# Supplementary material for: Spinal cord structural and functional architecture and its shared organization with the brain across the adult lifespan
Source: Nat Commun. 2026 Apr 16;17:5269. doi: 10.1038/s41467-026-71963-2 (PMC13265777; doi:10.1038/s41467-026-71963-2)
Supplement: Supplementary file 4 — Source Data [file 41467_2026_71963_MOESM4_ESM.zip]

Archive with 39 entries (37 files):
- source_datafile/
- source_datafile/fig_3D_SpiDyn_matrix.csv
- source_datafile/fig_4E_SpiDyn_gradient.csv
- source_datafile/fig_4C_SpiFC_intra.csv
- source_datafile/fig_3F_SpiDyn_Morpho_coupling_aging.csv
- source_datafile/fig_2B_SpiDyn_intra_vs_inter.csv
- source_datafile/fig_1D_morpho_aging.csv
- source_datafile/fig_S6_morpho_aging.csv
- source_datafile/fig_4D_SpiFC_aging.csv
- source_datafile/fig_S2A_QC_population.csv
- source_datafile/fig_3A_morpho_matrix.csv
- source_datafile/fig_4F_SpiDyn_aging.csv
- source_datafile/fig_2F_SpiFC_SpiDyn_coupling_aging.csv
- source_datafile/fig_3D_morpho_matrix.csv
- source_datafile/fig_S2B_QC_FD.csv
- source_datafile/fig_3E_SpiFC_Morpho_coupling.csv
- source_datafile/fig_2C_SpiFC_SpiDyn_coupling.csv
- source_datafile/fig_2A_SpiFC_matrix.csv
- source_datafile/fig_S2C_QC_tSNR.csv
- source_datafile/fig_1E_prediction_age.csv
- source_datafile/fig_3A_SpiFC_matrix.csv
- source_datafile/fig_1C_intra_vs_inter.csv
- source_datafile/fig_2B_SpiFC_intra_vs_inter.csv
- source_datafile/.ipynb_checkpoints/
- source_datafile/fig_4A_S7_brsc_morpho.csv
- source_datafile/fig_4B_brsc_morpho_aging.csv
- source_datafile/fig_S7_perm_results.csv
- source_datafile/fig_3C_SpiFC_Morpho_coupling_aging.csv
- source_datafile/fig_1C_morpho_matrix.csv
- source_datafile/fig_2D_SpiFC_aging.csv
- source_datafile/fig_4C_SpiFC_inter.csv
- source_datafile/fig_S2C_QC_tSNR_aging.csv
- source_datafile/fig_2E_SpiDyn_aging.csv
- source_datafile/fig_3B_SpiDyn_Morpho_coupling.csv
- source_datafile/fig_2A_SpiDyn_matrix.csv
- source_datafile/fig_S2B_QC_FD_aging.csv
- source_datafile/.ipynb_checkpoints/fig_2A_SpiDyn_matrix-checkpoint.csv
- source_datafile/.ipynb_checkpoints/fig_1C_morpho_matrix-checkpoint.csv
- source_datafile/.ipynb_checkpoints/fig_S6_perm_results-checkpoint.csv
