# Supplementary material for: Spinal cord structural and functional architecture and its shared organization with the brain across the adult lifespan
Source: Nat Commun. 2026 Apr 16;17:5269. doi: 10.1038/s41467-026-71963-2 (PMC13265777; doi:10.1038/s41467-026-71963-2)
Supplement: Supplementary file 4 — Source Data [file 41467_2026_71963_MOESM4_ESM.zip › source_datafile/fig_3D_SpiDyn_matrix.csv]

IDs	age	sex	group	seed1	seed2	sim	labels1	labels2	level_labels	betwith_labels
A001	58	F	MA	C1_RV	C1_LV	-0.1337231898454983	ventral	ventral	C1	intra
A001	58	F	MA	C1_RV	C1_RD	-0.5934475173168311	right	within	C1	intra
A001	58	F	MA	C1_RV	C1_LD	0.5166906320292541	cross2	cross	C1	intra
A001	58	F	MA	C1_RV	C2_RV	-0.31720966454720434	ventral	ventral	null	inter
A001	58	F	MA	C1_RV	C2_LV	-0.10561010996862678	ventral	ventral	null	inter
A001	58	F	MA	C1_RV	C2_RD	0.3586617503807779	right	within	null	inter
A001	58	F	MA	C1_RV	C2_LD	0.568312591210851	cross2	cross	null	inter
A001	58	F	MA	C1_RV	C3_RV	0.3147703767935999	ventral	ventral	null	inter
A001	58	F	MA	C1_RV	C3_LV	0.07836101721753597	ventral	ventral	null	inter
A001	58	F	MA	C1_RV	C3_RD	-0.28585687023611067	right	within	null	inter
A001	58	F	MA	C1_RV	C3_LD	-0.38718759201110736	cross2	cross	null	inter
A001	58	F	MA	C1_RV	C4_RV	-0.5996636158559938	ventral	ventral	null	inter
A001	58	F	MA	C1_RV	C4_LV	-0.5306970596959539	ventral	ventral	null	inter
A001	58	F	MA	C1_RV	C4_RD	-0.6401798516470096	right	within	null	inter
A001	58	F	MA	C1_RV	C4_LD	0.20110920103722063	cross2	cross	null	inter
A001	58	F	MA	C1_RV	C5_RV	0.015830532522668965	ventral	ventral	null	inter
A001	58	F	MA	C1_RV	C5_LV	-0.029505356940856407	ventral	ventral	null	inter
A001	58	F	MA	C1_RV	C5_RD	-0.26620780583597525	right	within	null	inter
A001	58	F	MA	C1_RV	C5_LD	0.561403046825449	cross2	cross	null	inter
A001	58	F	MA	C1_RV	C6_RV	0.694661387689686	ventral	ventral	null	inter
A001	58	F	MA	C1_RV	C6_LV	0.06896959703944523	ventral	ventral	null	inter
A001	58	F	MA	C1_RV	C6_RD	-0.17859376976759647	right	within	null	inter
A001	58	F	MA	C1_RV	C6_LD	-0.28223256517549333	cross2	cross	null	inter
A001	58	F	MA	C1_RV	C7_RV	-0.09742950602261947	ventral	ventral	null	inter
A001	58	F	MA	C1_RV	C7_LV	0.06561129658441398	ventral	ventral	null	inter
A001	58	F	MA	C1_RV	C7_RD	0.20088482458853602	right	within	null	inter
A001	58	F	MA	C1_RV	C7_LD	0.5622514956947708	cross2	cross	null	inter
A001	58	F	MA	C1_LV	C1_RD	0.7200291841344506	cross1	cross	C1	intra
A001	58	F	MA	C1_LV	C1_LD	0.10136590301548244	left	within	C1	intra
A001	58	F	MA	C1_LV	C2_RV	0.2669262916274117	ventral	ventral	null	inter
A001	58	F	MA	C1_LV	C2_LV	0.2820032644942219	ventral	ventral	null	inter
A001	58	F	MA	C1_LV	C2_RD	-0.5852778751853115	cross1	cross	null	inter
A001	58	F	MA	C1_LV	C2_LD	-0.25941298491508064	left	within	null	inter
A001	58	F	MA	C1_LV	C3_RV	-0.062299111168097776	ventral	ventral	null	inter
A001	58	F	MA	C1_LV	C3_LV	0.34676047431302615	ventral	ventral	null	inter
A001	58	F	MA	C1_LV	C3_RD	0.04260741952765625	cross1	cross	null	inter
A001	58	F	MA	C1_LV	C3_LD	-0.11417050031035947	left	within	null	inter
A001	58	F	MA	C1_LV	C4_RV	-0.3916786884892234	ventral	ventral	null	inter
A001	58	F	MA	C1_LV	C4_LV	0.29084777104368126	ventral	ventral	null	inter
A001	58	F	MA	C1_LV	C4_RD	0.3678783169863684	cross1	cross	null	inter
A001	58	F	MA	C1_LV	C4_LD	-0.29162244157256995	left	within	null	inter
A001	58	F	MA	C1_LV	C5_RV	-0.7265954878253222	ventral	ventral	null	inter
A001	58	F	MA	C1_LV	C5_LV	-0.5386764099455799	ventral	ventral	null	inter
A001	58	F	MA	C1_LV	C5_RD	-0.2853567134362283	cross1	cross	null	inter
A001	58	F	MA	C1_LV	C5_LD	-0.5619099872345539	left	within	null	inter
A001	58	F	MA	C1_LV	C6_RV	-0.20579049391853318	ventral	ventral	null	inter
A001	58	F	MA	C1_LV	C6_LV	0.4915315783742006	ventral	ventral	null	inter
A001	58	F	MA	C1_LV	C6_RD	0.4560993000616616	cross1	cross	null	inter
A001	58	F	MA	C1_LV	C6_LD	0.1029797169425138	left	within	null	inter
A001	58	F	MA	C1_LV	C7_RV	-0.34330721600527125	ventral	ventral	null	inter
A001	58	F	MA	C1_LV	C7_LV	-0.5941650256457374	ventral	ventral	null	inter
A001	58	F	MA	C1_LV	C7_RD	-0.2037574522522266	cross1	cross	null	inter
A001	58	F	MA	C1_LV	C7_LD	-0.513022339480388	left	within	null	inter
A001	58	F	MA	C1_RD	C1_LD	-0.05079692315907672	dorsal	dorsal	C1	intra
A001	58	F	MA	C1_RD	C2_RV	0.438365600083951	right	within	null	inter
A001	58	F	MA	C1_RD	C2_LV	0.11773006061715265	cross1	cross	null	inter
A001	58	F	MA	C1_RD	C2_RD	-0.4936737064429727	dorsal	dorsal	null	inter
A001	58	F	MA	C1_RD	C2_LD	-0.501015411081877	dorsal	dorsal	null	inter
A001	58	F	MA	C1_RD	C3_RV	-0.31656396960128114	right	within	null	inter
A001	58	F	MA	C1_RD	C3_LV	0.16891611994367034	cross1	cross	null	inter
A001	58	F	MA	C1_RD	C3_RD	0.31772580561895863	dorsal	dorsal	null	inter
A001	58	F	MA	C1_RD	C3_LD	0.14826145263269924	dorsal	dorsal	null	inter
A001	58	F	MA	C1_RD	C4_RV	-0.03689927333183852	right	within	null	inter
A001	58	F	MA	C1_RD	C4_LV	0.5797839659638813	cross1	cross	null	inter
A001	58	F	MA	C1_RD	C4_RD	0.4060041661155868	dorsal	dorsal	null	inter
A001	58	F	MA	C1_RD	C4_LD	-0.27110233214200025	dorsal	dorsal	null	inter
A001	58	F	MA	C1_RD	C5_RV	-0.44761750463264766	right	within	null	inter
A001	58	F	MA	C1_RD	C5_LV	-0.2452547286819372	cross1	cross	null	inter
A001	58	F	MA	C1_RD	C5_RD	-0.17366777999503835	dorsal	dorsal	null	inter
A001	58	F	MA	C1_RD	C5_LD	-0.7489652914052768	dorsal	dorsal	null	inter
A001	58	F	MA	C1_RD	C6_RV	-0.9802791584874984	right	within	null	inter
A001	58	F	MA	C1_RD	C6_LV	0.17739960370182953	cross1	cross	null	inter
A001	58	F	MA	C1_RD	C6_RD	0.5027655108762769	dorsal	dorsal	null	inter
A001	58	F	MA	C1_RD	C6_LD	0.2470178208892026	dorsal	dorsal	null	inter
A001	58	F	MA	C1_RD	C7_RV	0.05409741653540384	right	within	null	inter
A001	58	F	MA	C1_RD	C7_LV	-0.6172670778263022	cross1	cross	null	inter
A001	58	F	MA	C1_RD	C7_RD	-0.43264893624720663	dorsal	dorsal	null	inter
A001	58	F	MA	C1_RD	C7_LD	-0.6533209401893761	dorsal	dorsal	null	inter
A001	58	F	MA	C1_LD	C2_RV	0.28766675906327355	cross2	cross	null	inter
A001	58	F	MA	C1_LD	C2_LV	-0.15271688589438775	left	within	null	inter
A001	58	F	MA	C1_LD	C2_RD	0.09736333018616111	dorsal	dorsal	null	inter
A001	58	F	MA	C1_LD	C2_LD	0.5816857178227739	dorsal	dorsal	null	inter
A001	58	F	MA	C1_LD	C3_RV	-0.2675696848125244	cross2	cross	null	inter
A001	58	F	MA	C1_LD	C3_LV	0.2418892641546294	left	within	null	inter
A001	58	F	MA	C1_LD	C3_RD	-0.3662916238053261	dorsal	dorsal	null	inter
A001	58	F	MA	C1_LD	C3_LD	-0.10550823843383961	dorsal	dorsal	null	inter
A001	58	F	MA	C1_LD	C4_RV	-0.6932399748315747	cross2	cross	null	inter
A001	58	F	MA	C1_LD	C4_LV	-0.4355766971442043	left	within	null	inter
A001	58	F	MA	C1_LD	C4_RD	-0.41383078259542694	dorsal	dorsal	null	inter
A001	58	F	MA	C1_LD	C4_LD	0.2991829551464389	dorsal	dorsal	null	inter
A001	58	F	MA	C1_LD	C5_RV	-0.16651387100557283	cross2	cross	null	inter
A001	58	F	MA	C1_LD	C5_LV	-0.7733288268242287	left	within	null	inter
A001	58	F	MA	C1_LD	C5_RD	-0.39527511680279886	dorsal	dorsal	null	inter
A001	58	F	MA	C1_LD	C5_LD	0.49146435545051953	dorsal	dorsal	null	inter
A001	58	F	MA	C1_LD	C6_RV	0.1748225150014578	cross2	cross	null	inter
A001	58	F	MA	C1_LD	C6_LV	0.040708732941058035	left	within	null	inter
A001	58	F	MA	C1_LD	C6_RD	0.1772399726109936	dorsal	dorsal	null	inter
A001	58	F	MA	C1_LD	C6_LD	0.08987086798357292	dorsal	dorsal	null	inter
A001	58	F	MA	C1_LD	C7_RV	-0.4427021735093104	cross2	cross	null	inter
A001	58	F	MA	C1_LD	C7_LV	-0.07806035478127368	left	within	null	inter
A001	58	F	MA	C1_LD	C7_RD	0.06728499085596802	dorsal	dorsal	null	inter
A001	58	F	MA	C1_LD	C7_LD	-0.0722087899414224	dorsal	dorsal	null	inter
A001	58	F	MA	C2_RV	C2_LV	0.2232505261012026	ventral	ventral	C2	intra
A001	58	F	MA	C2_RV	C2_RD	-0.07276037184673749	right	within	C2	intra
A001	58	F	MA	C2_RV	C2_LD	-0.1974253679138942	cross2	cross	C2	intra
A001	58	F	MA	C2_RV	C3_RV	-0.04528620104736436	ventral	ventral	null	inter
A001	58	F	MA	C2_RV	C3_LV	0.4075086778026113	ventral	ventral	null	inter
A001	58	F	MA	C2_RV	C3_RD	0.0899905306842603	right	within	null	inter
A001	58	F	MA	C2_RV	C3_LD	0.45973691265555344	cross2	cross	null	inter
A001	58	F	MA	C2_RV	C4_RV	-0.1063243100216673	ventral	ventral	null	inter
A001	58	F	MA	C2_RV	C4_LV	0.42852455178272875	ventral	ventral	null	inter
A001	58	F	MA	C2_RV	C4_RD	0.17674004834788773	right	within	null	inter
A001	58	F	MA	C2_RV	C4_LD	0.1188445935003662	cross2	cross	null	inter
A001	58	F	MA	C2_RV	C5_RV	-0.13241531832024708	ventral	ventral	null	inter
A001	58	F	MA	C2_RV	C5_LV	-0.34262344838199893	ventral	ventral	null	inter
A001	58	F	MA	C2_RV	C5_RD	-0.6019511178834958	right	within	null	inter
A001	58	F	MA	C2_RV	C5_LD	-0.15743582725764602	cross2	cross	null	inter
A001	58	F	MA	C2_RV	C6_RV	-0.25679560332764684	ventral	ventral	null	inter
A001	58	F	MA	C2_RV	C6_LV	0.3303487317786087	ventral	ventral	null	inter
A001	58	F	MA	C2_RV	C6_RD	0.3802051873556531	right	within	null	inter
A001	58	F	MA	C2_RV	C6_LD	0.0707029649825999	cross2	cross	null	inter
A001	58	F	MA	C2_RV	C7_RV	-0.23216046842739535	ventral	ventral	null	inter
A001	58	F	MA	C2_RV	C7_LV	-0.26005572907528673	ventral	ventral	null	inter
A001	58	F	MA	C2_RV	C7_RD	-0.05158078989279556	right	within	null	inter
A001	58	F	MA	C2_RV	C7_LD	-0.3662796518430942	cross2	cross	null	inter
A001	58	F	MA	C2_LV	C2_RD	0.38085278398933786	cross1	cross	C2	intra
A001	58	F	MA	C2_LV	C2_LD	0.11853164925890158	left	within	C2	intra
A001	58	F	MA	C2_LV	C3_RV	-0.197434359185231	ventral	ventral	null	inter
A001	58	F	MA	C2_LV	C3_LV	0.11529901138897503	ventral	ventral	null	inter
A001	58	F	MA	C2_LV	C3_RD	0.29013831193058137	cross1	cross	null	inter
A001	58	F	MA	C2_LV	C3_LD	0.11002379273977769	left	within	null	inter
A001	58	F	MA	C2_LV	C4_RV	-0.09377952078623157	ventral	ventral	null	inter
A001	58	F	MA	C2_LV	C4_LV	0.2209028198141459	ventral	ventral	null	inter
A001	58	F	MA	C2_LV	C4_RD	0.1141029547208085	cross1	cross	null	inter
A001	58	F	MA	C2_LV	C4_LD	-0.4105139158733059	left	within	null	inter
A001	58	F	MA	C2_LV	C5_RV	-0.21961138634657137	ventral	ventral	null	inter
A001	58	F	MA	C2_LV	C5_LV	0.016003409730948246	ventral	ventral	null	inter
A001	58	F	MA	C2_LV	C5_RD	-0.17234789245758825	cross1	cross	null	inter
A001	58	F	MA	C2_LV	C5_LD	-0.5177699569344275	left	within	null	inter
A001	58	F	MA	C2_LV	C6_RV	-0.026689979480868004	ventral	ventral	null	inter
A001	58	F	MA	C2_LV	C6_LV	0.05074555868514183	ventral	ventral	null	inter
A001	58	F	MA	C2_LV	C6_RD	-0.4260333854723982	cross1	cross	null	inter
A001	58	F	MA	C2_LV	C6_LD	0.042320583920811505	left	within	null	inter
A001	58	F	MA	C2_LV	C7_RV	0.19672857089188783	ventral	ventral	null	inter
A001	58	F	MA	C2_LV	C7_LV	-0.42373241355676505	ventral	ventral	null	inter
A001	58	F	MA	C2_LV	C7_RD	-0.2496688306822064	cross1	cross	null	inter
A001	58	F	MA	C2_LV	C7_LD	-0.5425543904843773	left	within	null	inter
A001	58	F	MA	C2_RD	C2_LD	0.4739306503416063	dorsal	dorsal	C2	intra
A001	58	F	MA	C2_RD	C3_RV	-0.12278838434612926	right	within	null	inter
A001	58	F	MA	C2_RD	C3_LV	-0.3158895924862074	cross1	cross	null	inter
A001	58	F	MA	C2_RD	C3_RD	-0.2830974337517618	dorsal	dorsal	null	inter
A001	58	F	MA	C2_RD	C3_LD	-0.1961860078967139	dorsal	dorsal	null	inter
A001	58	F	MA	C2_RD	C4_RV	0.011874761147955543	right	within	null	inter
A001	58	F	MA	C2_RD	C4_LV	-0.41944445528490204	cross1	cross	null	inter
A001	58	F	MA	C2_RD	C4_RD	-0.4115038295841874	dorsal	dorsal	null	inter
A001	58	F	MA	C2_RD	C4_LD	-0.11996279028226185	dorsal	dorsal	null	inter
A001	58	F	MA	C2_RD	C5_RV	0.43098770322543956	right	within	null	inter
A001	58	F	MA	C2_RD	C5_LV	0.4139787519692985	cross1	cross	null	inter
A001	58	F	MA	C2_RD	C5_RD	-0.164852995225887	dorsal	dorsal	null	inter
A001	58	F	MA	C2_RD	C5_LD	0.2818469711806812	dorsal	dorsal	null	inter
A001	58	F	MA	C2_RD	C6_RV	0.44526749538954713	right	within	null	inter
A001	58	F	MA	C2_RD	C6_LV	-0.5539296329244096	cross1	cross	null	inter
A001	58	F	MA	C2_RD	C6_RD	-0.559192615770362	dorsal	dorsal	null	inter
A001	58	F	MA	C2_RD	C6_LD	-0.15719630960093667	dorsal	dorsal	null	inter
A001	58	F	MA	C2_RD	C7_RV	0.4551956582797846	right	within	null	inter
A001	58	F	MA	C2_RD	C7_LV	0.20228690798084006	cross1	cross	null	inter
A001	58	F	MA	C2_RD	C7_RD	0.008831069294716666	dorsal	dorsal	null	inter
A001	58	F	MA	C2_RD	C7_LD	0.14709830068124066	dorsal	dorsal	null	inter
A001	58	F	MA	C2_LD	C3_RV	-0.14924285575512805	cross2	cross	null	inter
A001	58	F	MA	C2_LD	C3_LV	-0.14896764440232388	left	within	null	inter
A001	58	F	MA	C2_LD	C3_RD	-0.3573476230766677	dorsal	dorsal	null	inter
A001	58	F	MA	C2_LD	C3_LD	-0.28479076601898734	dorsal	dorsal	null	inter
A001	58	F	MA	C2_LD	C4_RV	-0.5081216956003177	cross2	cross	null	inter
A001	58	F	MA	C2_LD	C4_LV	-0.7469977122561141	left	within	null	inter
A001	58	F	MA	C2_LD	C4_RD	-0.23209081843522453	dorsal	dorsal	null	inter
A001	58	F	MA	C2_LD	C4_LD	0.16755047362850473	dorsal	dorsal	null	inter
A001	58	F	MA	C2_LD	C5_RV	0.04225724257480395	cross2	cross	null	inter
A001	58	F	MA	C2_LD	C5_LV	-0.1006132570942028	left	within	null	inter
A001	58	F	MA	C2_LD	C5_RD	-0.16452540448619013	dorsal	dorsal	null	inter
A001	58	F	MA	C2_LD	C5_LD	0.6617929484244555	dorsal	dorsal	null	inter
A001	58	F	MA	C2_LD	C6_RV	0.32889733896433093	cross2	cross	null	inter
A001	58	F	MA	C2_LD	C6_LV	-0.22434142281382086	left	within	null	inter
A001	58	F	MA	C2_LD	C6_RD	-0.36436280781156455	dorsal	dorsal	null	inter
A001	58	F	MA	C2_LD	C6_LD	-0.06680932819875465	dorsal	dorsal	null	inter
A001	58	F	MA	C2_LD	C7_RV	-0.27707935972333203	cross2	cross	null	inter
A001	58	F	MA	C2_LD	C7_LV	0.18600317902317454	left	within	null	inter
A001	58	F	MA	C2_LD	C7_RD	-0.051936233408202394	dorsal	dorsal	null	inter
A001	58	F	MA	C2_LD	C7_LD	-0.05846728526716491	dorsal	dorsal	null	inter
A001	58	F	MA	C3_RV	C3_LV	0.26919918499625617	ventral	ventral	C3	intra
A001	58	F	MA	C3_RV	C3_RD	0.17277376277029868	right	within	C3	intra
A001	58	F	MA	C3_RV	C3_LD	0.13227020254985636	cross2	cross	C3	intra
A001	58	F	MA	C3_RV	C4_RV	-0.07125626306674153	ventral	ventral	null	inter
A001	58	F	MA	C3_RV	C4_LV	0.1947426657767206	ventral	ventral	null	inter
A001	58	F	MA	C3_RV	C4_RD	-0.010295078021964079	right	within	null	inter
A001	58	F	MA	C3_RV	C4_LD	0.35175081700709654	cross2	cross	null	inter
A001	58	F	MA	C3_RV	C5_RV	-0.09824246666867932	ventral	ventral	null	inter
A001	58	F	MA	C3_RV	C5_LV	0.17901957181035855	ventral	ventral	null	inter
A001	58	F	MA	C3_RV	C5_RD	-0.2244410619359725	right	within	null	inter
A001	58	F	MA	C3_RV	C5_LD	0.11772207449464085	cross2	cross	null	inter
A001	58	F	MA	C3_RV	C6_RV	0.3721013939830406	ventral	ventral	null	inter
A001	58	F	MA	C3_RV	C6_LV	0.20383564694457854	ventral	ventral	null	inter
A001	58	F	MA	C3_RV	C6_RD	-0.011525788491414097	right	within	null	inter
A001	58	F	MA	C3_RV	C6_LD	-0.3003626921975452	cross2	cross	null	inter
A001	58	F	MA	C3_RV	C7_RV	-0.19915748505914474	ventral	ventral	null	inter
A001	58	F	MA	C3_RV	C7_LV	-0.059184828426197364	ventral	ventral	null	inter
A001	58	F	MA	C3_RV	C7_RD	-0.10961755172441265	right	within	null	inter
A001	58	F	MA	C3_RV	C7_LD	0.3566901604691619	cross2	cross	null	inter
A001	58	F	MA	C3_LV	C3_RD	0.2386274083821778	cross1	cross	C3	intra
A001	58	F	MA	C3_LV	C3_LD	0.5891056610878354	left	within	C3	intra
A001	58	F	MA	C3_LV	C4_RV	-0.022253761387441666	ventral	ventral	null	inter
A001	58	F	MA	C3_LV	C4_LV	0.2066367095803147	ventral	ventral	null	inter
A001	58	F	MA	C3_LV	C4_RD	-0.3484414422197153	cross1	cross	null	inter
A001	58	F	MA	C3_LV	C4_LD	0.2762556970998013	left	within	null	inter
A001	58	F	MA	C3_LV	C5_RV	-0.27166146222322984	ventral	ventral	null	inter
A001	58	F	MA	C3_LV	C5_LV	-0.3253880953552015	ventral	ventral	null	inter
A001	58	F	MA	C3_LV	C5_RD	-0.1725930197228672	cross1	cross	null	inter
A001	58	F	MA	C3_LV	C5_LD	-0.3641154745877808	left	within	null	inter
A001	58	F	MA	C3_LV	C6_RV	-0.10013414716639667	ventral	ventral	null	inter
A001	58	F	MA	C3_LV	C6_LV	0.8828192374242895	ventral	ventral	null	inter
A001	58	F	MA	C3_LV	C6_RD	0.32541961787507373	cross1	cross	null	inter
A001	58	F	MA	C3_LV	C6_LD	-0.1208083780829429	left	within	null	inter
A001	58	F	MA	C3_LV	C7_RV	-0.3191752120881415	ventral	ventral	null	inter
A001	58	F	MA	C3_LV	C7_LV	-0.6465981643101538	ventral	ventral	null	inter
A001	58	F	MA	C3_LV	C7_RD	-0.060923354593522806	cross1	cross	null	inter
A001	58	F	MA	C3_LV	C7_LD	-0.25431943226319126	left	within	null	inter
A001	58	F	MA	C3_RD	C3_LD	0.39802697761697686	dorsal	dorsal	C3	intra
A001	58	F	MA	C3_RD	C4_RV	0.32450565410446935	right	within	null	inter
A001	58	F	MA	C3_RD	C4_LV	0.8537453526006729	cross1	cross	null	inter
A001	58	F	MA	C3_RD	C4_RD	0.272803545599954	dorsal	dorsal	null	inter
A001	58	F	MA	C3_RD	C4_LD	0.029450909234588516	dorsal	dorsal	null	inter
A001	58	F	MA	C3_RD	C5_RV	-0.5166207537206239	right	within	null	inter
A001	58	F	MA	C3_RD	C5_LV	0.047258868294046796	cross1	cross	null	inter
A001	58	F	MA	C3_RD	C5_RD	0.2980688134443491	dorsal	dorsal	null	inter
A001	58	F	MA	C3_RD	C5_LD	-0.5288422548510456	dorsal	dorsal	null	inter
A001	58	F	MA	C3_RD	C6_RV	-0.446782463298813	right	within	null	inter
A001	58	F	MA	C3_RD	C6_LV	-0.013939480962520508	cross1	cross	null	inter
A001	58	F	MA	C3_RD	C6_RD	-0.4129478058036821	dorsal	dorsal	null	inter
A001	58	F	MA	C3_RD	C6_LD	0.23431565690460113	dorsal	dorsal	null	inter
A001	58	F	MA	C3_RD	C7_RV	0.12395319539778561	right	within	null	inter
A001	58	F	MA	C3_RD	C7_LV	-0.2160138066515222	cross1	cross	null	inter
A001	58	F	MA	C3_RD	C7_RD	-0.2587522586011703	dorsal	dorsal	null	inter
A001	58	F	MA	C3_RD	C7_LD	-0.2332068441842782	dorsal	dorsal	null	inter
A001	58	F	MA	C3_LD	C4_RV	0.20282797835463334	cross2	cross	null	inter
A001	58	F	MA	C3_LD	C4_LV	0.3459257835706266	left	within	null	inter
A001	58	F	MA	C3_LD	C4_RD	-0.1706919930132257	dorsal	dorsal	null	inter
A001	58	F	MA	C3_LD	C4_LD	-2.6641236602709736e-05	dorsal	dorsal	null	inter
A001	58	F	MA	C3_LD	C5_RV	0.24680974156785906	cross2	cross	null	inter
A001	58	F	MA	C3_LD	C5_LV	0.1862822528280427	left	within	null	inter
A001	58	F	MA	C3_LD	C5_RD	0.04759856243074307	dorsal	dorsal	null	inter
A001	58	F	MA	C3_LD	C5_LD	-0.1930762780341415	dorsal	dorsal	null	inter
A001	58	F	MA	C3_LD	C6_RV	-0.24238011158380207	cross2	cross	null	inter
A001	58	F	MA	C3_LD	C6_LV	0.3466447569738054	left	within	null	inter
A001	58	F	MA	C3_LD	C6_RD	0.09077862346200871	dorsal	dorsal	null	inter
A001	58	F	MA	C3_LD	C6_LD	-0.25821224347527094	dorsal	dorsal	null	inter
A001	58	F	MA	C3_LD	C7_RV	0.08904212757220402	cross2	cross	null	inter
A001	58	F	MA	C3_LD	C7_LV	-0.15653267114442748	left	within	null	inter
A001	58	F	MA	C3_LD	C7_RD	0.036584074817410585	dorsal	dorsal	null	inter
A001	58	F	MA	C3_LD	C7_LD	-0.12622799167326834	dorsal	dorsal	null	inter
A001	58	F	MA	C4_RV	C4_LV	0.313782712350518	ventral	ventral	C4	intra
A001	58	F	MA	C4_RV	C4_RD	0.07441380662631657	right	within	C4	intra
A001	58	F	MA	C4_RV	C4_LD	0.0436941093846839	cross2	cross	C4	intra
A001	58	F	MA	C4_RV	C5_RV	0.1993788122996974	ventral	ventral	null	inter
A001	58	F	MA	C4_RV	C5_LV	0.3804275792138633	ventral	ventral	null	inter
A001	58	F	MA	C4_RV	C5_RD	0.7290241304072382	right	within	null	inter
A001	58	F	MA	C4_RV	C5_LD	-0.36903653013569404	cross2	cross	null	inter
A001	58	F	MA	C4_RV	C6_RV	-0.21698182109330375	ventral	ventral	null	inter
A001	58	F	MA	C4_RV	C6_LV	-0.1384201870317067	ventral	ventral	null	inter
A001	58	F	MA	C4_RV	C6_RD	-0.24403716595625488	right	within	null	inter
A001	58	F	MA	C4_RV	C6_LD	0.2342826583588894	cross2	cross	null	inter
A001	58	F	MA	C4_RV	C7_RV	0.21114297294689668	ventral	ventral	null	inter
A001	58	F	MA	C4_RV	C7_LV	0.19031610663260637	ventral	ventral	null	inter
A001	58	F	MA	C4_RV	C7_RD	0.13587860426450804	right	within	null	inter
A001	58	F	MA	C4_RV	C7_LD	-0.059560043225864376	cross2	cross	null	inter
A001	58	F	MA	C4_LV	C4_RD	0.3342854558297305	cross1	cross	C4	intra
A001	58	F	MA	C4_LV	C4_LD	-0.09881820251176254	left	within	C4	intra
A001	58	F	MA	C4_LV	C5_RV	-0.40023714327982884	ventral	ventral	null	inter
A001	58	F	MA	C4_LV	C5_LV	-0.029070722157913245	ventral	ventral	null	inter
A001	58	F	MA	C4_LV	C5_RD	0.03206215919469603	cross1	cross	null	inter
A001	58	F	MA	C4_LV	C5_LD	-0.5906760271850288	left	within	null	inter
A001	58	F	MA	C4_LV	C6_RV	-0.4165686246865466	ventral	ventral	null	inter
A001	58	F	MA	C4_LV	C6_LV	0.25188568296283764	ventral	ventral	null	inter
A001	58	F	MA	C4_LV	C6_RD	0.016710517672184615	cross1	cross	null	inter
A001	58	F	MA	C4_LV	C6_LD	0.29725693059961045	left	within	null	inter
A001	58	F	MA	C4_LV	C7_RV	0.045514562840011055	ventral	ventral	null	inter
A001	58	F	MA	C4_LV	C7_LV	-0.3775958295045012	ventral	ventral	null	inter
A001	58	F	MA	C4_LV	C7_RD	-0.25487223817366333	cross1	cross	null	inter
A001	58	F	MA	C4_LV	C7_LD	-0.31481461094149465	left	within	null	inter
A001	58	F	MA	C4_RD	C4_LD	0.0030936113697486636	dorsal	dorsal	C4	intra
A001	58	F	MA	C4_RD	C5_RV	-0.4031599821821086	right	within	null	inter
A001	58	F	MA	C4_RD	C5_LV	-0.11981970293803096	cross1	cross	null	inter
A001	58	F	MA	C4_RD	C5_RD	0.0998475705481088	dorsal	dorsal	null	inter
A001	58	F	MA	C4_RD	C5_LD	-0.33374799268062366	dorsal	dorsal	null	inter
A001	58	F	MA	C4_RD	C6_RV	-0.44571832065310285	right	within	null	inter
A001	58	F	MA	C4_RD	C6_LV	-0.16627168441855786	cross1	cross	null	inter
A001	58	F	MA	C4_RD	C6_RD	0.03692402424897545	dorsal	dorsal	null	inter
A001	58	F	MA	C4_RD	C6_LD	0.22673549779640667	dorsal	dorsal	null	inter
A001	58	F	MA	C4_RD	C7_RV	-0.24092468982457577	right	within	null	inter
A001	58	F	MA	C4_RD	C7_LV	0.12880819258886947	cross1	cross	null	inter
A001	58	F	MA	C4_RD	C7_RD	-0.3518920952434829	dorsal	dorsal	null	inter
A001	58	F	MA	C4_RD	C7_LD	-0.39450368337966124	dorsal	dorsal	null	inter
A001	58	F	MA	C4_LD	C5_RV	-0.06700543259196651	cross2	cross	null	inter
A001	58	F	MA	C4_LD	C5_LV	-0.30361019909627873	left	within	null	inter
A001	58	F	MA	C4_LD	C5_RD	0.14271762972505916	dorsal	dorsal	null	inter
A001	58	F	MA	C4_LD	C5_LD	0.2555476073444327	dorsal	dorsal	null	inter
A001	58	F	MA	C4_LD	C6_RV	0.1242095196630057	cross2	cross	null	inter
A001	58	F	MA	C4_LD	C6_LV	0.09910248776466228	left	within	null	inter
A001	58	F	MA	C4_LD	C6_RD	0.005977270875781977	dorsal	dorsal	null	inter
A001	58	F	MA	C4_LD	C6_LD	0.07365106412055991	dorsal	dorsal	null	inter
A001	58	F	MA	C4_LD	C7_RV	-0.6709440998291807	cross2	cross	null	inter
A001	58	F	MA	C4_LD	C7_LV	0.12749336234192427	left	within	null	inter
A001	58	F	MA	C4_LD	C7_RD	-0.2390544576320463	dorsal	dorsal	null	inter
A001	58	F	MA	C4_LD	C7_LD	0.017023035151813207	dorsal	dorsal	null	inter
A001	58	F	MA	C5_RV	C5_LV	0.7927437954223303	ventral	ventral	C5	intra
A001	58	F	MA	C5_RV	C5_RD	0.15083480464343868	right	within	C5	intra
A001	58	F	MA	C5_RV	C5_LD	0.355596556798134	cross2	cross	C5	intra
A001	58	F	MA	C5_RV	C6_RV	0.3336909766009634	ventral	ventral	null	inter
A001	58	F	MA	C5_RV	C6_LV	-0.04062400333927476	ventral	ventral	null	inter
A001	58	F	MA	C5_RV	C6_RD	0.055594594432156856	right	within	null	inter
A001	58	F	MA	C5_RV	C6_LD	-0.6005978637827518	cross2	cross	null	inter
A001	58	F	MA	C5_RV	C7_RV	0.43005497444278146	ventral	ventral	null	inter
A001	58	F	MA	C5_RV	C7_LV	0.4690588409182377	ventral	ventral	null	inter
A001	58	F	MA	C5_RV	C7_RD	0.39821148067255624	right	within	null	inter
A001	58	F	MA	C5_RV	C7_LD	0.5421378821086198	cross2	cross	null	inter
A001	58	F	MA	C5_LV	C5_RD	0.27041334066280626	cross1	cross	C5	intra
A001	58	F	MA	C5_LV	C5_LD	0.02740032573828614	left	within	C5	intra
A001	58	F	MA	C5_LV	C6_RV	0.1603052311526732	ventral	ventral	null	inter
A001	58	F	MA	C5_LV	C6_LV	-0.1987109633106158	ventral	ventral	null	inter
A001	58	F	MA	C5_LV	C6_RD	-0.287558373481755	cross1	cross	null	inter
A001	58	F	MA	C5_LV	C6_LD	-0.5676790352935377	left	within	null	inter
A001	58	F	MA	C5_LV	C7_RV	0.7547029131590017	ventral	ventral	null	inter
A001	58	F	MA	C5_LV	C7_LV	0.380147139861055	ventral	ventral	null	inter
A001	58	F	MA	C5_LV	C7_RD	0.124485080459568	cross1	cross	null	inter
A001	58	F	MA	C5_LV	C7_LD	0.4451098646834483	left	within	null	inter
A001	58	F	MA	C5_RD	C5_LD	-0.1511920665419331	dorsal	dorsal	C5	intra
A001	58	F	MA	C5_RD	C6_RV	-0.08521258762458099	right	within	null	inter
A001	58	F	MA	C5_RD	C6_LV	-0.20777663291180457	cross1	cross	null	inter
A001	58	F	MA	C5_RD	C6_RD	-0.442968843987689	dorsal	dorsal	null	inter
A001	58	F	MA	C5_RD	C6_LD	0.1394198013702871	dorsal	dorsal	null	inter
A001	58	F	MA	C5_RD	C7_RV	0.053878890726123646	right	within	null	inter
A001	58	F	MA	C5_RD	C7_LV	0.4325541249805003	cross1	cross	null	inter
A001	58	F	MA	C5_RD	C7_RD	0.03221072920874705	dorsal	dorsal	null	inter
A001	58	F	MA	C5_RD	C7_LD	0.003793432528735687	dorsal	dorsal	null	inter
A001	58	F	MA	C5_LD	C6_RV	0.5851448656975958	cross2	cross	null	inter
A001	58	F	MA	C5_LD	C6_LV	-0.3234221941039544	left	within	null	inter
A001	58	F	MA	C5_LD	C6_RD	-0.11028553194358061	dorsal	dorsal	null	inter
A001	58	F	MA	C5_LD	C6_LD	-0.15533577577557525	dorsal	dorsal	null	inter
A001	58	F	MA	C5_LD	C7_RV	-0.12838979919386956	cross2	cross	null	inter
A001	58	F	MA	C5_LD	C7_LV	0.7608150228047438	left	within	null	inter
A001	58	F	MA	C5_LD	C7_RD	0.34904703588206837	dorsal	dorsal	null	inter
A001	58	F	MA	C5_LD	C7_LD	0.6336125598850099	dorsal	dorsal	null	inter
A001	58	F	MA	C6_RV	C6_LV	-0.03303040996485327	ventral	ventral	C6	intra
A001	58	F	MA	C6_RV	C6_RD	-0.28567983358945015	right	within	C6	intra
A001	58	F	MA	C6_RV	C6_LD	-0.3974290725061378	cross2	cross	C6	intra
A001	58	F	MA	C6_RV	C7_RV	-0.11256972154005974	ventral	ventral	null	inter
A001	58	F	MA	C6_RV	C7_LV	0.34007068451274497	ventral	ventral	null	inter
A001	58	F	MA	C6_RV	C7_RD	0.37070021717040585	right	within	null	inter
A001	58	F	MA	C6_RV	C7_LD	0.5406541916419597	cross2	cross	null	inter
A001	58	F	MA	C6_LV	C6_RD	0.6137158314484679	cross1	cross	C6	intra
A001	58	F	MA	C6_LV	C6_LD	-0.2685315188302612	left	within	C6	intra
A001	58	F	MA	C6_LV	C7_RV	-0.37555034565412226	ventral	ventral	null	inter
A001	58	F	MA	C6_LV	C7_LV	-0.549843361178846	ventral	ventral	null	inter
A001	58	F	MA	C6_LV	C7_RD	0.1418408302121176	cross1	cross	null	inter
A001	58	F	MA	C6_LV	C7_LD	-0.07392532288755975	left	within	null	inter
A001	58	F	MA	C6_RD	C6_LD	-0.23844294905454397	dorsal	dorsal	C6	intra
A001	58	F	MA	C6_RD	C7_RV	-0.17340740707326538	right	within	null	inter
A001	58	F	MA	C6_RD	C7_LV	-0.3158309288324641	cross1	cross	null	inter
A001	58	F	MA	C6_RD	C7_RD	0.01170205462185258	dorsal	dorsal	null	inter
A001	58	F	MA	C6_RD	C7_LD	0.0016144457143646208	dorsal	dorsal	null	inter
A001	58	F	MA	C6_LD	C7_RV	-0.14038692384231904	cross2	cross	null	inter
A001	58	F	MA	C6_LD	C7_LV	-0.14347367704464012	left	within	null	inter
A001	58	F	MA	C6_LD	C7_RD	-0.04887210482391943	dorsal	dorsal	null	inter
A001	58	F	MA	C6_LD	C7_LD	-0.3849816126435359	dorsal	dorsal	null	inter
A001	58	F	MA	C7_RV	C7_LV	0.08788329901059684	ventral	ventral	C7	intra
A001	58	F	MA	C7_RV	C7_RD	0.14969769793493246	right	within	C7	intra
A001	58	F	MA	C7_RV	C7_LD	0.37616058800277963	cross2	cross	C7	intra
A001	58	F	MA	C7_LV	C7_RD	0.43009110065351586	cross1	cross	C7	intra
A001	58	F	MA	C7_LV	C7_LD	0.5964040988709968	left	within	C7	intra
A001	58	F	MA	C7_RD	C7_LD	0.7147330757312425	dorsal	dorsal	C7	intra
A003	66	F	OA	C1_RV	C1_LV	0.42107057992011115	ventral	ventral	C1	intra
A003	66	F	OA	C1_RV	C1_RD	0.4053006999028436	right	within	C1	intra
A003	66	F	OA	C1_RV	C1_LD	0.21480275757488276	cross2	cross	C1	intra
A003	66	F	OA	C1_RV	C2_RV	-0.13906115315665146	ventral	ventral	null	inter
A003	66	F	OA	C1_RV	C2_LV	-0.303759808194895	ventral	ventral	null	inter
A003	66	F	OA	C1_RV	C2_RD	0.0814738877881592	right	within	null	inter
A003	66	F	OA	C1_RV	C2_LD	0.0702785119703245	cross2	cross	null	inter
A003	66	F	OA	C1_RV	C3_RV	0.09450856333801266	ventral	ventral	null	inter
A003	66	F	OA	C1_RV	C3_LV	-0.16054815423917315	ventral	ventral	null	inter
A003	66	F	OA	C1_RV	C3_RD	0.38025707655961294	right	within	null	inter
A003	66	F	OA	C1_RV	C3_LD	0.2859580291844299	cross2	cross	null	inter
A003	66	F	OA	C1_RV	C4_RV	0.2657971505661276	ventral	ventral	null	inter
A003	66	F	OA	C1_RV	C4_LV	-0.21634846946245886	ventral	ventral	null	inter
A003	66	F	OA	C1_RV	C4_RD	-0.2749571407644724	right	within	null	inter
A003	66	F	OA	C1_RV	C4_LD	-0.3961903457245179	cross2	cross	null	inter
A003	66	F	OA	C1_RV	C5_RV	0.46977655538903074	ventral	ventral	null	inter
A003	66	F	OA	C1_RV	C5_LV	-0.12367011786986987	ventral	ventral	null	inter
A003	66	F	OA	C1_RV	C5_RD	-0.10861977372464272	right	within	null	inter
A003	66	F	OA	C1_RV	C5_LD	0.35316696610467685	cross2	cross	null	inter
A003	66	F	OA	C1_RV	C6_RV	-0.05869182505307229	ventral	ventral	null	inter
A003	66	F	OA	C1_RV	C6_LV	0.02623773348834456	ventral	ventral	null	inter
A003	66	F	OA	C1_RV	C6_RD	-0.13873728032152283	right	within	null	inter
A003	66	F	OA	C1_RV	C6_LD	-0.12791632199994457	cross2	cross	null	inter
A003	66	F	OA	C1_RV	C7_RV	-0.756912956987205	ventral	ventral	null	inter
A003	66	F	OA	C1_RV	C7_LV	0.11107087690144953	ventral	ventral	null	inter
A003	66	F	OA	C1_RV	C7_RD	0.24419215202446548	right	within	null	inter
A003	66	F	OA	C1_RV	C7_LD	0.33334110458573557	cross2	cross	null	inter
A003	66	F	OA	C1_LV	C1_RD	0.20136531390336077	cross1	cross	C1	intra
A003	66	F	OA	C1_LV	C1_LD	0.5890330601590006	left	within	C1	intra
A003	66	F	OA	C1_LV	C2_RV	-0.1180877121794834	ventral	ventral	null	inter
A003	66	F	OA	C1_LV	C2_LV	-0.318051201233256	ventral	ventral	null	inter
A003	66	F	OA	C1_LV	C2_RD	0.2965281060493008	cross1	cross	null	inter
A003	66	F	OA	C1_LV	C2_LD	-0.16741768178063296	left	within	null	inter
A003	66	F	OA	C1_LV	C3_RV	-0.5704469329524943	ventral	ventral	null	inter
A003	66	F	OA	C1_LV	C3_LV	0.24014818690926332	ventral	ventral	null	inter
A003	66	F	OA	C1_LV	C3_RD	0.28733586985521264	cross1	cross	null	inter
A003	66	F	OA	C1_LV	C3_LD	0.01751570521006547	left	within	null	inter
A003	66	F	OA	C1_LV	C4_RV	0.45008687790323154	ventral	ventral	null	inter
A003	66	F	OA	C1_LV	C4_LV	0.4891067913807755	ventral	ventral	null	inter
A003	66	F	OA	C1_LV	C4_RD	-0.327195847212431	cross1	cross	null	inter
A003	66	F	OA	C1_LV	C4_LD	-0.5671210082985739	left	within	null	inter
A003	66	F	OA	C1_LV	C5_RV	0.4884960454162914	ventral	ventral	null	inter
A003	66	F	OA	C1_LV	C5_LV	0.8493617928910757	ventral	ventral	null	inter
A003	66	F	OA	C1_LV	C5_RD	-0.5621367599646528	cross1	cross	null	inter
A003	66	F	OA	C1_LV	C5_LD	0.35442070276089577	left	within	null	inter
A003	66	F	OA	C1_LV	C6_RV	-0.4457792296301403	ventral	ventral	null	inter
A003	66	F	OA	C1_LV	C6_LV	0.12993781348645597	ventral	ventral	null	inter
A003	66	F	OA	C1_LV	C6_RD	-0.7034004871357863	cross1	cross	null	inter
A003	66	F	OA	C1_LV	C6_LD	-0.4371049652750791	left	within	null	inter
A003	66	F	OA	C1_LV	C7_RV	-0.48190430743642443	ventral	ventral	null	inter
A003	66	F	OA	C1_LV	C7_LV	0.08146729500064372	ventral	ventral	null	inter
A003	66	F	OA	C1_LV	C7_RD	0.19806030106811115	cross1	cross	null	inter
A003	66	F	OA	C1_LV	C7_LD	0.37818963360679864	left	within	null	inter
A003	66	F	OA	C1_RD	C1_LD	0.37126621623232825	dorsal	dorsal	C1	intra
A003	66	F	OA	C1_RD	C2_RV	0.1908139534102878	right	within	null	inter
A003	66	F	OA	C1_RD	C2_LV	0.2909769214788254	cross1	cross	null	inter
A003	66	F	OA	C1_RD	C2_RD	0.4982553434728303	dorsal	dorsal	null	inter
A003	66	F	OA	C1_RD	C2_LD	0.33599068127504705	dorsal	dorsal	null	inter
A003	66	F	OA	C1_RD	C3_RV	0.2736653477536971	right	within	null	inter
A003	66	F	OA	C1_RD	C3_LV	-0.20258078862358572	cross1	cross	null	inter
A003	66	F	OA	C1_RD	C3_RD	0.07413069915033864	dorsal	dorsal	null	inter
A003	66	F	OA	C1_RD	C3_LD	0.3668410924439108	dorsal	dorsal	null	inter
A003	66	F	OA	C1_RD	C4_RV	0.17163359290064775	right	within	null	inter
A003	66	F	OA	C1_RD	C4_LV	-0.18848280337001802	cross1	cross	null	inter
A003	66	F	OA	C1_RD	C4_RD	0.196588166547637	dorsal	dorsal	null	inter
A003	66	F	OA	C1_RD	C4_LD	-0.2932508856863473	dorsal	dorsal	null	inter
A003	66	F	OA	C1_RD	C5_RV	0.09409497102460081	right	within	null	inter
A003	66	F	OA	C1_RD	C5_LV	-0.2062836560275237	cross1	cross	null	inter
A003	66	F	OA	C1_RD	C5_RD	-0.3274051001270403	dorsal	dorsal	null	inter
A003	66	F	OA	C1_RD	C5_LD	-0.14248455108472996	dorsal	dorsal	null	inter
A003	66	F	OA	C1_RD	C6_RV	-0.057814142339640676	right	within	null	inter
A003	66	F	OA	C1_RD	C6_LV	-0.31857599698869876	cross1	cross	null	inter
A003	66	F	OA	C1_RD	C6_RD	-0.05513863563548786	dorsal	dorsal	null	inter
A003	66	F	OA	C1_RD	C6_LD	-0.2782506477427845	dorsal	dorsal	null	inter
A003	66	F	OA	C1_RD	C7_RV	-0.08544793578826608	right	within	null	inter
A003	66	F	OA	C1_RD	C7_LV	-0.09254131095029712	cross1	cross	null	inter
A003	66	F	OA	C1_RD	C7_RD	-0.022959697009055945	dorsal	dorsal	null	inter
A003	66	F	OA	C1_RD	C7_LD	-0.1083278687553437	dorsal	dorsal	null	inter
A003	66	F	OA	C1_LD	C2_RV	0.22850776527538774	cross2	cross	null	inter
A003	66	F	OA	C1_LD	C2_LV	-0.07921826966039326	left	within	null	inter
A003	66	F	OA	C1_LD	C2_RD	0.11581603756737588	dorsal	dorsal	null	inter
A003	66	F	OA	C1_LD	C2_LD	-0.2627834602552499	dorsal	dorsal	null	inter
A003	66	F	OA	C1_LD	C3_RV	-0.32953420015539464	cross2	cross	null	inter
A003	66	F	OA	C1_LD	C3_LV	0.29296651588953093	left	within	null	inter
A003	66	F	OA	C1_LD	C3_RD	0.002297376369945084	dorsal	dorsal	null	inter
A003	66	F	OA	C1_LD	C3_LD	0.06261041880087423	dorsal	dorsal	null	inter
A003	66	F	OA	C1_LD	C4_RV	0.4558717256230641	cross2	cross	null	inter
A003	66	F	OA	C1_LD	C4_LV	0.24668939432876053	left	within	null	inter
A003	66	F	OA	C1_LD	C4_RD	-0.14980584368393393	dorsal	dorsal	null	inter
A003	66	F	OA	C1_LD	C4_LD	-0.21041397726521333	dorsal	dorsal	null	inter
A003	66	F	OA	C1_LD	C5_RV	0.3504570729005182	cross2	cross	null	inter
A003	66	F	OA	C1_LD	C5_LV	0.49717380494089397	left	within	null	inter
A003	66	F	OA	C1_LD	C5_RD	-0.24611462870643924	dorsal	dorsal	null	inter
A003	66	F	OA	C1_LD	C5_LD	-0.0837136713004296	dorsal	dorsal	null	inter
A003	66	F	OA	C1_LD	C6_RV	-0.15119207451716207	cross2	cross	null	inter
A003	66	F	OA	C1_LD	C6_LV	-0.19148915428056806	left	within	null	inter
A003	66	F	OA	C1_LD	C6_RD	-0.5048838788447927	dorsal	dorsal	null	inter
A003	66	F	OA	C1_LD	C6_LD	-0.07128027074987121	dorsal	dorsal	null	inter
A003	66	F	OA	C1_LD	C7_RV	-0.3895136277574033	cross2	cross	null	inter
A003	66	F	OA	C1_LD	C7_LV	-0.29513776444944767	left	within	null	inter
A003	66	F	OA	C1_LD	C7_RD	-0.19119915993862724	dorsal	dorsal	null	inter
A003	66	F	OA	C1_LD	C7_LD	-0.16728662407783118	dorsal	dorsal	null	inter
A003	66	F	OA	C2_RV	C2_LV	0.19782570124314033	ventral	ventral	C2	intra
A003	66	F	OA	C2_RV	C2_RD	0.14111688041067025	right	within	C2	intra
A003	66	F	OA	C2_RV	C2_LD	0.2818754243939034	cross2	cross	C2	intra
A003	66	F	OA	C2_RV	C3_RV	0.028827356929556618	ventral	ventral	null	inter
A003	66	F	OA	C2_RV	C3_LV	0.6705404540868671	ventral	ventral	null	inter
A003	66	F	OA	C2_RV	C3_RD	0.06084436823387264	right	within	null	inter
A003	66	F	OA	C2_RV	C3_LD	0.3022844849002987	cross2	cross	null	inter
A003	66	F	OA	C2_RV	C4_RV	-0.3792576707098074	ventral	ventral	null	inter
A003	66	F	OA	C2_RV	C4_LV	0.13011751592119045	ventral	ventral	null	inter
A003	66	F	OA	C2_RV	C4_RD	-0.07806840245466556	right	within	null	inter
A003	66	F	OA	C2_RV	C4_LD	0.3030464470720929	cross2	cross	null	inter
A003	66	F	OA	C2_RV	C5_RV	-0.21018297876490064	ventral	ventral	null	inter
A003	66	F	OA	C2_RV	C5_LV	-0.10016345279526333	ventral	ventral	null	inter
A003	66	F	OA	C2_RV	C5_RD	-0.013468706675898478	right	within	null	inter
A003	66	F	OA	C2_RV	C5_LD	-0.45595039922903596	cross2	cross	null	inter
A003	66	F	OA	C2_RV	C6_RV	0.018978123942640607	ventral	ventral	null	inter
A003	66	F	OA	C2_RV	C6_LV	-0.6194503441303245	ventral	ventral	null	inter
A003	66	F	OA	C2_RV	C6_RD	-0.07818338774656837	right	within	null	inter
A003	66	F	OA	C2_RV	C6_LD	-0.15869406100382652	cross2	cross	null	inter
A003	66	F	OA	C2_RV	C7_RV	-0.016663892528037717	ventral	ventral	null	inter
A003	66	F	OA	C2_RV	C7_LV	-0.13161783224048515	ventral	ventral	null	inter
A003	66	F	OA	C2_RV	C7_RD	-0.48631070735672677	right	within	null	inter
A003	66	F	OA	C2_RV	C7_LD	-0.33508887389445285	cross2	cross	null	inter
A003	66	F	OA	C2_LV	C2_RD	0.6214803337550472	cross1	cross	C2	intra
A003	66	F	OA	C2_LV	C2_LD	0.0681690538326635	left	within	C2	intra
A003	66	F	OA	C2_LV	C3_RV	0.5097058203995285	ventral	ventral	null	inter
A003	66	F	OA	C2_LV	C3_LV	0.036570667006081053	ventral	ventral	null	inter
A003	66	F	OA	C2_LV	C3_RD	-0.2759567572302027	cross1	cross	null	inter
A003	66	F	OA	C2_LV	C3_LD	-0.3175487326814984	left	within	null	inter
A003	66	F	OA	C2_LV	C4_RV	-0.14148887950758998	ventral	ventral	null	inter
A003	66	F	OA	C2_LV	C4_LV	-0.022216099732238488	ventral	ventral	null	inter
A003	66	F	OA	C2_LV	C4_RD	0.6676908572174701	cross1	cross	null	inter
A003	66	F	OA	C2_LV	C4_LD	0.18794002306014695	left	within	null	inter
A003	66	F	OA	C2_LV	C5_RV	-0.30512919264465416	ventral	ventral	null	inter
A003	66	F	OA	C2_LV	C5_LV	-0.2612528802879212	ventral	ventral	null	inter
A003	66	F	OA	C2_LV	C5_RD	-0.14760320940460198	cross1	cross	null	inter
A003	66	F	OA	C2_LV	C5_LD	-0.4356988953367805	left	within	null	inter
A003	66	F	OA	C2_LV	C6_RV	0.20783450643149448	ventral	ventral	null	inter
A003	66	F	OA	C2_LV	C6_LV	-0.2280980167929696	ventral	ventral	null	inter
A003	66	F	OA	C2_LV	C6_RD	0.2745191423643548	cross1	cross	null	inter
A003	66	F	OA	C2_LV	C6_LD	0.03855328234025541	left	within	null	inter
A003	66	F	OA	C2_LV	C7_RV	0.4214535166901569	ventral	ventral	null	inter
A003	66	F	OA	C2_LV	C7_LV	-0.18774069492768344	ventral	ventral	null	inter
A003	66	F	OA	C2_LV	C7_RD	-0.3983084520385774	cross1	cross	null	inter
A003	66	F	OA	C2_LV	C7_LD	-0.4557780783946983	left	within	null	inter
A003	66	F	OA	C2_RD	C2_LD	0.2197638104851449	dorsal	dorsal	C2	intra
A003	66	F	OA	C2_RD	C3_RV	0.054011805385211026	right	within	null	inter
A003	66	F	OA	C2_RD	C3_LV	0.007795953894420992	cross1	cross	null	inter
A003	66	F	OA	C2_RD	C3_RD	-0.08068759808153966	dorsal	dorsal	null	inter
A003	66	F	OA	C2_RD	C3_LD	0.1146021070722774	dorsal	dorsal	null	inter
A003	66	F	OA	C2_RD	C4_RV	0.060148750764420576	right	within	null	inter
A003	66	F	OA	C2_RD	C4_LV	-0.0959232669483258	cross1	cross	null	inter
A003	66	F	OA	C2_RD	C4_RD	0.2473602900756811	dorsal	dorsal	null	inter
A003	66	F	OA	C2_RD	C4_LD	-0.23591009493359674	dorsal	dorsal	null	inter
A003	66	F	OA	C2_RD	C5_RV	-0.051787428591072	right	within	null	inter
A003	66	F	OA	C2_RD	C5_LV	0.046735252600506656	cross1	cross	null	inter
A003	66	F	OA	C2_RD	C5_RD	-0.5799893207096687	dorsal	dorsal	null	inter
A003	66	F	OA	C2_RD	C5_LD	-0.26804982168342817	dorsal	dorsal	null	inter
A003	66	F	OA	C2_RD	C6_RV	-0.31762274385560607	right	within	null	inter
A003	66	F	OA	C2_RD	C6_LV	0.14019509506944444	cross1	cross	null	inter
A003	66	F	OA	C2_RD	C6_RD	-0.04877234914538632	dorsal	dorsal	null	inter
A003	66	F	OA	C2_RD	C6_LD	-0.10469085792668772	dorsal	dorsal	null	inter
A003	66	F	OA	C2_RD	C7_RV	-0.06420885657666021	right	within	null	inter
A003	66	F	OA	C2_RD	C7_LV	0.18638901834273555	cross1	cross	null	inter
A003	66	F	OA	C2_RD	C7_RD	-0.25291931234301807	dorsal	dorsal	null	inter
A003	66	F	OA	C2_RD	C7_LD	-0.10723624892394668	dorsal	dorsal	null	inter
A003	66	F	OA	C2_LD	C3_RV	0.3418536689887844	cross2	cross	null	inter
A003	66	F	OA	C2_LD	C3_LV	-0.12245639468346534	left	within	null	inter
A003	66	F	OA	C2_LD	C3_RD	0.003642766056542893	dorsal	dorsal	null	inter
A003	66	F	OA	C2_LD	C3_LD	0.4569174358385072	dorsal	dorsal	null	inter
A003	66	F	OA	C2_LD	C4_RV	-0.4648686389576596	cross2	cross	null	inter
A003	66	F	OA	C2_LD	C4_LV	-0.444928953169126	left	within	null	inter
A003	66	F	OA	C2_LD	C4_RD	-0.018859156193820753	dorsal	dorsal	null	inter
A003	66	F	OA	C2_LD	C4_LD	-0.07978746001440686	dorsal	dorsal	null	inter
A003	66	F	OA	C2_LD	C5_RV	-0.283884781918892	cross2	cross	null	inter
A003	66	F	OA	C2_LD	C5_LV	-0.5620313836479971	left	within	null	inter
A003	66	F	OA	C2_LD	C5_RD	-0.09918645019176953	dorsal	dorsal	null	inter
A003	66	F	OA	C2_LD	C5_LD	-0.01812761340948941	dorsal	dorsal	null	inter
A003	66	F	OA	C2_LD	C6_RV	-0.02592962796362685	cross2	cross	null	inter
A003	66	F	OA	C2_LD	C6_LV	-0.21846297102858844	left	within	null	inter
A003	66	F	OA	C2_LD	C6_RD	0.0869976378278732	dorsal	dorsal	null	inter
A003	66	F	OA	C2_LD	C6_LD	-0.39939707897831256	dorsal	dorsal	null	inter
A003	66	F	OA	C2_LD	C7_RV	-0.007597136588787264	cross2	cross	null	inter
A003	66	F	OA	C2_LD	C7_LV	0.42517111703108934	left	within	null	inter
A003	66	F	OA	C2_LD	C7_RD	0.20040456619765493	dorsal	dorsal	null	inter
A003	66	F	OA	C2_LD	C7_LD	0.06177305672096324	dorsal	dorsal	null	inter
A003	66	F	OA	C3_RV	C3_LV	-0.28656012923348706	ventral	ventral	C3	intra
A003	66	F	OA	C3_RV	C3_RD	-0.14668539083705157	right	within	C3	intra
A003	66	F	OA	C3_RV	C3_LD	0.03937161104561913	cross2	cross	C3	intra
A003	66	F	OA	C3_RV	C4_RV	-0.2823272444052569	ventral	ventral	null	inter
A003	66	F	OA	C3_RV	C4_LV	-0.31284950700498243	ventral	ventral	null	inter
A003	66	F	OA	C3_RV	C4_RD	0.21321092000056446	right	within	null	inter
A003	66	F	OA	C3_RV	C4_LD	0.267200376386478	cross2	cross	null	inter
A003	66	F	OA	C3_RV	C5_RV	-0.4519591340142586	ventral	ventral	null	inter
A003	66	F	OA	C3_RV	C5_LV	-1.1687322661682218	ventral	ventral	null	inter
A003	66	F	OA	C3_RV	C5_RD	0.37540905578613715	right	within	null	inter
A003	66	F	OA	C3_RV	C5_LD	-0.013185439515044167	cross2	cross	null	inter
A003	66	F	OA	C3_RV	C6_RV	0.27511867010603624	ventral	ventral	null	inter
A003	66	F	OA	C3_RV	C6_LV	-0.3958919698066391	ventral	ventral	null	inter
A003	66	F	OA	C3_RV	C6_RD	0.43570964108996846	right	within	null	inter
A003	66	F	OA	C3_RV	C6_LD	0.049177775849089646	cross2	cross	null	inter
A003	66	F	OA	C3_RV	C7_RV	0.2541832208851534	ventral	ventral	null	inter
A003	66	F	OA	C3_RV	C7_LV	0.3337578091693693	ventral	ventral	null	inter
A003	66	F	OA	C3_RV	C7_RD	0.21759543875269063	right	within	null	inter
A003	66	F	OA	C3_RV	C7_LD	-0.17143161498146348	cross2	cross	null	inter
A003	66	F	OA	C3_LV	C3_RD	-0.06624487586399425	cross1	cross	C3	intra
A003	66	F	OA	C3_LV	C3_LD	-0.309676792976379	left	within	C3	intra
A003	66	F	OA	C3_LV	C4_RV	-0.38346541994953787	ventral	ventral	null	inter
A003	66	F	OA	C3_LV	C4_LV	0.4759463392169747	ventral	ventral	null	inter
A003	66	F	OA	C3_LV	C4_RD	-0.09606042270142756	cross1	cross	null	inter
A003	66	F	OA	C3_LV	C4_LD	0.25230795663960287	left	within	null	inter
A003	66	F	OA	C3_LV	C5_RV	-0.19161603244750386	ventral	ventral	null	inter
A003	66	F	OA	C3_LV	C5_LV	0.38697878995000934	ventral	ventral	null	inter
A003	66	F	OA	C3_LV	C5_RD	-0.0009919498495341967	cross1	cross	null	inter
A003	66	F	OA	C3_LV	C5_LD	0.16285638131778468	left	within	null	inter
A003	66	F	OA	C3_LV	C6_RV	-0.3877629327920289	ventral	ventral	null	inter
A003	66	F	OA	C3_LV	C6_LV	-0.33358332560971443	ventral	ventral	null	inter
A003	66	F	OA	C3_LV	C6_RD	-0.058414056099650086	cross1	cross	null	inter
A003	66	F	OA	C3_LV	C6_LD	-0.1321707597465481	left	within	null	inter
A003	66	F	OA	C3_LV	C7_RV	-0.2724025553364107	ventral	ventral	null	inter
A003	66	F	OA	C3_LV	C7_LV	-0.28364261307522254	ventral	ventral	null	inter
A003	66	F	OA	C3_LV	C7_RD	-0.33815061827208576	cross1	cross	null	inter
A003	66	F	OA	C3_LV	C7_LD	0.10502260296676527	left	within	null	inter
A003	66	F	OA	C3_RD	C3_LD	0.4165417835356137	dorsal	dorsal	C3	intra
A003	66	F	OA	C3_RD	C4_RV	0.24082925252882337	right	within	null	inter
A003	66	F	OA	C3_RD	C4_LV	-0.06844410946998353	cross1	cross	null	inter
A003	66	F	OA	C3_RD	C4_RD	-0.2243675219405687	dorsal	dorsal	null	inter
A003	66	F	OA	C3_RD	C4_LD	-0.38592314334832656	dorsal	dorsal	null	inter
A003	66	F	OA	C3_RD	C5_RV	0.3329954339630831	right	within	null	inter
A003	66	F	OA	C3_RD	C5_LV	0.16208615779658492	cross1	cross	null	inter
A003	66	F	OA	C3_RD	C5_RD	-0.3902741167429099	dorsal	dorsal	null	inter
A003	66	F	OA	C3_RD	C5_LD	-0.06172777747251592	dorsal	dorsal	null	inter
A003	66	F	OA	C3_RD	C6_RV	0.1471656501845905	right	within	null	inter
A003	66	F	OA	C3_RD	C6_LV	-0.25631415594213813	cross1	cross	null	inter
A003	66	F	OA	C3_RD	C6_RD	-0.6655481182890587	dorsal	dorsal	null	inter
A003	66	F	OA	C3_RD	C6_LD	-0.4159403774120547	dorsal	dorsal	null	inter
A003	66	F	OA	C3_RD	C7_RV	-0.16353660749375315	right	within	null	inter
A003	66	F	OA	C3_RD	C7_LV	-0.16407208141106225	cross1	cross	null	inter
A003	66	F	OA	C3_RD	C7_RD	0.28790153891808495	dorsal	dorsal	null	inter
A003	66	F	OA	C3_RD	C7_LD	0.22619706234898374	dorsal	dorsal	null	inter
A003	66	F	OA	C3_LD	C4_RV	0.08874844753357036	cross2	cross	null	inter
A003	66	F	OA	C3_LD	C4_LV	-0.3816620087922033	left	within	null	inter
A003	66	F	OA	C3_LD	C4_RD	-0.2006934784791802	dorsal	dorsal	null	inter
A003	66	F	OA	C3_LD	C4_LD	0.035266194375805554	dorsal	dorsal	null	inter
A003	66	F	OA	C3_LD	C5_RV	-0.04035971944949213	cross2	cross	null	inter
A003	66	F	OA	C3_LD	C5_LV	-0.19611324300640243	left	within	null	inter
A003	66	F	OA	C3_LD	C5_RD	-0.19153379250694874	dorsal	dorsal	null	inter
A003	66	F	OA	C3_LD	C5_LD	-0.39141225301949767	dorsal	dorsal	null	inter
A003	66	F	OA	C3_LD	C6_RV	0.060321480029733726	cross2	cross	null	inter
A003	66	F	OA	C3_LD	C6_LV	-0.13953329644391427	left	within	null	inter
A003	66	F	OA	C3_LD	C6_RD	-0.21058740234982545	dorsal	dorsal	null	inter
A003	66	F	OA	C3_LD	C6_LD	-0.09267021878651444	dorsal	dorsal	null	inter
A003	66	F	OA	C3_LD	C7_RV	-0.07418613210874259	cross2	cross	null	inter
A003	66	F	OA	C3_LD	C7_LV	0.3021280961553676	left	within	null	inter
A003	66	F	OA	C3_LD	C7_RD	0.05328416939557187	dorsal	dorsal	null	inter
A003	66	F	OA	C3_LD	C7_LD	-0.11550650301548086	dorsal	dorsal	null	inter
A003	66	F	OA	C4_RV	C4_LV	0.11778894050537922	ventral	ventral	C4	intra
A003	66	F	OA	C4_RV	C4_RD	-0.3283506140687796	right	within	C4	intra
A003	66	F	OA	C4_RV	C4_LD	-0.612395942292921	cross2	cross	C4	intra
A003	66	F	OA	C4_RV	C5_RV	0.7222851012868768	ventral	ventral	null	inter
A003	66	F	OA	C4_RV	C5_LV	0.41086782908125175	ventral	ventral	null	inter
A003	66	F	OA	C4_RV	C5_RD	-0.45155522311295027	right	within	null	inter
A003	66	F	OA	C4_RV	C5_LD	-0.060641238093136894	cross2	cross	null	inter
A003	66	F	OA	C4_RV	C6_RV	0.18917440086783766	ventral	ventral	null	inter
A003	66	F	OA	C4_RV	C6_LV	-0.003322717613163578	ventral	ventral	null	inter
A003	66	F	OA	C4_RV	C6_RD	-0.2842794209583056	right	within	null	inter
A003	66	F	OA	C4_RV	C6_LD	-0.10366646013023229	cross2	cross	null	inter
A003	66	F	OA	C4_RV	C7_RV	-0.16532083049714613	ventral	ventral	null	inter
A003	66	F	OA	C4_RV	C7_LV	0.08280877080209638	ventral	ventral	null	inter
A003	66	F	OA	C4_RV	C7_RD	0.2066694887131438	right	within	null	inter
A003	66	F	OA	C4_RV	C7_LD	0.062588787537994	cross2	cross	null	inter
A003	66	F	OA	C4_LV	C4_RD	-0.17059046846532516	cross1	cross	C4	intra
A003	66	F	OA	C4_LV	C4_LD	0.01866717592075072	left	within	C4	intra
A003	66	F	OA	C4_LV	C5_RV	0.18859276021757737	ventral	ventral	null	inter
A003	66	F	OA	C4_LV	C5_LV	0.6545411987307477	ventral	ventral	null	inter
A003	66	F	OA	C4_LV	C5_RD	-0.0581148421493499	cross1	cross	null	inter
A003	66	F	OA	C4_LV	C5_LD	0.15062782965713667	left	within	null	inter
A003	66	F	OA	C4_LV	C6_RV	-0.12242762623939231	ventral	ventral	null	inter
A003	66	F	OA	C4_LV	C6_LV	0.019255229432392253	ventral	ventral	null	inter
A003	66	F	OA	C4_LV	C6_RD	-0.23134578066335443	cross1	cross	null	inter
A003	66	F	OA	C4_LV	C6_LD	-0.2210781128084927	left	within	null	inter
A003	66	F	OA	C4_LV	C7_RV	0.17165362659543465	ventral	ventral	null	inter
A003	66	F	OA	C4_LV	C7_LV	-0.056771713765087474	ventral	ventral	null	inter
A003	66	F	OA	C4_LV	C7_RD	0.116418334702275	cross1	cross	null	inter
A003	66	F	OA	C4_LV	C7_LD	0.28170758551113406	left	within	null	inter
A003	66	F	OA	C4_RD	C4_LD	0.41646301952782794	dorsal	dorsal	C4	intra
A003	66	F	OA	C4_RD	C5_RV	-0.32315758578757253	right	within	null	inter
A003	66	F	OA	C4_RD	C5_LV	-0.155905186644118	cross1	cross	null	inter
A003	66	F	OA	C4_RD	C5_RD	0.054566487470508775	dorsal	dorsal	null	inter
A003	66	F	OA	C4_RD	C5_LD	-0.19568937353765264	dorsal	dorsal	null	inter
A003	66	F	OA	C4_RD	C6_RV	0.2836875243014738	right	within	null	inter
A003	66	F	OA	C4_RD	C6_LV	0.11068340951706616	cross1	cross	null	inter
A003	66	F	OA	C4_RD	C6_RD	0.0336415436686647	dorsal	dorsal	null	inter
A003	66	F	OA	C4_RD	C6_LD	0.44806049571569956	dorsal	dorsal	null	inter
A003	66	F	OA	C4_RD	C7_RV	0.4797933103488616	right	within	null	inter
A003	66	F	OA	C4_RD	C7_LV	-0.480864846821193	cross1	cross	null	inter
A003	66	F	OA	C4_RD	C7_RD	-0.5309658674385576	dorsal	dorsal	null	inter
A003	66	F	OA	C4_RD	C7_LD	-0.40155995140262624	dorsal	dorsal	null	inter
A003	66	F	OA	C4_LD	C5_RV	-0.8608505266967131	cross2	cross	null	inter
A003	66	F	OA	C4_LD	C5_LV	-0.29271212624330867	left	within	null	inter
A003	66	F	OA	C4_LD	C5_RD	0.7224090649446513	dorsal	dorsal	null	inter
A003	66	F	OA	C4_LD	C5_LD	-0.21874806078907127	dorsal	dorsal	null	inter
A003	66	F	OA	C4_LD	C6_RV	0.26444014425990203	cross2	cross	null	inter
A003	66	F	OA	C4_LD	C6_LV	-0.025231862399355202	left	within	null	inter
A003	66	F	OA	C4_LD	C6_RD	0.3316583407565903	dorsal	dorsal	null	inter
A003	66	F	OA	C4_LD	C6_LD	0.7438034389744926	dorsal	dorsal	null	inter
A003	66	F	OA	C4_LD	C7_RV	0.4539495515953075	cross2	cross	null	inter
A003	66	F	OA	C4_LD	C7_LV	-0.08896520045086805	left	within	null	inter
A003	66	F	OA	C4_LD	C7_RD	-0.45168924604165783	dorsal	dorsal	null	inter
A003	66	F	OA	C4_LD	C7_LD	-0.4407354685119127	dorsal	dorsal	null	inter
A003	66	F	OA	C5_RV	C5_LV	0.3350403851073035	ventral	ventral	C5	intra
A003	66	F	OA	C5_RV	C5_RD	-0.5187653124002496	right	within	C5	intra
A003	66	F	OA	C5_RV	C5_LD	0.2085489818324915	cross2	cross	C5	intra
A003	66	F	OA	C5_RV	C6_RV	0.0943408936588142	ventral	ventral	null	inter
A003	66	F	OA	C5_RV	C6_LV	0.11887215907225893	ventral	ventral	null	inter
A003	66	F	OA	C5_RV	C6_RD	-0.31168977914210305	right	within	null	inter
A003	66	F	OA	C5_RV	C6_LD	-0.36998342568997034	cross2	cross	null	inter
A003	66	F	OA	C5_RV	C7_RV	-0.2423451596556739	ventral	ventral	null	inter
A003	66	F	OA	C5_RV	C7_LV	-0.12151156431897428	ventral	ventral	null	inter
A003	66	F	OA	C5_RV	C7_RD	0.2709120132142274	right	within	null	inter
A003	66	F	OA	C5_RV	C7_LD	0.20456306798619966	cross2	cross	null	inter
A003	66	F	OA	C5_LV	C5_RD	-0.43759988348784096	cross1	cross	C5	intra
A003	66	F	OA	C5_LV	C5_LD	0.03691132816967714	left	within	C5	intra
A003	66	F	OA	C5_LV	C6_RV	-0.4219880665215024	ventral	ventral	null	inter
A003	66	F	OA	C5_LV	C6_LV	0.2234785495424053	ventral	ventral	null	inter
A003	66	F	OA	C5_LV	C6_RD	-0.6106588279445905	cross1	cross	null	inter
A003	66	F	OA	C5_LV	C6_LD	-0.15073864046362836	left	within	null	inter
A003	66	F	OA	C5_LV	C7_RV	-0.24888571136422488	ventral	ventral	null	inter
A003	66	F	OA	C5_LV	C7_LV	-0.32456595084977086	ventral	ventral	null	inter
A003	66	F	OA	C5_LV	C7_RD	-0.16929009274154114	cross1	cross	null	inter
A003	66	F	OA	C5_LV	C7_LD	0.2719580979972551	left	within	null	inter
A003	66	F	OA	C5_RD	C5_LD	0.05087599146110939	dorsal	dorsal	C5	intra
A003	66	F	OA	C5_RD	C6_RV	0.14986114149145602	right	within	null	inter
A003	66	F	OA	C5_RD	C6_LV	0.14067290776534896	cross1	cross	null	inter
A003	66	F	OA	C5_RD	C6_RD	0.31203824133942126	dorsal	dorsal	null	inter
A003	66	F	OA	C5_RD	C6_LD	0.7636737482807112	dorsal	dorsal	null	inter
A003	66	F	OA	C5_RD	C7_RV	0.22091601888082504	right	within	null	inter
A003	66	F	OA	C5_RD	C7_LV	0.048783392591896915	cross1	cross	null	inter
A003	66	F	OA	C5_RD	C7_RD	-0.04502423565064511	dorsal	dorsal	null	inter
A003	66	F	OA	C5_RD	C7_LD	-0.012725580183901712	dorsal	dorsal	null	inter
A003	66	F	OA	C5_LD	C6_RV	-0.24226661533264762	cross2	cross	null	inter
A003	66	F	OA	C5_LD	C6_LV	0.04664812237742926	left	within	null	inter
A003	66	F	OA	C5_LD	C6_RD	0.08840455372674752	dorsal	dorsal	null	inter
A003	66	F	OA	C5_LD	C6_LD	-0.20604652345141616	dorsal	dorsal	null	inter
A003	66	F	OA	C5_LD	C7_RV	-0.355767858089542	cross2	cross	null	inter
A003	66	F	OA	C5_LD	C7_LV	0.23322663910565428	left	within	null	inter
A003	66	F	OA	C5_LD	C7_RD	0.5536781646103723	dorsal	dorsal	null	inter
A003	66	F	OA	C5_LD	C7_LD	0.6208348904476189	dorsal	dorsal	null	inter
A003	66	F	OA	C6_RV	C6_LV	-0.22128269749970678	ventral	ventral	C6	intra
A003	66	F	OA	C6_RV	C6_RD	-0.01534172716870725	right	within	C6	intra
A003	66	F	OA	C6_RV	C6_LD	0.2544989200496253	cross2	cross	C6	intra
A003	66	F	OA	C6_RV	C7_RV	0.48504465495049015	ventral	ventral	null	inter
A003	66	F	OA	C6_RV	C7_LV	-0.07704272277735226	ventral	ventral	null	inter
A003	66	F	OA	C6_RV	C7_RD	-0.025292750629033817	right	within	null	inter
A003	66	F	OA	C6_RV	C7_LD	-0.5115161459424846	cross2	cross	null	inter
A003	66	F	OA	C6_LV	C6_RD	0.03216629929332955	cross1	cross	C6	intra
A003	66	F	OA	C6_LV	C6_LD	0.46863542398798197	left	within	C6	intra
A003	66	F	OA	C6_LV	C7_RV	0.058231327393131437	ventral	ventral	null	inter
A003	66	F	OA	C6_LV	C7_LV	0.07523322195026934	ventral	ventral	null	inter
A003	66	F	OA	C6_LV	C7_RD	0.020703516511063082	cross1	cross	null	inter
A003	66	F	OA	C6_LV	C7_LD	0.19639275441974544	left	within	null	inter
A003	66	F	OA	C6_RD	C6_LD	0.1902338443058551	dorsal	dorsal	C6	intra
A003	66	F	OA	C6_RD	C7_RV	0.16789579056231818	right	within	null	inter
A003	66	F	OA	C6_RD	C7_LV	0.15681783984856854	cross1	cross	null	inter
A003	66	F	OA	C6_RD	C7_RD	0.02845094618603756	dorsal	dorsal	null	inter
A003	66	F	OA	C6_RD	C7_LD	-0.05394030106619026	dorsal	dorsal	null	inter
A003	66	F	OA	C6_LD	C7_RV	0.20295861443954824	cross2	cross	null	inter
A003	66	F	OA	C6_LD	C7_LV	-0.1216058599893291	left	within	null	inter
A003	66	F	OA	C6_LD	C7_RD	-0.5081652758857405	dorsal	dorsal	null	inter
A003	66	F	OA	C6_LD	C7_LD	-0.30122111394766654	dorsal	dorsal	null	inter
A003	66	F	OA	C7_RV	C7_LV	-0.025471144279901645	ventral	ventral	C7	intra
A003	66	F	OA	C7_RV	C7_RD	0.04184383281392287	right	within	C7	intra
A003	66	F	OA	C7_RV	C7_LD	-0.2915516335528302	cross2	cross	C7	intra
A003	66	F	OA	C7_LV	C7_RD	0.539540280828684	cross1	cross	C7	intra
A003	66	F	OA	C7_LV	C7_LD	0.23681947824502525	left	within	C7	intra
A003	66	F	OA	C7_RD	C7_LD	0.6378490950189674	dorsal	dorsal	C7	intra
A004	62	F	OA	C1_RV	C1_LV	1.1355683659653693	ventral	ventral	C1	intra
A004	62	F	OA	C1_RV	C1_RD	-0.15007648807828977	right	within	C1	intra
A004	62	F	OA	C1_RV	C1_LD	0.26917881336393074	cross2	cross	C1	intra
A004	62	F	OA	C1_RV	C2_RV	-0.08543667317645313	ventral	ventral	null	inter
A004	62	F	OA	C1_RV	C2_LV	0.03489140414679526	ventral	ventral	null	inter
A004	62	F	OA	C1_RV	C2_RD	-0.20426152135810519	right	within	null	inter
A004	62	F	OA	C1_RV	C2_LD	-0.2370298239213658	cross2	cross	null	inter
A004	62	F	OA	C1_RV	C3_RV	-0.3666810687988922	ventral	ventral	null	inter
A004	62	F	OA	C1_RV	C3_LV	-0.17538033506209372	ventral	ventral	null	inter
A004	62	F	OA	C1_RV	C3_RD	-0.08081737069538124	right	within	null	inter
A004	62	F	OA	C1_RV	C3_LD	-0.019616183333596552	cross2	cross	null	inter
A004	62	F	OA	C1_RV	C4_RV	0.2584988969869299	ventral	ventral	null	inter
A004	62	F	OA	C1_RV	C4_LV	0.6521455862909241	ventral	ventral	null	inter
A004	62	F	OA	C1_RV	C4_RD	0.48743011752690335	right	within	null	inter
A004	62	F	OA	C1_RV	C4_LD	0.9114354579640989	cross2	cross	null	inter
A004	62	F	OA	C1_RV	C5_RV	0.5563186925110492	ventral	ventral	null	inter
A004	62	F	OA	C1_RV	C5_LV	-0.45657470468161115	ventral	ventral	null	inter
A004	62	F	OA	C1_RV	C5_RD	-0.04171623725661988	right	within	null	inter
A004	62	F	OA	C1_RV	C5_LD	-0.029613780483215363	cross2	cross	null	inter
A004	62	F	OA	C1_RV	C6_RV	-0.8741017321184409	ventral	ventral	null	inter
A004	62	F	OA	C1_RV	C6_LV	0.6738851144508281	ventral	ventral	null	inter
A004	62	F	OA	C1_RV	C6_RD	-0.6724661789094787	right	within	null	inter
A004	62	F	OA	C1_RV	C6_LD	-0.5825960657476787	cross2	cross	null	inter
A004	62	F	OA	C1_RV	C7_RV	0.22846083777170278	ventral	ventral	null	inter
A004	62	F	OA	C1_RV	C7_LV	0.24080177826015597	ventral	ventral	null	inter
A004	62	F	OA	C1_RV	C7_RD	-0.5002173456376795	right	within	null	inter
A004	62	F	OA	C1_RV	C7_LD	-0.22824440216749597	cross2	cross	null	inter
A004	62	F	OA	C1_LV	C1_RD	-0.15270645056697632	cross1	cross	C1	intra
A004	62	F	OA	C1_LV	C1_LD	0.4156193231926732	left	within	C1	intra
A004	62	F	OA	C1_LV	C2_RV	-0.09999382208638742	ventral	ventral	null	inter
A004	62	F	OA	C1_LV	C2_LV	0.1743313607717737	ventral	ventral	null	inter
A004	62	F	OA	C1_LV	C2_RD	-0.2565335297093828	cross1	cross	null	inter
A004	62	F	OA	C1_LV	C2_LD	-0.3484356288259048	left	within	null	inter
A004	62	F	OA	C1_LV	C3_RV	-0.2544810335078935	ventral	ventral	null	inter
A004	62	F	OA	C1_LV	C3_LV	-0.3591568791035194	ventral	ventral	null	inter
A004	62	F	OA	C1_LV	C3_RD	0.02457974196948475	cross1	cross	null	inter
A004	62	F	OA	C1_LV	C3_LD	-0.007924303056272104	left	within	null	inter
A004	62	F	OA	C1_LV	C4_RV	0.2573425137594233	ventral	ventral	null	inter
A004	62	F	OA	C1_LV	C4_LV	0.5619939695771738	ventral	ventral	null	inter
A004	62	F	OA	C1_LV	C4_RD	0.37531915546834155	cross1	cross	null	inter
A004	62	F	OA	C1_LV	C4_LD	0.5252743495232374	left	within	null	inter
A004	62	F	OA	C1_LV	C5_RV	0.37631667197130847	ventral	ventral	null	inter
A004	62	F	OA	C1_LV	C5_LV	-0.48137022606159685	ventral	ventral	null	inter
A004	62	F	OA	C1_LV	C5_RD	0.2389968799944431	cross1	cross	null	inter
A004	62	F	OA	C1_LV	C5_LD	-0.11236431322921664	left	within	null	inter
A004	62	F	OA	C1_LV	C6_RV	-0.8626828724590816	ventral	ventral	null	inter
A004	62	F	OA	C1_LV	C6_LV	0.7510295678407461	ventral	ventral	null	inter
A004	62	F	OA	C1_LV	C6_RD	-0.4215045183767727	cross1	cross	null	inter
A004	62	F	OA	C1_LV	C6_LD	-0.5761821211272008	left	within	null	inter
A004	62	F	OA	C1_LV	C7_RV	0.168793900137716	ventral	ventral	null	inter
A004	62	F	OA	C1_LV	C7_LV	0.24880379786469337	ventral	ventral	null	inter
A004	62	F	OA	C1_LV	C7_RD	-0.6139965294804077	cross1	cross	null	inter
A004	62	F	OA	C1_LV	C7_LD	-0.1980054865065404	left	within	null	inter
A004	62	F	OA	C1_RD	C1_LD	-0.2709136494892132	dorsal	dorsal	C1	intra
A004	62	F	OA	C1_RD	C2_RV	-0.08918598867028987	right	within	null	inter
A004	62	F	OA	C1_RD	C2_LV	0.6322324135898102	cross1	cross	null	inter
A004	62	F	OA	C1_RD	C2_RD	0.2866102601011339	dorsal	dorsal	null	inter
A004	62	F	OA	C1_RD	C2_LD	0.2797954641981108	dorsal	dorsal	null	inter
A004	62	F	OA	C1_RD	C3_RV	-0.09676711548766992	right	within	null	inter
A004	62	F	OA	C1_RD	C3_LV	0.27712906928319336	cross1	cross	null	inter
A004	62	F	OA	C1_RD	C3_RD	0.6480059544736002	dorsal	dorsal	null	inter
A004	62	F	OA	C1_RD	C3_LD	0.1350677684744289	dorsal	dorsal	null	inter
A004	62	F	OA	C1_RD	C4_RV	-0.20592785621339857	right	within	null	inter
A004	62	F	OA	C1_RD	C4_LV	-0.2151995269208571	cross1	cross	null	inter
A004	62	F	OA	C1_RD	C4_RD	-0.0219428113345236	dorsal	dorsal	null	inter
A004	62	F	OA	C1_RD	C4_LD	-0.1644736322271365	dorsal	dorsal	null	inter
A004	62	F	OA	C1_RD	C5_RV	0.2240474921211243	right	within	null	inter
A004	62	F	OA	C1_RD	C5_LV	0.3133618870815274	cross1	cross	null	inter
A004	62	F	OA	C1_RD	C5_RD	0.15564574113926452	dorsal	dorsal	null	inter
A004	62	F	OA	C1_RD	C5_LD	-0.2492407530670127	dorsal	dorsal	null	inter
A004	62	F	OA	C1_RD	C6_RV	-0.1645030366539216	right	within	null	inter
A004	62	F	OA	C1_RD	C6_LV	-0.7294994936780687	cross1	cross	null	inter
A004	62	F	OA	C1_RD	C6_RD	-0.041384904563334754	dorsal	dorsal	null	inter
A004	62	F	OA	C1_RD	C6_LD	0.15850400737391546	dorsal	dorsal	null	inter
A004	62	F	OA	C1_RD	C7_RV	-0.37128314856581013	right	within	null	inter
A004	62	F	OA	C1_RD	C7_LV	-0.5196035165205525	cross1	cross	null	inter
A004	62	F	OA	C1_RD	C7_RD	-0.021390540675922824	dorsal	dorsal	null	inter
A004	62	F	OA	C1_RD	C7_LD	0.35589081656575394	dorsal	dorsal	null	inter
A004	62	F	OA	C1_LD	C2_RV	0.19268455254931957	cross2	cross	null	inter
A004	62	F	OA	C1_LD	C2_LV	0.0778635420070926	left	within	null	inter
A004	62	F	OA	C1_LD	C2_RD	0.12922513603383687	dorsal	dorsal	null	inter
A004	62	F	OA	C1_LD	C2_LD	0.06300035265375627	dorsal	dorsal	null	inter
A004	62	F	OA	C1_LD	C3_RV	0.37103767744065325	cross2	cross	null	inter
A004	62	F	OA	C1_LD	C3_LV	0.2762142084330276	left	within	null	inter
A004	62	F	OA	C1_LD	C3_RD	-0.16495089933803952	dorsal	dorsal	null	inter
A004	62	F	OA	C1_LD	C3_LD	-0.14534826183191316	dorsal	dorsal	null	inter
A004	62	F	OA	C1_LD	C4_RV	0.1822175007053839	cross2	cross	null	inter
A004	62	F	OA	C1_LD	C4_LV	-0.11392847593491444	left	within	null	inter
A004	62	F	OA	C1_LD	C4_RD	0.09998698551419005	dorsal	dorsal	null	inter
A004	62	F	OA	C1_LD	C4_LD	-0.06339055854914802	dorsal	dorsal	null	inter
A004	62	F	OA	C1_LD	C5_RV	-0.2634470482528925	cross2	cross	null	inter
A004	62	F	OA	C1_LD	C5_LV	-0.4836979850756157	left	within	null	inter
A004	62	F	OA	C1_LD	C5_RD	0.23606309546507884	dorsal	dorsal	null	inter
A004	62	F	OA	C1_LD	C5_LD	0.2313385795299472	dorsal	dorsal	null	inter
A004	62	F	OA	C1_LD	C6_RV	-0.20204896164258615	cross2	cross	null	inter
A004	62	F	OA	C1_LD	C6_LV	0.3108067916088745	left	within	null	inter
A004	62	F	OA	C1_LD	C6_RD	0.1593062687857519	dorsal	dorsal	null	inter
A004	62	F	OA	C1_LD	C6_LD	-0.23078182293909963	dorsal	dorsal	null	inter
A004	62	F	OA	C1_LD	C7_RV	-0.288362416237042	cross2	cross	null	inter
A004	62	F	OA	C1_LD	C7_LV	-0.28237242980319754	left	within	null	inter
A004	62	F	OA	C1_LD	C7_RD	-0.3300477379906607	dorsal	dorsal	null	inter
A004	62	F	OA	C1_LD	C7_LD	-0.31366033732298265	dorsal	dorsal	null	inter
A004	62	F	OA	C2_RV	C2_LV	-0.08341314542221877	ventral	ventral	C2	intra
A004	62	F	OA	C2_RV	C2_RD	0.7026827161472949	right	within	C2	intra
A004	62	F	OA	C2_RV	C2_LD	0.1843611490142627	cross2	cross	C2	intra
A004	62	F	OA	C2_RV	C3_RV	0.26207764270661815	ventral	ventral	null	inter
A004	62	F	OA	C2_RV	C3_LV	-0.05089713133986205	ventral	ventral	null	inter
A004	62	F	OA	C2_RV	C3_RD	-0.08319452300338419	right	within	null	inter
A004	62	F	OA	C2_RV	C3_LD	0.2573390436762499	cross2	cross	null	inter
A004	62	F	OA	C2_RV	C4_RV	-0.21197794669258288	ventral	ventral	null	inter
A004	62	F	OA	C2_RV	C4_LV	-0.17829269349182666	ventral	ventral	null	inter
A004	62	F	OA	C2_RV	C4_RD	-0.3330072037437317	right	within	null	inter
A004	62	F	OA	C2_RV	C4_LD	-0.07623235325507526	cross2	cross	null	inter
A004	62	F	OA	C2_RV	C5_RV	-0.23342565192932335	ventral	ventral	null	inter
A004	62	F	OA	C2_RV	C5_LV	0.13718699892530464	ventral	ventral	null	inter
A004	62	F	OA	C2_RV	C5_RD	-0.44194952757471173	right	within	null	inter
A004	62	F	OA	C2_RV	C5_LD	0.20875566466864579	cross2	cross	null	inter
A004	62	F	OA	C2_RV	C6_RV	0.16568810036012274	ventral	ventral	null	inter
A004	62	F	OA	C2_RV	C6_LV	0.131322089446969	ventral	ventral	null	inter
A004	62	F	OA	C2_RV	C6_RD	0.3347663306590583	right	within	null	inter
A004	62	F	OA	C2_RV	C6_LD	-0.02215338669955589	cross2	cross	null	inter
A004	62	F	OA	C2_RV	C7_RV	-0.3905454823149684	ventral	ventral	null	inter
A004	62	F	OA	C2_RV	C7_LV	-0.21240348977969126	ventral	ventral	null	inter
A004	62	F	OA	C2_RV	C7_RD	-0.2407617428337217	right	within	null	inter
A004	62	F	OA	C2_RV	C7_LD	-0.25061696236270087	cross2	cross	null	inter
A004	62	F	OA	C2_LV	C2_RD	0.1474961238500113	cross1	cross	C2	intra
A004	62	F	OA	C2_LV	C2_LD	0.06386054138282275	left	within	C2	intra
A004	62	F	OA	C2_LV	C3_RV	0.21443140270555813	ventral	ventral	null	inter
A004	62	F	OA	C2_LV	C3_LV	0.32253159158731104	ventral	ventral	null	inter
A004	62	F	OA	C2_LV	C3_RD	0.18519214542716075	cross1	cross	null	inter
A004	62	F	OA	C2_LV	C3_LD	-0.13423028490732297	left	within	null	inter
A004	62	F	OA	C2_LV	C4_RV	-0.5096998049157946	ventral	ventral	null	inter
A004	62	F	OA	C2_LV	C4_LV	-0.1445208062877264	ventral	ventral	null	inter
A004	62	F	OA	C2_LV	C4_RD	0.10482546147741578	cross1	cross	null	inter
A004	62	F	OA	C2_LV	C4_LD	-0.18923481596610248	left	within	null	inter
A004	62	F	OA	C2_LV	C5_RV	-0.11868728228870691	ventral	ventral	null	inter
A004	62	F	OA	C2_LV	C5_LV	0.2699889668398404	ventral	ventral	null	inter
A004	62	F	OA	C2_LV	C5_RD	-0.13285104258667343	cross1	cross	null	inter
A004	62	F	OA	C2_LV	C5_LD	0.12323142569208247	left	within	null	inter
A004	62	F	OA	C2_LV	C6_RV	-0.2332026301588157	ventral	ventral	null	inter
A004	62	F	OA	C2_LV	C6_LV	-0.14621486207088302	ventral	ventral	null	inter
A004	62	F	OA	C2_LV	C6_RD	-0.13254848917226217	cross1	cross	null	inter
A004	62	F	OA	C2_LV	C6_LD	0.10488545804122607	left	within	null	inter
A004	62	F	OA	C2_LV	C7_RV	-0.17711172041965578	ventral	ventral	null	inter
A004	62	F	OA	C2_LV	C7_LV	-0.2793095884746432	ventral	ventral	null	inter
A004	62	F	OA	C2_LV	C7_RD	-0.09265818797871901	cross1	cross	null	inter
A004	62	F	OA	C2_LV	C7_LD	0.2935231385825092	left	within	null	inter
A004	62	F	OA	C2_RD	C2_LD	0.5092106306012051	dorsal	dorsal	C2	intra
A004	62	F	OA	C2_RD	C3_RV	0.31150564800100927	right	within	null	inter
A004	62	F	OA	C2_RD	C3_LV	0.4261185308607617	cross1	cross	null	inter
A004	62	F	OA	C2_RD	C3_RD	0.15173956372390304	dorsal	dorsal	null	inter
A004	62	F	OA	C2_RD	C3_LD	0.15838578152532856	dorsal	dorsal	null	inter
A004	62	F	OA	C2_RD	C4_RV	-0.3018213498965607	right	within	null	inter
A004	62	F	OA	C2_RD	C4_LV	-0.35652650413920545	cross1	cross	null	inter
A004	62	F	OA	C2_RD	C4_RD	-0.45143722964072885	dorsal	dorsal	null	inter
A004	62	F	OA	C2_RD	C4_LD	-0.08117128104888681	dorsal	dorsal	null	inter
A004	62	F	OA	C2_RD	C5_RV	-0.13919850741129647	right	within	null	inter
A004	62	F	OA	C2_RD	C5_LV	-0.06637308179474705	cross1	cross	null	inter
A004	62	F	OA	C2_RD	C5_RD	-0.30614796851894044	dorsal	dorsal	null	inter
A004	62	F	OA	C2_RD	C5_LD	0.03966225788048834	dorsal	dorsal	null	inter
A004	62	F	OA	C2_RD	C6_RV	0.27781733796081315	right	within	null	inter
A004	62	F	OA	C2_RD	C6_LV	-0.20111189454591072	cross1	cross	null	inter
A004	62	F	OA	C2_RD	C6_RD	0.5575126721015016	dorsal	dorsal	null	inter
A004	62	F	OA	C2_RD	C6_LD	0.2002873770037616	dorsal	dorsal	null	inter
A004	62	F	OA	C2_RD	C7_RV	-0.811034681084783	right	within	null	inter
A004	62	F	OA	C2_RD	C7_LV	-0.5018566810510046	cross1	cross	null	inter
A004	62	F	OA	C2_RD	C7_RD	-0.38246970144824183	dorsal	dorsal	null	inter
A004	62	F	OA	C2_RD	C7_LD	-0.16460044903786628	dorsal	dorsal	null	inter
A004	62	F	OA	C2_LD	C3_RV	0.08103122288316758	cross2	cross	null	inter
A004	62	F	OA	C2_LD	C3_LV	0.12909438432358614	left	within	null	inter
A004	62	F	OA	C2_LD	C3_RD	0.19494944141517073	dorsal	dorsal	null	inter
A004	62	F	OA	C2_LD	C3_LD	0.3404613360711175	dorsal	dorsal	null	inter
A004	62	F	OA	C2_LD	C4_RV	0.11262935225437219	cross2	cross	null	inter
A004	62	F	OA	C2_LD	C4_LV	-0.2504513955821004	left	within	null	inter
A004	62	F	OA	C2_LD	C4_RD	-0.12421809788189718	dorsal	dorsal	null	inter
A004	62	F	OA	C2_LD	C4_LD	-0.3554891474565076	dorsal	dorsal	null	inter
A004	62	F	OA	C2_LD	C5_RV	-0.3201182696308234	cross2	cross	null	inter
A004	62	F	OA	C2_LD	C5_LV	-0.20168291176718772	left	within	null	inter
A004	62	F	OA	C2_LD	C5_RD	-0.27669826915303425	dorsal	dorsal	null	inter
A004	62	F	OA	C2_LD	C5_LD	-0.09930745354066337	dorsal	dorsal	null	inter
A004	62	F	OA	C2_LD	C6_RV	0.20897576185280187	cross2	cross	null	inter
A004	62	F	OA	C2_LD	C6_LV	-0.6499307333734448	left	within	null	inter
A004	62	F	OA	C2_LD	C6_RD	0.28776917964496324	dorsal	dorsal	null	inter
A004	62	F	OA	C2_LD	C6_LD	0.4947750922906223	dorsal	dorsal	null	inter
A004	62	F	OA	C2_LD	C7_RV	-0.23313186829575397	cross2	cross	null	inter
A004	62	F	OA	C2_LD	C7_LV	-0.28734191115315105	left	within	null	inter
A004	62	F	OA	C2_LD	C7_RD	0.04388003818001143	dorsal	dorsal	null	inter
A004	62	F	OA	C2_LD	C7_LD	-0.04441062608059304	dorsal	dorsal	null	inter
A004	62	F	OA	C3_RV	C3_LV	0.6466088637473191	ventral	ventral	C3	intra
A004	62	F	OA	C3_RV	C3_RD	0.1449852233748362	right	within	C3	intra
A004	62	F	OA	C3_RV	C3_LD	-0.4142193979580213	cross2	cross	C3	intra
A004	62	F	OA	C3_RV	C4_RV	-0.08527081772853279	ventral	ventral	null	inter
A004	62	F	OA	C3_RV	C4_LV	-0.7283014061200138	ventral	ventral	null	inter
A004	62	F	OA	C3_RV	C4_RD	-0.3796708012489637	right	within	null	inter
A004	62	F	OA	C3_RV	C4_LD	-0.7059671768462696	cross2	cross	null	inter
A004	62	F	OA	C3_RV	C5_RV	-0.40979569504863883	ventral	ventral	null	inter
A004	62	F	OA	C3_RV	C5_LV	0.18681617920447577	ventral	ventral	null	inter
A004	62	F	OA	C3_RV	C5_RD	-0.10401129601275853	right	within	null	inter
A004	62	F	OA	C3_RV	C5_LD	0.030856170994425457	cross2	cross	null	inter
A004	62	F	OA	C3_RV	C6_RV	0.5115138879008098	ventral	ventral	null	inter
A004	62	F	OA	C3_RV	C6_LV	-0.1341523362888151	ventral	ventral	null	inter
A004	62	F	OA	C3_RV	C6_RD	0.19839347254762563	right	within	null	inter
A004	62	F	OA	C3_RV	C6_LD	-0.06843828123274297	cross2	cross	null	inter
A004	62	F	OA	C3_RV	C7_RV	-0.6326041838577572	ventral	ventral	null	inter
A004	62	F	OA	C3_RV	C7_LV	-0.42642706621784116	ventral	ventral	null	inter
A004	62	F	OA	C3_RV	C7_RD	0.3931619747421912	right	within	null	inter
A004	62	F	OA	C3_RV	C7_LD	-0.16013493594362888	cross2	cross	null	inter
A004	62	F	OA	C3_LV	C3_RD	0.009299242688176628	cross1	cross	C3	intra
A004	62	F	OA	C3_LV	C3_LD	-0.33603041105606213	left	within	C3	intra
A004	62	F	OA	C3_LV	C4_RV	-0.2408603181580138	ventral	ventral	null	inter
A004	62	F	OA	C3_LV	C4_LV	-0.7480185741866051	ventral	ventral	null	inter
A004	62	F	OA	C3_LV	C4_RD	-0.05300279784826783	cross1	cross	null	inter
A004	62	F	OA	C3_LV	C4_LD	-0.2722472799229231	left	within	null	inter
A004	62	F	OA	C3_LV	C5_RV	-0.13617355008900933	ventral	ventral	null	inter
A004	62	F	OA	C3_LV	C5_LV	0.14642067641965748	ventral	ventral	null	inter
A004	62	F	OA	C3_LV	C5_RD	0.0003468552773754429	cross1	cross	null	inter
A004	62	F	OA	C3_LV	C5_LD	0.11803140123625754	left	within	null	inter
A004	62	F	OA	C3_LV	C6_RV	0.21826935953843207	ventral	ventral	null	inter
A004	62	F	OA	C3_LV	C6_LV	-0.31811664572019344	ventral	ventral	null	inter
A004	62	F	OA	C3_LV	C6_RD	0.12262712547287055	cross1	cross	null	inter
A004	62	F	OA	C3_LV	C6_LD	-0.00898817434430895	left	within	null	inter
A004	62	F	OA	C3_LV	C7_RV	-0.7827822127649178	ventral	ventral	null	inter
A004	62	F	OA	C3_LV	C7_LV	-0.8450201282399616	ventral	ventral	null	inter
A004	62	F	OA	C3_LV	C7_RD	0.13167232113773902	cross1	cross	null	inter
A004	62	F	OA	C3_LV	C7_LD	0.15510106117504147	left	within	null	inter
A004	62	F	OA	C3_RD	C3_LD	0.2570990994536376	dorsal	dorsal	C3	intra
A004	62	F	OA	C3_RD	C4_RV	0.24628761006971794	right	within	null	inter
A004	62	F	OA	C3_RD	C4_LV	-0.01346196079821757	cross1	cross	null	inter
A004	62	F	OA	C3_RD	C4_RD	-0.17382327882409288	dorsal	dorsal	null	inter
A004	62	F	OA	C3_RD	C4_LD	-0.19803526017561107	dorsal	dorsal	null	inter
A004	62	F	OA	C3_RD	C5_RV	0.3217324904605901	right	within	null	inter
A004	62	F	OA	C3_RD	C5_LV	0.07613332976261862	cross1	cross	null	inter
A004	62	F	OA	C3_RD	C5_RD	0.198806730608661	dorsal	dorsal	null	inter
A004	62	F	OA	C3_RD	C5_LD	-0.4833894831974726	dorsal	dorsal	null	inter
A004	62	F	OA	C3_RD	C6_RV	-0.04497457100713572	right	within	null	inter
A004	62	F	OA	C3_RD	C6_LV	-0.6204684037443224	cross1	cross	null	inter
A004	62	F	OA	C3_RD	C6_RD	-0.12605707672121996	dorsal	dorsal	null	inter
A004	62	F	OA	C3_RD	C6_LD	-0.09711014084372652	dorsal	dorsal	null	inter
A004	62	F	OA	C3_RD	C7_RV	-0.31524077196460515	right	within	null	inter
A004	62	F	OA	C3_RD	C7_LV	-0.29907399374464927	cross1	cross	null	inter
A004	62	F	OA	C3_RD	C7_RD	0.126264180533519	dorsal	dorsal	null	inter
A004	62	F	OA	C3_RD	C7_LD	-0.10800870057457819	dorsal	dorsal	null	inter
A004	62	F	OA	C3_LD	C4_RV	0.12130602904851626	cross2	cross	null	inter
A004	62	F	OA	C3_LD	C4_LV	0.1020695720536603	left	within	null	inter
A004	62	F	OA	C3_LD	C4_RD	-0.19178677714403553	dorsal	dorsal	null	inter
A004	62	F	OA	C3_LD	C4_LD	0.0028194721673468932	dorsal	dorsal	null	inter
A004	62	F	OA	C3_LD	C5_RV	-0.1348830555656967	cross2	cross	null	inter
A004	62	F	OA	C3_LD	C5_LV	0.2000727176196202	left	within	null	inter
A004	62	F	OA	C3_LD	C5_RD	-0.09575813982220109	dorsal	dorsal	null	inter
A004	62	F	OA	C3_LD	C5_LD	0.2223594447646261	dorsal	dorsal	null	inter
A004	62	F	OA	C3_LD	C6_RV	-0.11068387591453663	cross2	cross	null	inter
A004	62	F	OA	C3_LD	C6_LV	-0.2082221418068845	left	within	null	inter
A004	62	F	OA	C3_LD	C6_RD	0.18819385164054142	dorsal	dorsal	null	inter
A004	62	F	OA	C3_LD	C6_LD	0.0681087481854064	dorsal	dorsal	null	inter
A004	62	F	OA	C3_LD	C7_RV	0.07515195114891185	cross2	cross	null	inter
A004	62	F	OA	C3_LD	C7_LV	-0.06470784900545108	left	within	null	inter
A004	62	F	OA	C3_LD	C7_RD	-0.0864343910192214	dorsal	dorsal	null	inter
A004	62	F	OA	C3_LD	C7_LD	-0.2575724941069081	dorsal	dorsal	null	inter
A004	62	F	OA	C4_RV	C4_LV	0.13936601014026273	ventral	ventral	C4	intra
A004	62	F	OA	C4_RV	C4_RD	0.30473794938738635	right	within	C4	intra
A004	62	F	OA	C4_RV	C4_LD	-0.028607308465402003	cross2	cross	C4	intra
A004	62	F	OA	C4_RV	C5_RV	0.43707225087573076	ventral	ventral	null	inter
A004	62	F	OA	C4_RV	C5_LV	-0.5558693110316193	ventral	ventral	null	inter
A004	62	F	OA	C4_RV	C5_RD	0.40542276516246195	right	within	null	inter
A004	62	F	OA	C4_RV	C5_LD	-0.5361744947166578	cross2	cross	null	inter
A004	62	F	OA	C4_RV	C6_RV	-0.2698465588123333	ventral	ventral	null	inter
A004	62	F	OA	C4_RV	C6_LV	-0.09153411165444467	ventral	ventral	null	inter
A004	62	F	OA	C4_RV	C6_RD	-0.2702582264905952	right	within	null	inter
A004	62	F	OA	C4_RV	C6_LD	-0.5654993825155357	cross2	cross	null	inter
A004	62	F	OA	C4_RV	C7_RV	-0.06071900807738724	ventral	ventral	null	inter
A004	62	F	OA	C4_RV	C7_LV	0.1686450541215882	ventral	ventral	null	inter
A004	62	F	OA	C4_RV	C7_RD	0.1793366321601396	right	within	null	inter
A004	62	F	OA	C4_RV	C7_LD	-0.13515148877425218	cross2	cross	null	inter
A004	62	F	OA	C4_LV	C4_RD	0.17041718101146475	cross1	cross	C4	intra
A004	62	F	OA	C4_LV	C4_LD	0.7707880878513831	left	within	C4	intra
A004	62	F	OA	C4_LV	C5_RV	0.3577324654948954	ventral	ventral	null	inter
A004	62	F	OA	C4_LV	C5_LV	-0.39741361394629904	ventral	ventral	null	inter
A004	62	F	OA	C4_LV	C5_RD	-0.14771166464472008	cross1	cross	null	inter
A004	62	F	OA	C4_LV	C5_LD	-0.09998759478163222	left	within	null	inter
A004	62	F	OA	C4_LV	C6_RV	-0.4335831742560913	ventral	ventral	null	inter
A004	62	F	OA	C4_LV	C6_LV	0.47337157783095407	ventral	ventral	null	inter
A004	62	F	OA	C4_LV	C6_RD	-0.352259902434781	cross1	cross	null	inter
A004	62	F	OA	C4_LV	C6_LD	-0.12320495075367283	left	within	null	inter
A004	62	F	OA	C4_LV	C7_RV	0.870397185029119	ventral	ventral	null	inter
A004	62	F	OA	C4_LV	C7_LV	0.7161864378619494	ventral	ventral	null	inter
A004	62	F	OA	C4_LV	C7_RD	-0.24228779914706403	cross1	cross	null	inter
A004	62	F	OA	C4_LV	C7_LD	-0.40376701114129687	left	within	null	inter
A004	62	F	OA	C4_RD	C4_LD	0.34954100712288094	dorsal	dorsal	C4	intra
A004	62	F	OA	C4_RD	C5_RV	0.45792695010369655	right	within	null	inter
A004	62	F	OA	C4_RD	C5_LV	-0.3919431614427821	cross1	cross	null	inter
A004	62	F	OA	C4_RD	C5_RD	0.3313896214177544	dorsal	dorsal	null	inter
A004	62	F	OA	C4_RD	C5_LD	-0.26654221930436317	dorsal	dorsal	null	inter
A004	62	F	OA	C4_RD	C6_RV	-0.5825770259232206	right	within	null	inter
A004	62	F	OA	C4_RD	C6_LV	0.05054489784559528	cross1	cross	null	inter
A004	62	F	OA	C4_RD	C6_RD	-0.72032717752215	dorsal	dorsal	null	inter
A004	62	F	OA	C4_RD	C6_LD	-0.25290057648093905	dorsal	dorsal	null	inter
A004	62	F	OA	C4_RD	C7_RV	0.14556932315580348	right	within	null	inter
A004	62	F	OA	C4_RD	C7_LV	0.19323404731975818	cross1	cross	null	inter
A004	62	F	OA	C4_RD	C7_RD	-0.15677970173896094	dorsal	dorsal	null	inter
A004	62	F	OA	C4_RD	C7_LD	0.6656175723247224	dorsal	dorsal	null	inter
A004	62	F	OA	C4_LD	C5_RV	0.4653420799842383	cross2	cross	null	inter
A004	62	F	OA	C4_LD	C5_LV	-0.4430936057792447	left	within	null	inter
A004	62	F	OA	C4_LD	C5_RD	0.020679089570672448	dorsal	dorsal	null	inter
A004	62	F	OA	C4_LD	C5_LD	-0.07371601884049339	dorsal	dorsal	null	inter
A004	62	F	OA	C4_LD	C6_RV	-0.6529412571175308	cross2	cross	null	inter
A004	62	F	OA	C4_LD	C6_LV	0.6343915599095213	left	within	null	inter
A004	62	F	OA	C4_LD	C6_RD	-0.3753688891184966	dorsal	dorsal	null	inter
A004	62	F	OA	C4_LD	C6_LD	-0.10067419806176428	dorsal	dorsal	null	inter
A004	62	F	OA	C4_LD	C7_RV	0.3832714960642079	cross2	cross	null	inter
A004	62	F	OA	C4_LD	C7_LV	0.2850468069147787	left	within	null	inter
A004	62	F	OA	C4_LD	C7_RD	-0.6343391178290506	dorsal	dorsal	null	inter
A004	62	F	OA	C4_LD	C7_LD	-0.1805405271021216	dorsal	dorsal	null	inter
A004	62	F	OA	C5_RV	C5_LV	-0.22417355751173515	ventral	ventral	C5	intra
A004	62	F	OA	C5_RV	C5_RD	0.1888185953394048	right	within	C5	intra
A004	62	F	OA	C5_RV	C5_LD	-0.41269694392633394	cross2	cross	C5	intra
A004	62	F	OA	C5_RV	C6_RV	-0.49500756781959715	ventral	ventral	null	inter
A004	62	F	OA	C5_RV	C6_LV	0.07311095576552445	ventral	ventral	null	inter
A004	62	F	OA	C5_RV	C6_RD	-0.5052527055243896	right	within	null	inter
A004	62	F	OA	C5_RV	C6_LD	-0.7607187566771052	cross2	cross	null	inter
A004	62	F	OA	C5_RV	C7_RV	-0.07560603699654075	ventral	ventral	null	inter
A004	62	F	OA	C5_RV	C7_LV	0.19082583506342762	ventral	ventral	null	inter
A004	62	F	OA	C5_RV	C7_RD	-0.236265463592637	right	within	null	inter
A004	62	F	OA	C5_RV	C7_LD	0.2898698546174111	cross2	cross	null	inter
A004	62	F	OA	C5_LV	C5_RD	-0.2800829266866603	cross1	cross	C5	intra
A004	62	F	OA	C5_LV	C5_LD	0.49686215975315584	left	within	C5	intra
A004	62	F	OA	C5_LV	C6_RV	0.3617477084164194	ventral	ventral	null	inter
A004	62	F	OA	C5_LV	C6_LV	-0.2516811335831272	ventral	ventral	null	inter
A004	62	F	OA	C5_LV	C6_RD	0.049160018262479094	cross1	cross	null	inter
A004	62	F	OA	C5_LV	C6_LD	0.0761485443021044	left	within	null	inter
A004	62	F	OA	C5_LV	C7_RV	-0.005096374047874732	ventral	ventral	null	inter
A004	62	F	OA	C5_LV	C7_LV	-0.1438112017719598	ventral	ventral	null	inter
A004	62	F	OA	C5_LV	C7_RD	0.46309702971178834	cross1	cross	null	inter
A004	62	F	OA	C5_LV	C7_LD	0.20919810015188803	left	within	null	inter
A004	62	F	OA	C5_RD	C5_LD	-0.4450482988689837	dorsal	dorsal	C5	intra
A004	62	F	OA	C5_RD	C6_RV	-0.3049305558294332	right	within	null	inter
A004	62	F	OA	C5_RD	C6_LV	-0.08064468864893187	cross1	cross	null	inter
A004	62	F	OA	C5_RD	C6_RD	-0.06574994731780465	dorsal	dorsal	null	inter
A004	62	F	OA	C5_RD	C6_LD	-0.13156329756192275	dorsal	dorsal	null	inter
A004	62	F	OA	C5_RD	C7_RV	-0.1535587470431788	right	within	null	inter
A004	62	F	OA	C5_RD	C7_LV	-0.14299262714469047	cross1	cross	null	inter
A004	62	F	OA	C5_RD	C7_RD	-0.09731846360212737	dorsal	dorsal	null	inter
A004	62	F	OA	C5_RD	C7_LD	0.23012344476771873	dorsal	dorsal	null	inter
A004	62	F	OA	C5_LD	C6_RV	0.14908422644539232	cross2	cross	null	inter
A004	62	F	OA	C5_LD	C6_LV	0.31540709487570373	left	within	null	inter
A004	62	F	OA	C5_LD	C6_RD	0.30077028069592415	dorsal	dorsal	null	inter
A004	62	F	OA	C5_LD	C6_LD	0.04117887374363749	dorsal	dorsal	null	inter
A004	62	F	OA	C5_LD	C7_RV	0.18452843954163128	cross2	cross	null	inter
A004	62	F	OA	C5_LD	C7_LV	0.01922902592418145	left	within	null	inter
A004	62	F	OA	C5_LD	C7_RD	-0.11530955879493049	dorsal	dorsal	null	inter
A004	62	F	OA	C5_LD	C7_LD	-0.10414427810510679	dorsal	dorsal	null	inter
A004	62	F	OA	C6_RV	C6_LV	-0.3752091464777072	ventral	ventral	C6	intra
A004	62	F	OA	C6_RV	C6_RD	0.3418331707338944	right	within	C6	intra
A004	62	F	OA	C6_RV	C6_LD	0.40765640260926256	cross2	cross	C6	intra
A004	62	F	OA	C6_RV	C7_RV	-0.09467583882353883	ventral	ventral	null	inter
A004	62	F	OA	C6_RV	C7_LV	0.08318771179395651	ventral	ventral	null	inter
A004	62	F	OA	C6_RV	C7_RD	0.5022237251595465	right	within	null	inter
A004	62	F	OA	C6_RV	C7_LD	-0.05563890060100831	cross2	cross	null	inter
A004	62	F	OA	C6_LV	C6_RD	-0.06515376667819643	cross1	cross	C6	intra
A004	62	F	OA	C6_LV	C6_LD	-0.38633663935390444	left	within	C6	intra
A004	62	F	OA	C6_LV	C7_RV	0.3551537534138567	ventral	ventral	null	inter
A004	62	F	OA	C6_LV	C7_LV	0.41381194286018963	ventral	ventral	null	inter
A004	62	F	OA	C6_LV	C7_RD	-0.4641783248199334	cross1	cross	null	inter
A004	62	F	OA	C6_LV	C7_LD	-0.3334551873247079	left	within	null	inter
A004	62	F	OA	C6_RD	C6_LD	0.33374792057901026	dorsal	dorsal	C6	intra
A004	62	F	OA	C6_RD	C7_RV	-0.3283267325641214	right	within	null	inter
A004	62	F	OA	C6_RD	C7_LV	-0.43050706386692034	cross1	cross	null	inter
A004	62	F	OA	C6_RD	C7_RD	-0.1238382152066777	dorsal	dorsal	null	inter
A004	62	F	OA	C6_RD	C7_LD	-0.1804678811940729	dorsal	dorsal	null	inter
A004	62	F	OA	C6_LD	C7_RV	0.22311638758212773	cross2	cross	null	inter
A004	62	F	OA	C6_LD	C7_LV	-0.0788935758883042	left	within	null	inter
A004	62	F	OA	C6_LD	C7_RD	0.04231855895684795	dorsal	dorsal	null	inter
A004	62	F	OA	C6_LD	C7_LD	0.02084617407886293	dorsal	dorsal	null	inter
A004	62	F	OA	C7_RV	C7_LV	0.980922875411631	ventral	ventral	C7	intra
A004	62	F	OA	C7_RV	C7_RD	0.1459873845225535	right	within	C7	intra
A004	62	F	OA	C7_RV	C7_LD	-0.14833949481313838	cross2	cross	C7	intra
A004	62	F	OA	C7_LV	C7_RD	0.05894457921973343	cross1	cross	C7	intra
A004	62	F	OA	C7_LV	C7_LD	-0.04342996389005501	left	within	C7	intra
A004	62	F	OA	C7_RD	C7_LD	0.012250956112108885	dorsal	dorsal	C7	intra
A005	59	M	MA	C1_RV	C1_LV	0.1428799567857087	ventral	ventral	C1	intra
A005	59	M	MA	C1_RV	C1_RD	0.21802134195780826	right	within	C1	intra
A005	59	M	MA	C1_RV	C1_LD	-0.18746412109035399	cross2	cross	C1	intra
A005	59	M	MA	C1_RV	C2_RV	-0.1463925984476993	ventral	ventral	null	inter
A005	59	M	MA	C1_RV	C2_LV	0.26608727890203676	ventral	ventral	null	inter
A005	59	M	MA	C1_RV	C2_RD	-0.020895704788367372	right	within	null	inter
A005	59	M	MA	C1_RV	C2_LD	0.09415632805335378	cross2	cross	null	inter
A005	59	M	MA	C1_RV	C3_RV	0.3316100562124448	ventral	ventral	null	inter
A005	59	M	MA	C1_RV	C3_LV	-0.128954503670638	ventral	ventral	null	inter
A005	59	M	MA	C1_RV	C3_RD	0.704011100084333	right	within	null	inter
A005	59	M	MA	C1_RV	C3_LD	0.11828323263904683	cross2	cross	null	inter
A005	59	M	MA	C1_RV	C4_RV	0.03719262606852587	ventral	ventral	null	inter
A005	59	M	MA	C1_RV	C4_LV	0.17898457680334579	ventral	ventral	null	inter
A005	59	M	MA	C1_RV	C4_RD	0.18403668610755017	right	within	null	inter
A005	59	M	MA	C1_RV	C4_LD	0.11225369611741205	cross2	cross	null	inter
A005	59	M	MA	C1_RV	C5_RV	0.35441725203482205	ventral	ventral	null	inter
A005	59	M	MA	C1_RV	C5_LV	0.12302670382525983	ventral	ventral	null	inter
A005	59	M	MA	C1_RV	C5_RD	0.041730834889136516	right	within	null	inter
A005	59	M	MA	C1_RV	C5_LD	-0.14864960361937293	cross2	cross	null	inter
A005	59	M	MA	C1_RV	C6_RV	-0.1954594194648995	ventral	ventral	null	inter
A005	59	M	MA	C1_RV	C6_LV	-0.36806224759312806	ventral	ventral	null	inter
A005	59	M	MA	C1_RV	C6_RD	-0.354423049362786	right	within	null	inter
A005	59	M	MA	C1_RV	C6_LD	0.38718648622623086	cross2	cross	null	inter
A005	59	M	MA	C1_RV	C7_RV	-0.3803471662018801	ventral	ventral	null	inter
A005	59	M	MA	C1_RV	C7_LV	-0.4260223817284441	ventral	ventral	null	inter
A005	59	M	MA	C1_RV	C7_RD	-0.22838456182468178	right	within	null	inter
A005	59	M	MA	C1_RV	C7_LD	-0.011662314985552922	cross2	cross	null	inter
A005	59	M	MA	C1_LV	C1_RD	0.4047742253065631	cross1	cross	C1	intra
A005	59	M	MA	C1_LV	C1_LD	0.8418674406319523	left	within	C1	intra
A005	59	M	MA	C1_LV	C2_RV	0.7495859900251558	ventral	ventral	null	inter
A005	59	M	MA	C1_LV	C2_LV	0.5385577798803017	ventral	ventral	null	inter
A005	59	M	MA	C1_LV	C2_RD	0.06712136385278215	cross1	cross	null	inter
A005	59	M	MA	C1_LV	C2_LD	-0.20448927307986042	left	within	null	inter
A005	59	M	MA	C1_LV	C3_RV	-0.37616633594422283	ventral	ventral	null	inter
A005	59	M	MA	C1_LV	C3_LV	0.12177868982288748	ventral	ventral	null	inter
A005	59	M	MA	C1_LV	C3_RD	-0.25188508445649194	cross1	cross	null	inter
A005	59	M	MA	C1_LV	C3_LD	0.3618210256679643	left	within	null	inter
A005	59	M	MA	C1_LV	C4_RV	-0.3751655744509936	ventral	ventral	null	inter
A005	59	M	MA	C1_LV	C4_LV	-0.5385893092960697	ventral	ventral	null	inter
A005	59	M	MA	C1_LV	C4_RD	-0.5382165424251812	cross1	cross	null	inter
A005	59	M	MA	C1_LV	C4_LD	-0.6573200552303716	left	within	null	inter
A005	59	M	MA	C1_LV	C5_RV	-0.5522368795344231	ventral	ventral	null	inter
A005	59	M	MA	C1_LV	C5_LV	-0.22740678432846717	ventral	ventral	null	inter
A005	59	M	MA	C1_LV	C5_RD	-0.5057799536577963	cross1	cross	null	inter
A005	59	M	MA	C1_LV	C5_LD	-0.18209465668719496	left	within	null	inter
A005	59	M	MA	C1_LV	C6_RV	-0.16347462481483185	ventral	ventral	null	inter
A005	59	M	MA	C1_LV	C6_LV	-0.2321299490766034	ventral	ventral	null	inter
A005	59	M	MA	C1_LV	C6_RD	0.5349545336672012	cross1	cross	null	inter
A005	59	M	MA	C1_LV	C6_LD	0.13219558144466076	left	within	null	inter
A005	59	M	MA	C1_LV	C7_RV	0.053835150633764206	ventral	ventral	null	inter
A005	59	M	MA	C1_LV	C7_LV	0.3255446823141806	ventral	ventral	null	inter
A005	59	M	MA	C1_LV	C7_RD	0.18603470825000085	cross1	cross	null	inter
A005	59	M	MA	C1_LV	C7_LD	0.4240571571392634	left	within	null	inter
A005	59	M	MA	C1_RD	C1_LD	0.1819509528204694	dorsal	dorsal	C1	intra
A005	59	M	MA	C1_RD	C2_RV	0.4513521594869607	right	within	null	inter
A005	59	M	MA	C1_RD	C2_LV	0.26766709623846535	cross1	cross	null	inter
A005	59	M	MA	C1_RD	C2_RD	0.4086458676342176	dorsal	dorsal	null	inter
A005	59	M	MA	C1_RD	C2_LD	-0.3431682664607961	dorsal	dorsal	null	inter
A005	59	M	MA	C1_RD	C3_RV	0.09240376477171551	right	within	null	inter
A005	59	M	MA	C1_RD	C3_LV	0.23469524001801223	cross1	cross	null	inter
A005	59	M	MA	C1_RD	C3_RD	0.002242920436928774	dorsal	dorsal	null	inter
A005	59	M	MA	C1_RD	C3_LD	0.20977771657685623	dorsal	dorsal	null	inter
A005	59	M	MA	C1_RD	C4_RV	-0.17978801474281766	right	within	null	inter
A005	59	M	MA	C1_RD	C4_LV	-0.3324914221544988	cross1	cross	null	inter
A005	59	M	MA	C1_RD	C4_RD	-0.25785754823156987	dorsal	dorsal	null	inter
A005	59	M	MA	C1_RD	C4_LD	0.04314336580260842	dorsal	dorsal	null	inter
A005	59	M	MA	C1_RD	C5_RV	-0.38927183926782594	right	within	null	inter
A005	59	M	MA	C1_RD	C5_LV	-0.13415591564272591	cross1	cross	null	inter
A005	59	M	MA	C1_RD	C5_RD	-0.3418163527011291	dorsal	dorsal	null	inter
A005	59	M	MA	C1_RD	C5_LD	-0.39495119214199	dorsal	dorsal	null	inter
A005	59	M	MA	C1_RD	C6_RV	-0.1511732801547982	right	within	null	inter
A005	59	M	MA	C1_RD	C6_LV	-0.29414087642473896	cross1	cross	null	inter
A005	59	M	MA	C1_RD	C6_RD	0.3876943537013659	dorsal	dorsal	null	inter
A005	59	M	MA	C1_RD	C6_LD	-0.34131842333683904	dorsal	dorsal	null	inter
A005	59	M	MA	C1_RD	C7_RV	-0.11773546437013825	right	within	null	inter
A005	59	M	MA	C1_RD	C7_LV	-0.23969133682634353	cross1	cross	null	inter
A005	59	M	MA	C1_RD	C7_RD	0.05043175242164758	dorsal	dorsal	null	inter
A005	59	M	MA	C1_RD	C7_LD	0.5088540855465744	dorsal	dorsal	null	inter
A005	59	M	MA	C1_LD	C2_RV	0.3912468768474362	cross2	cross	null	inter
A005	59	M	MA	C1_LD	C2_LV	0.2369533338531747	left	within	null	inter
A005	59	M	MA	C1_LD	C2_RD	-0.027727365341022304	dorsal	dorsal	null	inter
A005	59	M	MA	C1_LD	C2_LD	-0.03290028973485819	dorsal	dorsal	null	inter
A005	59	M	MA	C1_LD	C3_RV	-0.42508063882057373	cross2	cross	null	inter
A005	59	M	MA	C1_LD	C3_LV	0.5496616591859644	left	within	null	inter
A005	59	M	MA	C1_LD	C3_RD	-0.1578817585505938	dorsal	dorsal	null	inter
A005	59	M	MA	C1_LD	C3_LD	0.2751794916730031	dorsal	dorsal	null	inter
A005	59	M	MA	C1_LD	C4_RV	-0.2858572597255961	cross2	cross	null	inter
A005	59	M	MA	C1_LD	C4_LV	-0.18359153833320344	left	within	null	inter
A005	59	M	MA	C1_LD	C4_RD	-0.39568984680961067	dorsal	dorsal	null	inter
A005	59	M	MA	C1_LD	C4_LD	-0.6952640762559602	dorsal	dorsal	null	inter
A005	59	M	MA	C1_LD	C5_RV	-0.5078384687400304	cross2	cross	null	inter
A005	59	M	MA	C1_LD	C5_LV	-0.21607041968237325	left	within	null	inter
A005	59	M	MA	C1_LD	C5_RD	-0.1434183679895054	dorsal	dorsal	null	inter
A005	59	M	MA	C1_LD	C5_LD	-0.33883419931252706	dorsal	dorsal	null	inter
A005	59	M	MA	C1_LD	C6_RV	-0.3097396377224138	cross2	cross	null	inter
A005	59	M	MA	C1_LD	C6_LV	0.050025530489913934	left	within	null	inter
A005	59	M	MA	C1_LD	C6_RD	0.48179733205717534	dorsal	dorsal	null	inter
A005	59	M	MA	C1_LD	C6_LD	0.08168279107592469	dorsal	dorsal	null	inter
A005	59	M	MA	C1_LD	C7_RV	0.23442278879608866	cross2	cross	null	inter
A005	59	M	MA	C1_LD	C7_LV	0.7341230760560576	left	within	null	inter
A005	59	M	MA	C1_LD	C7_RD	0.24132070770444097	dorsal	dorsal	null	inter
A005	59	M	MA	C1_LD	C7_LD	0.28289392296787064	dorsal	dorsal	null	inter
A005	59	M	MA	C2_RV	C2_LV	0.6697526882618197	ventral	ventral	C2	intra
A005	59	M	MA	C2_RV	C2_RD	0.2257869139326638	right	within	C2	intra
A005	59	M	MA	C2_RV	C2_LD	-0.6586556342815898	cross2	cross	C2	intra
A005	59	M	MA	C2_RV	C3_RV	-0.06699764009268488	ventral	ventral	null	inter
A005	59	M	MA	C2_RV	C3_LV	-0.2578981394586267	ventral	ventral	null	inter
A005	59	M	MA	C2_RV	C3_RD	-0.23663612001229417	right	within	null	inter
A005	59	M	MA	C2_RV	C3_LD	0.41308484303886767	cross2	cross	null	inter
A005	59	M	MA	C2_RV	C4_RV	-0.23951424894100934	ventral	ventral	null	inter
A005	59	M	MA	C2_RV	C4_LV	-0.760496932786112	ventral	ventral	null	inter
A005	59	M	MA	C2_RV	C4_RD	-0.793740937986108	right	within	null	inter
A005	59	M	MA	C2_RV	C4_LD	-0.35319803607541284	cross2	cross	null	inter
A005	59	M	MA	C2_RV	C5_RV	-0.261447599941614	ventral	ventral	null	inter
A005	59	M	MA	C2_RV	C5_LV	-0.21299417600433165	ventral	ventral	null	inter
A005	59	M	MA	C2_RV	C5_RD	-0.47747895426145004	right	within	null	inter
A005	59	M	MA	C2_RV	C5_LD	-0.4675995445568451	cross2	cross	null	inter
A005	59	M	MA	C2_RV	C6_RV	0.0004355202012160652	ventral	ventral	null	inter
A005	59	M	MA	C2_RV	C6_LV	-0.24183607587370182	ventral	ventral	null	inter
A005	59	M	MA	C2_RV	C6_RD	0.6246261981487603	right	within	null	inter
A005	59	M	MA	C2_RV	C6_LD	-0.09189563171081391	cross2	cross	null	inter
A005	59	M	MA	C2_RV	C7_RV	0.3892355854074439	ventral	ventral	null	inter
A005	59	M	MA	C2_RV	C7_LV	-0.08881701885841739	ventral	ventral	null	inter
A005	59	M	MA	C2_RV	C7_RD	0.21244165344632435	right	within	null	inter
A005	59	M	MA	C2_RV	C7_LD	0.4984184017623109	cross2	cross	null	inter
A005	59	M	MA	C2_LV	C2_RD	-0.18690751900234145	cross1	cross	C2	intra
A005	59	M	MA	C2_LV	C2_LD	-0.5068527309633968	left	within	C2	intra
A005	59	M	MA	C2_LV	C3_RV	0.15253512162423352	ventral	ventral	null	inter
A005	59	M	MA	C2_LV	C3_LV	-0.08217131683924728	ventral	ventral	null	inter
A005	59	M	MA	C2_LV	C3_RD	0.287893980690871	cross1	cross	null	inter
A005	59	M	MA	C2_LV	C3_LD	0.31237469416799946	left	within	null	inter
A005	59	M	MA	C2_LV	C4_RV	0.1524072502770457	ventral	ventral	null	inter
A005	59	M	MA	C2_LV	C4_LV	-0.4481443053458433	ventral	ventral	null	inter
A005	59	M	MA	C2_LV	C4_RD	0.052966377941359104	cross1	cross	null	inter
A005	59	M	MA	C2_LV	C4_LD	-0.30968811594673595	left	within	null	inter
A005	59	M	MA	C2_LV	C5_RV	-0.1158081609717584	ventral	ventral	null	inter
A005	59	M	MA	C2_LV	C5_LV	-0.7148393054025968	ventral	ventral	null	inter
A005	59	M	MA	C2_LV	C5_RD	-0.018184587235004872	cross1	cross	null	inter
A005	59	M	MA	C2_LV	C5_LD	-0.12442865955366868	left	within	null	inter
A005	59	M	MA	C2_LV	C6_RV	-0.06622308975703659	ventral	ventral	null	inter
A005	59	M	MA	C2_LV	C6_LV	-0.6485162920334068	ventral	ventral	null	inter
A005	59	M	MA	C2_LV	C6_RD	0.13253812194388045	cross1	cross	null	inter
A005	59	M	MA	C2_LV	C6_LD	0.19574306635647623	left	within	null	inter
A005	59	M	MA	C2_LV	C7_RV	-0.3342824772958741	ventral	ventral	null	inter
A005	59	M	MA	C2_LV	C7_LV	0.015155341840496335	ventral	ventral	null	inter
A005	59	M	MA	C2_LV	C7_RD	-0.2957604080854576	cross1	cross	null	inter
A005	59	M	MA	C2_LV	C7_LD	-0.0108778291760773	left	within	null	inter
A005	59	M	MA	C2_RD	C2_LD	-0.09992977008267079	dorsal	dorsal	C2	intra
A005	59	M	MA	C2_RD	C3_RV	0.14217449020826664	right	within	null	inter
A005	59	M	MA	C2_RD	C3_LV	-0.12913227738257557	cross1	cross	null	inter
A005	59	M	MA	C2_RD	C3_RD	-0.18571313330387146	dorsal	dorsal	null	inter
A005	59	M	MA	C2_RD	C3_LD	-0.039539134312562715	dorsal	dorsal	null	inter
A005	59	M	MA	C2_RD	C4_RV	0.027640454825785685	right	within	null	inter
A005	59	M	MA	C2_RD	C4_LV	0.0963355263500967	cross1	cross	null	inter
A005	59	M	MA	C2_RD	C4_RD	-0.4103575503457999	dorsal	dorsal	null	inter
A005	59	M	MA	C2_RD	C4_LD	0.2085125140812416	dorsal	dorsal	null	inter
A005	59	M	MA	C2_RD	C5_RV	-0.1047060327460721	right	within	null	inter
A005	59	M	MA	C2_RD	C5_LV	-0.003424522040643637	cross1	cross	null	inter
A005	59	M	MA	C2_RD	C5_RD	0.03299727978038326	dorsal	dorsal	null	inter
A005	59	M	MA	C2_RD	C5_LD	-0.10135618516715617	dorsal	dorsal	null	inter
A005	59	M	MA	C2_RD	C6_RV	-0.420107519552164	right	within	null	inter
A005	59	M	MA	C2_RD	C6_LV	-0.26526012200668725	cross1	cross	null	inter
A005	59	M	MA	C2_RD	C6_RD	-0.07741585990553507	dorsal	dorsal	null	inter
A005	59	M	MA	C2_RD	C6_LD	-0.3052448102974218	dorsal	dorsal	null	inter
A005	59	M	MA	C2_RD	C7_RV	-0.009438366752533562	right	within	null	inter
A005	59	M	MA	C2_RD	C7_LV	-0.3422202938938837	cross1	cross	null	inter
A005	59	M	MA	C2_RD	C7_RD	0.06912700616988283	dorsal	dorsal	null	inter
A005	59	M	MA	C2_RD	C7_LD	-0.017551771271196125	dorsal	dorsal	null	inter
A005	59	M	MA	C2_LD	C3_RV	-0.17309997920406334	cross2	cross	null	inter
A005	59	M	MA	C2_LD	C3_LV	0.008375446156046606	left	within	null	inter
A005	59	M	MA	C2_LD	C3_RD	-0.10927195788309113	dorsal	dorsal	null	inter
A005	59	M	MA	C2_LD	C3_LD	-0.4645355409746445	dorsal	dorsal	null	inter
A005	59	M	MA	C2_LD	C4_RV	0.027601292176345313	cross2	cross	null	inter
A005	59	M	MA	C2_LD	C4_LV	0.1775368864817283	left	within	null	inter
A005	59	M	MA	C2_LD	C4_RD	0.29194315362443285	dorsal	dorsal	null	inter
A005	59	M	MA	C2_LD	C4_LD	0.02918447534582396	dorsal	dorsal	null	inter
A005	59	M	MA	C2_LD	C5_RV	0.07798521700639564	cross2	cross	null	inter
A005	59	M	MA	C2_LD	C5_LV	0.07336581832051976	left	within	null	inter
A005	59	M	MA	C2_LD	C5_RD	0.04494662031868031	dorsal	dorsal	null	inter
A005	59	M	MA	C2_LD	C5_LD	0.482946514068052	dorsal	dorsal	null	inter
A005	59	M	MA	C2_LD	C6_RV	-0.1956155802988611	cross2	cross	null	inter
A005	59	M	MA	C2_LD	C6_LV	0.39032629024961485	left	within	null	inter
A005	59	M	MA	C2_LD	C6_RD	-0.5760668834437382	dorsal	dorsal	null	inter
A005	59	M	MA	C2_LD	C6_LD	0.30357870363425726	dorsal	dorsal	null	inter
A005	59	M	MA	C2_LD	C7_RV	-0.025526638551388408	cross2	cross	null	inter
A005	59	M	MA	C2_LD	C7_LV	0.060099367200813235	left	within	null	inter
A005	59	M	MA	C2_LD	C7_RD	0.044653462424920104	dorsal	dorsal	null	inter
A005	59	M	MA	C2_LD	C7_LD	-0.08212351445422211	dorsal	dorsal	null	inter
A005	59	M	MA	C3_RV	C3_LV	-0.2309887098404065	ventral	ventral	C3	intra
A005	59	M	MA	C3_RV	C3_RD	0.5597834841616647	right	within	C3	intra
A005	59	M	MA	C3_RV	C3_LD	0.2707089483427242	cross2	cross	C3	intra
A005	59	M	MA	C3_RV	C4_RV	0.18182498521191287	ventral	ventral	null	inter
A005	59	M	MA	C3_RV	C4_LV	0.5070768902193011	ventral	ventral	null	inter
A005	59	M	MA	C3_RV	C4_RD	0.13444610634518966	right	within	null	inter
A005	59	M	MA	C3_RV	C4_LD	0.5424693314696494	cross2	cross	null	inter
A005	59	M	MA	C3_RV	C5_RV	0.7350051152787181	ventral	ventral	null	inter
A005	59	M	MA	C3_RV	C5_LV	-0.18575731165794754	ventral	ventral	null	inter
A005	59	M	MA	C3_RV	C5_RD	0.30487529080657527	right	within	null	inter
A005	59	M	MA	C3_RV	C5_LD	-0.19240409359744126	cross2	cross	null	inter
A005	59	M	MA	C3_RV	C6_RV	-0.37759156852277254	ventral	ventral	null	inter
A005	59	M	MA	C3_RV	C6_LV	-0.018069960319840244	ventral	ventral	null	inter
A005	59	M	MA	C3_RV	C6_RD	-0.37612583424154705	right	within	null	inter
A005	59	M	MA	C3_RV	C6_LD	-0.12913415675616197	cross2	cross	null	inter
A005	59	M	MA	C3_RV	C7_RV	-0.1536215374007423	ventral	ventral	null	inter
A005	59	M	MA	C3_RV	C7_LV	-0.5763114139258719	ventral	ventral	null	inter
A005	59	M	MA	C3_RV	C7_RD	-0.3715831098518073	right	within	null	inter
A005	59	M	MA	C3_RV	C7_LD	-0.19797471256312102	cross2	cross	null	inter
A005	59	M	MA	C3_LV	C3_RD	-0.02139882587505218	cross1	cross	C3	intra
A005	59	M	MA	C3_LV	C3_LD	0.1780672695456595	left	within	C3	intra
A005	59	M	MA	C3_LV	C4_RV	-0.04847815001955349	ventral	ventral	null	inter
A005	59	M	MA	C3_LV	C4_LV	0.19195205969180462	ventral	ventral	null	inter
A005	59	M	MA	C3_LV	C4_RD	0.2841712897125125	cross1	cross	null	inter
A005	59	M	MA	C3_LV	C4_LD	-0.11176926081428036	left	within	null	inter
A005	59	M	MA	C3_LV	C5_RV	-0.49108441708846806	ventral	ventral	null	inter
A005	59	M	MA	C3_LV	C5_LV	-0.05302781822396617	ventral	ventral	null	inter
A005	59	M	MA	C3_LV	C5_RD	0.11849266026826398	cross1	cross	null	inter
A005	59	M	MA	C3_LV	C5_LD	-0.08296502926582597	left	within	null	inter
A005	59	M	MA	C3_LV	C6_RV	-0.11952457412775701	ventral	ventral	null	inter
A005	59	M	MA	C3_LV	C6_LV	0.16230479726965147	ventral	ventral	null	inter
A005	59	M	MA	C3_LV	C6_RD	0.34321245020494584	cross1	cross	null	inter
A005	59	M	MA	C3_LV	C6_LD	-0.31826215586915446	left	within	null	inter
A005	59	M	MA	C3_LV	C7_RV	-0.21456633178999054	ventral	ventral	null	inter
A005	59	M	MA	C3_LV	C7_LV	0.4906145120633486	ventral	ventral	null	inter
A005	59	M	MA	C3_LV	C7_RD	-0.2656439387191294	cross1	cross	null	inter
A005	59	M	MA	C3_LV	C7_LD	-0.12880639368432395	left	within	null	inter
A005	59	M	MA	C3_RD	C3_LD	0.3030107972399603	dorsal	dorsal	C3	intra
A005	59	M	MA	C3_RD	C4_RV	0.5379171617927025	right	within	null	inter
A005	59	M	MA	C3_RD	C4_LV	0.4117584715431269	cross1	cross	null	inter
A005	59	M	MA	C3_RD	C4_RD	0.38322364719276636	dorsal	dorsal	null	inter
A005	59	M	MA	C3_RD	C4_LD	0.33269810960307566	dorsal	dorsal	null	inter
A005	59	M	MA	C3_RD	C5_RV	0.38285756138034044	right	within	null	inter
A005	59	M	MA	C3_RD	C5_LV	-0.11437691269512763	cross1	cross	null	inter
A005	59	M	MA	C3_RD	C5_RD	0.547200921058383	dorsal	dorsal	null	inter
A005	59	M	MA	C3_RD	C5_LD	-0.1994066776294772	dorsal	dorsal	null	inter
A005	59	M	MA	C3_RD	C6_RV	-0.13708204295026563	right	within	null	inter
A005	59	M	MA	C3_RD	C6_LV	-0.3645717632895674	cross1	cross	null	inter
A005	59	M	MA	C3_RD	C6_RD	-0.5494742632871517	dorsal	dorsal	null	inter
A005	59	M	MA	C3_RD	C6_LD	0.1589990522584896	dorsal	dorsal	null	inter
A005	59	M	MA	C3_RD	C7_RV	-0.4058385574128206	right	within	null	inter
A005	59	M	MA	C3_RD	C7_LV	-0.21315838466864276	cross1	cross	null	inter
A005	59	M	MA	C3_RD	C7_RD	-0.23900570057181686	dorsal	dorsal	null	inter
A005	59	M	MA	C3_RD	C7_LD	-0.2765975109122468	dorsal	dorsal	null	inter
A005	59	M	MA	C3_LD	C4_RV	-0.1091225956794802	cross2	cross	null	inter
A005	59	M	MA	C3_LD	C4_LV	0.09843730699522833	left	within	null	inter
A005	59	M	MA	C3_LD	C4_RD	-0.2944997128028019	dorsal	dorsal	null	inter
A005	59	M	MA	C3_LD	C4_LD	-0.06473836008586922	dorsal	dorsal	null	inter
A005	59	M	MA	C3_LD	C5_RV	-0.1830937869504844	cross2	cross	null	inter
A005	59	M	MA	C3_LD	C5_LV	0.002327261421573727	left	within	null	inter
A005	59	M	MA	C3_LD	C5_RD	-0.27976281484651006	dorsal	dorsal	null	inter
A005	59	M	MA	C3_LD	C5_LD	-0.3305967804490842	dorsal	dorsal	null	inter
A005	59	M	MA	C3_LD	C6_RV	-0.1832709357559274	cross2	cross	null	inter
A005	59	M	MA	C3_LD	C6_LV	-0.0019258880717925966	left	within	null	inter
A005	59	M	MA	C3_LD	C6_RD	0.39348678084306493	dorsal	dorsal	null	inter
A005	59	M	MA	C3_LD	C6_LD	-0.43297119218495217	dorsal	dorsal	null	inter
A005	59	M	MA	C3_LD	C7_RV	0.000807375549196797	cross2	cross	null	inter
A005	59	M	MA	C3_LD	C7_LV	0.18389764639694872	left	within	null	inter
A005	59	M	MA	C3_LD	C7_RD	0.1544774675758363	dorsal	dorsal	null	inter
A005	59	M	MA	C3_LD	C7_LD	0.05965294920941451	dorsal	dorsal	null	inter
A005	59	M	MA	C4_RV	C4_LV	0.08431932765422166	ventral	ventral	C4	intra
A005	59	M	MA	C4_RV	C4_RD	0.6837143201361408	right	within	C4	intra
A005	59	M	MA	C4_RV	C4_LD	0.41145008477473954	cross2	cross	C4	intra
A005	59	M	MA	C4_RV	C5_RV	0.043545898010524546	ventral	ventral	null	inter
A005	59	M	MA	C4_RV	C5_LV	-0.16084995653920078	ventral	ventral	null	inter
A005	59	M	MA	C4_RV	C5_RD	0.616706026058369	right	within	null	inter
A005	59	M	MA	C4_RV	C5_LD	0.30585125257342183	cross2	cross	null	inter
A005	59	M	MA	C4_RV	C6_RV	0.23080706433425147	ventral	ventral	null	inter
A005	59	M	MA	C4_RV	C6_LV	-0.29144969853643904	ventral	ventral	null	inter
A005	59	M	MA	C4_RV	C6_RD	-0.6945988212967542	right	within	null	inter
A005	59	M	MA	C4_RV	C6_LD	0.018894288788505895	cross2	cross	null	inter
A005	59	M	MA	C4_RV	C7_RV	-0.4251052996684263	ventral	ventral	null	inter
A005	59	M	MA	C4_RV	C7_LV	-0.23755841386748677	ventral	ventral	null	inter
A005	59	M	MA	C4_RV	C7_RD	-0.46931557123048184	right	within	null	inter
A005	59	M	MA	C4_RV	C7_LD	-0.7173302480369405	cross2	cross	null	inter
A005	59	M	MA	C4_LV	C4_RD	0.29036155315511786	cross1	cross	C4	intra
A005	59	M	MA	C4_LV	C4_LD	0.3670000454285278	left	within	C4	intra
A005	59	M	MA	C4_LV	C5_RV	0.4759686142036229	ventral	ventral	null	inter
A005	59	M	MA	C4_LV	C5_LV	0.0914676974253684	ventral	ventral	null	inter
A005	59	M	MA	C4_LV	C5_RD	0.5064448604754003	cross1	cross	null	inter
A005	59	M	MA	C4_LV	C5_LD	0.011265883348766808	left	within	null	inter
A005	59	M	MA	C4_LV	C6_RV	-0.47585746921167804	ventral	ventral	null	inter
A005	59	M	MA	C4_LV	C6_LV	0.17201989787068891	ventral	ventral	null	inter
A005	59	M	MA	C4_LV	C6_RD	-0.44242304128614474	cross1	cross	null	inter
A005	59	M	MA	C4_LV	C6_LD	-0.21759259845419027	left	within	null	inter
A005	59	M	MA	C4_LV	C7_RV	-0.29345659472565083	ventral	ventral	null	inter
A005	59	M	MA	C4_LV	C7_LV	0.09840369689821855	ventral	ventral	null	inter
A005	59	M	MA	C4_LV	C7_RD	-0.15716641084796507	cross1	cross	null	inter
A005	59	M	MA	C4_LV	C7_LD	-0.514710780240357	left	within	null	inter
A005	59	M	MA	C4_RD	C4_LD	0.3784222543449141	dorsal	dorsal	C4	intra
A005	59	M	MA	C4_RD	C5_RV	0.07174684056252346	right	within	null	inter
A005	59	M	MA	C4_RD	C5_LV	-0.20198816535375314	cross1	cross	null	inter
A005	59	M	MA	C4_RD	C5_RD	0.4040592969345549	dorsal	dorsal	null	inter
A005	59	M	MA	C4_RD	C5_LD	0.5266610272467382	dorsal	dorsal	null	inter
A005	59	M	MA	C4_RD	C6_RV	0.15852893464970783	right	within	null	inter
A005	59	M	MA	C4_RD	C6_LV	-0.03524507698142581	cross1	cross	null	inter
A005	59	M	MA	C4_RD	C6_RD	-0.5059597396877561	dorsal	dorsal	null	inter
A005	59	M	MA	C4_RD	C6_LD	0.13459357385454374	dorsal	dorsal	null	inter
A005	59	M	MA	C4_RD	C7_RV	-0.8165667714555247	right	within	null	inter
A005	59	M	MA	C4_RD	C7_LV	-0.033346525762631925	cross1	cross	null	inter
A005	59	M	MA	C4_RD	C7_RD	-0.6257638902207387	dorsal	dorsal	null	inter
A005	59	M	MA	C4_RD	C7_LD	-0.5881721191041718	dorsal	dorsal	null	inter
A005	59	M	MA	C4_LD	C5_RV	0.3136760145576776	cross2	cross	null	inter
A005	59	M	MA	C4_LD	C5_LV	0.0508598656965142	left	within	null	inter
A005	59	M	MA	C4_LD	C5_RD	0.1405633344488424	dorsal	dorsal	null	inter
A005	59	M	MA	C4_LD	C5_LD	0.2831512920603264	dorsal	dorsal	null	inter
A005	59	M	MA	C4_LD	C6_RV	-0.05517243138919466	cross2	cross	null	inter
A005	59	M	MA	C4_LD	C6_LV	0.15510656788121163	left	within	null	inter
A005	59	M	MA	C4_LD	C6_RD	-0.37124674648606176	dorsal	dorsal	null	inter
A005	59	M	MA	C4_LD	C6_LD	-0.369583367563331	dorsal	dorsal	null	inter
A005	59	M	MA	C4_LD	C7_RV	-0.21147964988259663	cross2	cross	null	inter
A005	59	M	MA	C4_LD	C7_LV	-0.560279091674485	left	within	null	inter
A005	59	M	MA	C4_LD	C7_RD	-0.15212219305101474	dorsal	dorsal	null	inter
A005	59	M	MA	C4_LD	C7_LD	-0.1290514299181542	dorsal	dorsal	null	inter
A005	59	M	MA	C5_RV	C5_LV	0.17815688875174712	ventral	ventral	C5	intra
A005	59	M	MA	C5_RV	C5_RD	0.46552339068911547	right	within	C5	intra
A005	59	M	MA	C5_RV	C5_LD	-0.12802624771720886	cross2	cross	C5	intra
A005	59	M	MA	C5_RV	C6_RV	-0.05101468261196823	ventral	ventral	null	inter
A005	59	M	MA	C5_RV	C6_LV	0.14316204542212047	ventral	ventral	null	inter
A005	59	M	MA	C5_RV	C6_RD	-0.5163271882955859	right	within	null	inter
A005	59	M	MA	C5_RV	C6_LD	0.2024215475905881	cross2	cross	null	inter
A005	59	M	MA	C5_RV	C7_RV	0.19490101265105048	ventral	ventral	null	inter
A005	59	M	MA	C5_RV	C7_LV	-0.5136558128964597	ventral	ventral	null	inter
A005	59	M	MA	C5_RV	C7_RD	-0.29960775108202675	right	within	null	inter
A005	59	M	MA	C5_RV	C7_LD	-0.2697833147792566	cross2	cross	null	inter
A005	59	M	MA	C5_LV	C5_RD	-0.23928637327608232	cross1	cross	C5	intra
A005	59	M	MA	C5_LV	C5_LD	-0.2577757373752023	left	within	C5	intra
A005	59	M	MA	C5_LV	C6_RV	0.4363531529672725	ventral	ventral	null	inter
A005	59	M	MA	C5_LV	C6_LV	0.3826152410164741	ventral	ventral	null	inter
A005	59	M	MA	C5_LV	C6_RD	0.13389337016560338	cross1	cross	null	inter
A005	59	M	MA	C5_LV	C6_LD	0.012537482012665014	left	within	null	inter
A005	59	M	MA	C5_LV	C7_RV	0.5494059408429524	ventral	ventral	null	inter
A005	59	M	MA	C5_LV	C7_LV	-0.24890542269851484	ventral	ventral	null	inter
A005	59	M	MA	C5_LV	C7_RD	0.2583165061629892	cross1	cross	null	inter
A005	59	M	MA	C5_LV	C7_LD	0.11212622554688734	left	within	null	inter
A005	59	M	MA	C5_RD	C5_LD	0.05270210152688551	dorsal	dorsal	C5	intra
A005	59	M	MA	C5_RD	C6_RV	-0.07495736834631626	right	within	null	inter
A005	59	M	MA	C5_RD	C6_LV	-0.2783828614170395	cross1	cross	null	inter
A005	59	M	MA	C5_RD	C6_RD	-0.7408257143185799	dorsal	dorsal	null	inter
A005	59	M	MA	C5_RD	C6_LD	0.07603562031927821	dorsal	dorsal	null	inter
A005	59	M	MA	C5_RD	C7_RV	-0.2747492703572148	right	within	null	inter
A005	59	M	MA	C5_RD	C7_LV	-0.049494313565054925	cross1	cross	null	inter
A005	59	M	MA	C5_RD	C7_RD	-0.6456752596039439	dorsal	dorsal	null	inter
A005	59	M	MA	C5_RD	C7_LD	-0.9096399980851042	dorsal	dorsal	null	inter
A005	59	M	MA	C5_LD	C6_RV	-0.003456283444070798	cross2	cross	null	inter
A005	59	M	MA	C5_LD	C6_LV	-0.04241690967715893	left	within	null	inter
A005	59	M	MA	C5_LD	C6_RD	-0.3230403892422523	dorsal	dorsal	null	inter
A005	59	M	MA	C5_LD	C6_LD	-0.022616430502715956	dorsal	dorsal	null	inter
A005	59	M	MA	C5_LD	C7_RV	-0.49639615662882575	cross2	cross	null	inter
A005	59	M	MA	C5_LD	C7_LV	0.22111739516571222	left	within	null	inter
A005	59	M	MA	C5_LD	C7_RD	-0.09710743465187795	dorsal	dorsal	null	inter
A005	59	M	MA	C5_LD	C7_LD	-0.402541027777926	dorsal	dorsal	null	inter
A005	59	M	MA	C6_RV	C6_LV	0.1778990344597614	ventral	ventral	C6	intra
A005	59	M	MA	C6_RV	C6_RD	0.09963849945847075	right	within	C6	intra
A005	59	M	MA	C6_RV	C6_LD	0.05797381876171753	cross2	cross	C6	intra
A005	59	M	MA	C6_RV	C7_RV	0.20636643154229412	ventral	ventral	null	inter
A005	59	M	MA	C6_RV	C7_LV	-0.16104440985500307	ventral	ventral	null	inter
A005	59	M	MA	C6_RV	C7_RD	-0.09386299007228671	right	within	null	inter
A005	59	M	MA	C6_RV	C7_LD	-0.055262085879917044	cross2	cross	null	inter
A005	59	M	MA	C6_LV	C6_RD	0.12440302221281727	cross1	cross	C6	intra
A005	59	M	MA	C6_LV	C6_LD	-0.179740331179512	left	within	C6	intra
A005	59	M	MA	C6_LV	C7_RV	0.5759198472555668	ventral	ventral	null	inter
A005	59	M	MA	C6_LV	C7_LV	0.0625609824964174	ventral	ventral	null	inter
A005	59	M	MA	C6_LV	C7_RD	0.19289045619639963	cross1	cross	null	inter
A005	59	M	MA	C6_LV	C7_LD	0.18190011228473008	left	within	null	inter
A005	59	M	MA	C6_RD	C6_LD	-0.2721424280907888	dorsal	dorsal	C6	intra
A005	59	M	MA	C6_RD	C7_RV	0.3817371569493896	right	within	null	inter
A005	59	M	MA	C6_RD	C7_LV	0.35469844259091654	cross1	cross	null	inter
A005	59	M	MA	C6_RD	C7_RD	0.3617356692726447	dorsal	dorsal	null	inter
A005	59	M	MA	C6_RD	C7_LD	0.6279548705704723	dorsal	dorsal	null	inter
A005	59	M	MA	C6_LD	C7_RV	0.05444915131399778	cross2	cross	null	inter
A005	59	M	MA	C6_LD	C7_LV	-0.0829839499006792	left	within	null	inter
A005	59	M	MA	C6_LD	C7_RD	0.006692818048700968	dorsal	dorsal	null	inter
A005	59	M	MA	C6_LD	C7_LD	0.16004119551329873	dorsal	dorsal	null	inter
A005	59	M	MA	C7_RV	C7_LV	-0.11201230700937598	ventral	ventral	C7	intra
A005	59	M	MA	C7_RV	C7_RD	0.44014632378341767	right	within	C7	intra
A005	59	M	MA	C7_RV	C7_LD	0.5004897328157161	cross2	cross	C7	intra
A005	59	M	MA	C7_LV	C7_RD	0.34174498196765024	cross1	cross	C7	intra
A005	59	M	MA	C7_LV	C7_LD	-0.048761732368692856	left	within	C7	intra
A005	59	M	MA	C7_RD	C7_LD	0.7663709616997505	dorsal	dorsal	C7	intra
A006	31	F	YA	C1_RV	C1_LV	0.13350624545340106	ventral	ventral	C1	intra
A006	31	F	YA	C1_RV	C1_RD	0.06581015964895694	right	within	C1	intra
A006	31	F	YA	C1_RV	C1_LD	0.3160634449737886	cross2	cross	C1	intra
A006	31	F	YA	C1_RV	C2_RV	0.25962775631798035	ventral	ventral	null	inter
A006	31	F	YA	C1_RV	C2_LV	0.07304583140380697	ventral	ventral	null	inter
A006	31	F	YA	C1_RV	C2_RD	0.18202657341701828	right	within	null	inter
A006	31	F	YA	C1_RV	C2_LD	0.08790457793466133	cross2	cross	null	inter
A006	31	F	YA	C1_RV	C3_RV	0.028556218279016565	ventral	ventral	null	inter
A006	31	F	YA	C1_RV	C3_LV	0.019104224977530917	ventral	ventral	null	inter
A006	31	F	YA	C1_RV	C3_RD	-0.49272137787084436	right	within	null	inter
A006	31	F	YA	C1_RV	C3_LD	0.19395689108821784	cross2	cross	null	inter
A006	31	F	YA	C1_RV	C4_RV	-0.02402590407220335	ventral	ventral	null	inter
A006	31	F	YA	C1_RV	C4_LV	0.18387481110783163	ventral	ventral	null	inter
A006	31	F	YA	C1_RV	C4_RD	0.24184358100133813	right	within	null	inter
A006	31	F	YA	C1_RV	C4_LD	0.1544626733440862	cross2	cross	null	inter
A006	31	F	YA	C1_RV	C5_RV	-0.17010741237895294	ventral	ventral	null	inter
A006	31	F	YA	C1_RV	C5_LV	0.2952029774935649	ventral	ventral	null	inter
A006	31	F	YA	C1_RV	C5_RD	-0.31048259816871415	right	within	null	inter
A006	31	F	YA	C1_RV	C5_LD	0.23658319260826804	cross2	cross	null	inter
A006	31	F	YA	C1_RV	C6_RV	-0.36649553285866465	ventral	ventral	null	inter
A006	31	F	YA	C1_RV	C6_LV	-0.3789412297216455	ventral	ventral	null	inter
A006	31	F	YA	C1_RV	C6_RD	-0.2555196900850881	right	within	null	inter
A006	31	F	YA	C1_RV	C6_LD	0.004316649865912042	cross2	cross	null	inter
A006	31	F	YA	C1_RV	C7_RV	-0.08116137859110827	ventral	ventral	null	inter
A006	31	F	YA	C1_RV	C7_LV	-0.45672268736940375	ventral	ventral	null	inter
A006	31	F	YA	C1_RV	C7_RD	-0.055309965673440493	right	within	null	inter
A006	31	F	YA	C1_RV	C7_LD	0.050220519169829204	cross2	cross	null	inter
A006	31	F	YA	C1_LV	C1_RD	0.1774928729085734	cross1	cross	C1	intra
A006	31	F	YA	C1_LV	C1_LD	0.1748948408439988	left	within	C1	intra
A006	31	F	YA	C1_LV	C2_RV	-0.023097121532844333	ventral	ventral	null	inter
A006	31	F	YA	C1_LV	C2_LV	0.579748874153702	ventral	ventral	null	inter
A006	31	F	YA	C1_LV	C2_RD	-0.0654893686685714	cross1	cross	null	inter
A006	31	F	YA	C1_LV	C2_LD	-0.22620967795650462	left	within	null	inter
A006	31	F	YA	C1_LV	C3_RV	-0.1254273473144669	ventral	ventral	null	inter
A006	31	F	YA	C1_LV	C3_LV	0.2590832691743117	ventral	ventral	null	inter
A006	31	F	YA	C1_LV	C3_RD	0.3243437308896593	cross1	cross	null	inter
A006	31	F	YA	C1_LV	C3_LD	-0.13865183782154378	left	within	null	inter
A006	31	F	YA	C1_LV	C4_RV	0.12745106790118862	ventral	ventral	null	inter
A006	31	F	YA	C1_LV	C4_LV	-0.4486478532127963	ventral	ventral	null	inter
A006	31	F	YA	C1_LV	C4_RD	0.04203350244154476	cross1	cross	null	inter
A006	31	F	YA	C1_LV	C4_LD	-0.08587333506008157	left	within	null	inter
A006	31	F	YA	C1_LV	C5_RV	0.04122433338586929	ventral	ventral	null	inter
A006	31	F	YA	C1_LV	C5_LV	-0.14182038374014405	ventral	ventral	null	inter
A006	31	F	YA	C1_LV	C5_RD	0.20610334745925882	cross1	cross	null	inter
A006	31	F	YA	C1_LV	C5_LD	-0.2487653300265732	left	within	null	inter
A006	31	F	YA	C1_LV	C6_RV	0.4118677312593687	ventral	ventral	null	inter
A006	31	F	YA	C1_LV	C6_LV	-0.3040204947179404	ventral	ventral	null	inter
A006	31	F	YA	C1_LV	C6_RD	0.16702959567037345	cross1	cross	null	inter
A006	31	F	YA	C1_LV	C6_LD	0.3582220434648045	left	within	null	inter
A006	31	F	YA	C1_LV	C7_RV	0.3536001984866283	ventral	ventral	null	inter
A006	31	F	YA	C1_LV	C7_LV	-0.4892482759956748	ventral	ventral	null	inter
A006	31	F	YA	C1_LV	C7_RD	-0.3380544379194789	cross1	cross	null	inter
A006	31	F	YA	C1_LV	C7_LD	-0.13414429439636347	left	within	null	inter
A006	31	F	YA	C1_RD	C1_LD	0.37342693007300226	dorsal	dorsal	C1	intra
A006	31	F	YA	C1_RD	C2_RV	0.018859706276709968	right	within	null	inter
A006	31	F	YA	C1_RD	C2_LV	-0.02366321475569943	cross1	cross	null	inter
A006	31	F	YA	C1_RD	C2_RD	0.3544573083828581	dorsal	dorsal	null	inter
A006	31	F	YA	C1_RD	C2_LD	0.5049483959771638	dorsal	dorsal	null	inter
A006	31	F	YA	C1_RD	C3_RV	-0.14026509380343544	right	within	null	inter
A006	31	F	YA	C1_RD	C3_LV	0.04191613382944892	cross1	cross	null	inter
A006	31	F	YA	C1_RD	C3_RD	0.22926710268660724	dorsal	dorsal	null	inter
A006	31	F	YA	C1_RD	C3_LD	-0.2611982034649961	dorsal	dorsal	null	inter
A006	31	F	YA	C1_RD	C4_RV	-0.10712300193225695	right	within	null	inter
A006	31	F	YA	C1_RD	C4_LV	0.07364499023078715	cross1	cross	null	inter
A006	31	F	YA	C1_RD	C4_RD	-0.06204670622703128	dorsal	dorsal	null	inter
A006	31	F	YA	C1_RD	C4_LD	-0.09468568366491929	dorsal	dorsal	null	inter
A006	31	F	YA	C1_RD	C5_RV	-0.18742808684706705	right	within	null	inter
A006	31	F	YA	C1_RD	C5_LV	-0.3657559663313013	cross1	cross	null	inter
A006	31	F	YA	C1_RD	C5_RD	-0.2329615313609701	dorsal	dorsal	null	inter
A006	31	F	YA	C1_RD	C5_LD	-0.10654635709390957	dorsal	dorsal	null	inter
A006	31	F	YA	C1_RD	C6_RV	-0.26884375820920103	right	within	null	inter
A006	31	F	YA	C1_RD	C6_LV	-0.27166466984808624	cross1	cross	null	inter
A006	31	F	YA	C1_RD	C6_RD	-0.2782613963829257	dorsal	dorsal	null	inter
A006	31	F	YA	C1_RD	C6_LD	-0.1813320109516752	dorsal	dorsal	null	inter
A006	31	F	YA	C1_RD	C7_RV	-0.2538036680157274	right	within	null	inter
A006	31	F	YA	C1_RD	C7_LV	-0.10269366761689214	cross1	cross	null	inter
A006	31	F	YA	C1_RD	C7_RD	-0.3173590171637051	dorsal	dorsal	null	inter
A006	31	F	YA	C1_RD	C7_LD	-0.07969792153231149	dorsal	dorsal	null	inter
A006	31	F	YA	C1_LD	C2_RV	-0.1448792371195283	cross2	cross	null	inter
A006	31	F	YA	C1_LD	C2_LV	0.04520629278201964	left	within	null	inter
A006	31	F	YA	C1_LD	C2_RD	-0.12951992501128964	dorsal	dorsal	null	inter
A006	31	F	YA	C1_LD	C2_LD	0.12867554063974398	dorsal	dorsal	null	inter
A006	31	F	YA	C1_LD	C3_RV	0.23151190550915063	cross2	cross	null	inter
A006	31	F	YA	C1_LD	C3_LV	-0.025279235740474523	left	within	null	inter
A006	31	F	YA	C1_LD	C3_RD	0.003218728737341726	dorsal	dorsal	null	inter
A006	31	F	YA	C1_LD	C3_LD	0.19674011277741354	dorsal	dorsal	null	inter
A006	31	F	YA	C1_LD	C4_RV	0.10083264541053197	cross2	cross	null	inter
A006	31	F	YA	C1_LD	C4_LV	0.0555551276163154	left	within	null	inter
A006	31	F	YA	C1_LD	C4_RD	-0.04579203293513957	dorsal	dorsal	null	inter
A006	31	F	YA	C1_LD	C4_LD	0.09545052554391915	dorsal	dorsal	null	inter
A006	31	F	YA	C1_LD	C5_RV	-0.42293991240530404	cross2	cross	null	inter
A006	31	F	YA	C1_LD	C5_LV	0.08099877147217881	left	within	null	inter
A006	31	F	YA	C1_LD	C5_RD	-0.5524470383966584	dorsal	dorsal	null	inter
A006	31	F	YA	C1_LD	C5_LD	0.026550747916105087	dorsal	dorsal	null	inter
A006	31	F	YA	C1_LD	C6_RV	-0.027273115963937507	cross2	cross	null	inter
A006	31	F	YA	C1_LD	C6_LV	-0.4090875537041797	left	within	null	inter
A006	31	F	YA	C1_LD	C6_RD	-0.2498573734925807	dorsal	dorsal	null	inter
A006	31	F	YA	C1_LD	C6_LD	-0.6171079084075537	dorsal	dorsal	null	inter
A006	31	F	YA	C1_LD	C7_RV	-0.5404826968309584	cross2	cross	null	inter
A006	31	F	YA	C1_LD	C7_LV	-0.02078504765853695	left	within	null	inter
A006	31	F	YA	C1_LD	C7_RD	0.08892581772171353	dorsal	dorsal	null	inter
A006	31	F	YA	C1_LD	C7_LD	0.12175488773375207	dorsal	dorsal	null	inter
A006	31	F	YA	C2_RV	C2_LV	0.409315350772966	ventral	ventral	C2	intra
A006	31	F	YA	C2_RV	C2_RD	0.15127533829374232	right	within	C2	intra
A006	31	F	YA	C2_RV	C2_LD	0.2724344500472772	cross2	cross	C2	intra
A006	31	F	YA	C2_RV	C3_RV	0.5775243772107633	ventral	ventral	null	inter
A006	31	F	YA	C2_RV	C3_LV	0.015294952952406727	ventral	ventral	null	inter
A006	31	F	YA	C2_RV	C3_RD	-0.12714098912595004	right	within	null	inter
A006	31	F	YA	C2_RV	C3_LD	-0.016383503793627453	cross2	cross	null	inter
A006	31	F	YA	C2_RV	C4_RV	-0.17546051691013262	ventral	ventral	null	inter
A006	31	F	YA	C2_RV	C4_LV	0.1320886258664496	ventral	ventral	null	inter
A006	31	F	YA	C2_RV	C4_RD	-0.36953784296282494	right	within	null	inter
A006	31	F	YA	C2_RV	C4_LD	-0.16203528782996576	cross2	cross	null	inter
A006	31	F	YA	C2_RV	C5_RV	0.057109831757452476	ventral	ventral	null	inter
A006	31	F	YA	C2_RV	C5_LV	0.03421354071641475	ventral	ventral	null	inter
A006	31	F	YA	C2_RV	C5_RD	-0.11496061959440314	right	within	null	inter
A006	31	F	YA	C2_RV	C5_LD	-0.13036573500521814	cross2	cross	null	inter
A006	31	F	YA	C2_RV	C6_RV	-0.24996234986110577	ventral	ventral	null	inter
A006	31	F	YA	C2_RV	C6_LV	-0.24071174817186386	ventral	ventral	null	inter
A006	31	F	YA	C2_RV	C6_RD	0.03999169966387004	right	within	null	inter
A006	31	F	YA	C2_RV	C6_LD	0.11682124443569883	cross2	cross	null	inter
A006	31	F	YA	C2_RV	C7_RV	-0.20049536979381913	ventral	ventral	null	inter
A006	31	F	YA	C2_RV	C7_LV	-0.36567767439744037	ventral	ventral	null	inter
A006	31	F	YA	C2_RV	C7_RD	-0.17527827750908262	right	within	null	inter
A006	31	F	YA	C2_RV	C7_LD	-0.17764320223890462	cross2	cross	null	inter
A006	31	F	YA	C2_LV	C2_RD	0.17098132432943786	cross1	cross	C2	intra
A006	31	F	YA	C2_LV	C2_LD	0.19713450430513668	left	within	C2	intra
A006	31	F	YA	C2_LV	C3_RV	0.3648077768082685	ventral	ventral	null	inter
A006	31	F	YA	C2_LV	C3_LV	0.004064542890667097	ventral	ventral	null	inter
A006	31	F	YA	C2_LV	C3_RD	0.1342060506009429	cross1	cross	null	inter
A006	31	F	YA	C2_LV	C3_LD	0.05651562790203546	left	within	null	inter
A006	31	F	YA	C2_LV	C4_RV	0.13061567414577502	ventral	ventral	null	inter
A006	31	F	YA	C2_LV	C4_LV	-0.03717777360279134	ventral	ventral	null	inter
A006	31	F	YA	C2_LV	C4_RD	-0.337415355451309	cross1	cross	null	inter
A006	31	F	YA	C2_LV	C4_LD	0.25717813646746834	left	within	null	inter
A006	31	F	YA	C2_LV	C5_RV	-0.0434541609307647	ventral	ventral	null	inter
A006	31	F	YA	C2_LV	C5_LV	-0.3759129796103662	ventral	ventral	null	inter
A006	31	F	YA	C2_LV	C5_RD	-0.1397484848216279	cross1	cross	null	inter
A006	31	F	YA	C2_LV	C5_LD	-0.2682129631577175	left	within	null	inter
A006	31	F	YA	C2_LV	C6_RV	0.16028008638761315	ventral	ventral	null	inter
A006	31	F	YA	C2_LV	C6_LV	-0.6689294950153497	ventral	ventral	null	inter
A006	31	F	YA	C2_LV	C6_RD	0.1713439252060626	cross1	cross	null	inter
A006	31	F	YA	C2_LV	C6_LD	0.19456789267678173	left	within	null	inter
A006	31	F	YA	C2_LV	C7_RV	-0.14168369570982017	ventral	ventral	null	inter
A006	31	F	YA	C2_LV	C7_LV	-0.2664285827036308	ventral	ventral	null	inter
A006	31	F	YA	C2_LV	C7_RD	-0.025195320217148327	cross1	cross	null	inter
A006	31	F	YA	C2_LV	C7_LD	-0.2281813040976003	left	within	null	inter
A006	31	F	YA	C2_RD	C2_LD	0.6519434007185979	dorsal	dorsal	C2	intra
A006	31	F	YA	C2_RD	C3_RV	0.06449429629703016	right	within	null	inter
A006	31	F	YA	C2_RD	C3_LV	0.24605018506560972	cross1	cross	null	inter
A006	31	F	YA	C2_RD	C3_RD	-0.23629998321026474	dorsal	dorsal	null	inter
A006	31	F	YA	C2_RD	C3_LD	0.11652390699630688	dorsal	dorsal	null	inter
A006	31	F	YA	C2_RD	C4_RV	-0.0600894697671972	right	within	null	inter
A006	31	F	YA	C2_RD	C4_LV	0.5163283771149687	cross1	cross	null	inter
A006	31	F	YA	C2_RD	C4_RD	0.10489773378140434	dorsal	dorsal	null	inter
A006	31	F	YA	C2_RD	C4_LD	0.11499576223953988	dorsal	dorsal	null	inter
A006	31	F	YA	C2_RD	C5_RV	0.12257560592095139	right	within	null	inter
A006	31	F	YA	C2_RD	C5_LV	-0.28542140746189015	cross1	cross	null	inter
A006	31	F	YA	C2_RD	C5_RD	-0.3186293293475238	dorsal	dorsal	null	inter
A006	31	F	YA	C2_RD	C5_LD	0.2880614071228041	dorsal	dorsal	null	inter
A006	31	F	YA	C2_RD	C6_RV	-0.699599957920416	right	within	null	inter
A006	31	F	YA	C2_RD	C6_LV	-0.14508181121466118	cross1	cross	null	inter
A006	31	F	YA	C2_RD	C6_RD	-0.4044720399977276	dorsal	dorsal	null	inter
A006	31	F	YA	C2_RD	C6_LD	-0.08965461113282323	dorsal	dorsal	null	inter
A006	31	F	YA	C2_RD	C7_RV	-0.11730620423300979	right	within	null	inter
A006	31	F	YA	C2_RD	C7_LV	-0.25927272893129044	cross1	cross	null	inter
A006	31	F	YA	C2_RD	C7_RD	-0.0026474749737431546	dorsal	dorsal	null	inter
A006	31	F	YA	C2_RD	C7_LD	0.06516530141951053	dorsal	dorsal	null	inter
A006	31	F	YA	C2_LD	C3_RV	0.17464646803705278	cross2	cross	null	inter
A006	31	F	YA	C2_LD	C3_LV	-0.20760765615246	left	within	null	inter
A006	31	F	YA	C2_LD	C3_RD	-0.08097864977077886	dorsal	dorsal	null	inter
A006	31	F	YA	C2_LD	C3_LD	0.05617707929696733	dorsal	dorsal	null	inter
A006	31	F	YA	C2_LD	C4_RV	-0.08229143245925723	cross2	cross	null	inter
A006	31	F	YA	C2_LD	C4_LV	0.17296521997193498	left	within	null	inter
A006	31	F	YA	C2_LD	C4_RD	-0.17965250927721155	dorsal	dorsal	null	inter
A006	31	F	YA	C2_LD	C4_LD	0.09617447765029281	dorsal	dorsal	null	inter
A006	31	F	YA	C2_LD	C5_RV	-0.02871526125852238	cross2	cross	null	inter
A006	31	F	YA	C2_LD	C5_LV	-0.4950200582793467	left	within	null	inter
A006	31	F	YA	C2_LD	C5_RD	-0.5675251533581243	dorsal	dorsal	null	inter
A006	31	F	YA	C2_LD	C5_LD	0.04215650591448676	dorsal	dorsal	null	inter
A006	31	F	YA	C2_LD	C6_RV	-0.681655800058379	cross2	cross	null	inter
A006	31	F	YA	C2_LD	C6_LV	-0.3887832690643608	left	within	null	inter
A006	31	F	YA	C2_LD	C6_RD	0.02757019698248658	dorsal	dorsal	null	inter
A006	31	F	YA	C2_LD	C6_LD	-0.2534869443936786	dorsal	dorsal	null	inter
A006	31	F	YA	C2_LD	C7_RV	-0.5732056426573007	cross2	cross	null	inter
A006	31	F	YA	C2_LD	C7_LV	-0.00010803747609088973	left	within	null	inter
A006	31	F	YA	C2_LD	C7_RD	-0.08892018226339081	dorsal	dorsal	null	inter
A006	31	F	YA	C2_LD	C7_LD	-0.19737080801997367	dorsal	dorsal	null	inter
A006	31	F	YA	C3_RV	C3_LV	-0.07123680797360651	ventral	ventral	C3	intra
A006	31	F	YA	C3_RV	C3_RD	-0.20942408552359118	right	within	C3	intra
A006	31	F	YA	C3_RV	C3_LD	0.48730498742648476	cross2	cross	C3	intra
A006	31	F	YA	C3_RV	C4_RV	0.04186564283269421	ventral	ventral	null	inter
A006	31	F	YA	C3_RV	C4_LV	0.20056296548570543	ventral	ventral	null	inter
A006	31	F	YA	C3_RV	C4_RD	-0.49476141569598897	right	within	null	inter
A006	31	F	YA	C3_RV	C4_LD	0.24620193778780952	cross2	cross	null	inter
A006	31	F	YA	C3_RV	C5_RV	-0.3693367759389518	ventral	ventral	null	inter
A006	31	F	YA	C3_RV	C5_LV	0.02257123826620552	ventral	ventral	null	inter
A006	31	F	YA	C3_RV	C5_RD	-0.3556259185525271	right	within	null	inter
A006	31	F	YA	C3_RV	C5_LD	-0.12306938274362048	cross2	cross	null	inter
A006	31	F	YA	C3_RV	C6_RV	-0.057938106016581795	ventral	ventral	null	inter
A006	31	F	YA	C3_RV	C6_LV	-0.3858608917280409	ventral	ventral	null	inter
A006	31	F	YA	C3_RV	C6_RD	-0.012043056938298916	right	within	null	inter
A006	31	F	YA	C3_RV	C6_LD	-0.4220744821424617	cross2	cross	null	inter
A006	31	F	YA	C3_RV	C7_RV	-0.6652060869501079	ventral	ventral	null	inter
A006	31	F	YA	C3_RV	C7_LV	-0.301949139593261	ventral	ventral	null	inter
A006	31	F	YA	C3_RV	C7_RD	0.47977299299281884	right	within	null	inter
A006	31	F	YA	C3_RV	C7_LD	0.10487389370632642	cross2	cross	null	inter
A006	31	F	YA	C3_LV	C3_RD	0.12003504745075384	cross1	cross	C3	intra
A006	31	F	YA	C3_LV	C3_LD	0.08315826759678237	left	within	C3	intra
A006	31	F	YA	C3_LV	C4_RV	-0.09490887788112175	ventral	ventral	null	inter
A006	31	F	YA	C3_LV	C4_LV	0.10716099474218657	ventral	ventral	null	inter
A006	31	F	YA	C3_LV	C4_RD	0.06781377000261898	cross1	cross	null	inter
A006	31	F	YA	C3_LV	C4_LD	-0.4173589255680239	left	within	null	inter
A006	31	F	YA	C3_LV	C5_RV	0.2594577226345368	ventral	ventral	null	inter
A006	31	F	YA	C3_LV	C5_LV	0.09849170499168497	ventral	ventral	null	inter
A006	31	F	YA	C3_LV	C5_RD	-0.10732577788772862	cross1	cross	null	inter
A006	31	F	YA	C3_LV	C5_LD	0.22141413797681528	left	within	null	inter
A006	31	F	YA	C3_LV	C6_RV	-0.1228539936139059	ventral	ventral	null	inter
A006	31	F	YA	C3_LV	C6_LV	0.047896561035458016	ventral	ventral	null	inter
A006	31	F	YA	C3_LV	C6_RD	-0.6060989727412242	cross1	cross	null	inter
A006	31	F	YA	C3_LV	C6_LD	-0.11050554441638848	left	within	null	inter
A006	31	F	YA	C3_LV	C7_RV	0.42046312294576915	ventral	ventral	null	inter
A006	31	F	YA	C3_LV	C7_LV	-0.05589909625578767	ventral	ventral	null	inter
A006	31	F	YA	C3_LV	C7_RD	-0.3495181295303905	cross1	cross	null	inter
A006	31	F	YA	C3_LV	C7_LD	0.3251550250853423	left	within	null	inter
A006	31	F	YA	C3_RD	C3_LD	-0.5319516947152879	dorsal	dorsal	C3	intra
A006	31	F	YA	C3_RD	C4_RV	0.08657015219268327	right	within	null	inter
A006	31	F	YA	C3_RD	C4_LV	-0.20088211846287757	cross1	cross	null	inter
A006	31	F	YA	C3_RD	C4_RD	-0.33484582605016766	dorsal	dorsal	null	inter
A006	31	F	YA	C3_RD	C4_LD	0.0039917926122781736	dorsal	dorsal	null	inter
A006	31	F	YA	C3_RD	C5_RV	-0.019151216123332024	right	within	null	inter
A006	31	F	YA	C3_RD	C5_LV	-0.5811986005182165	cross1	cross	null	inter
A006	31	F	YA	C3_RD	C5_RD	0.13365485943459876	dorsal	dorsal	null	inter
A006	31	F	YA	C3_RD	C5_LD	-0.2843039110050184	dorsal	dorsal	null	inter
A006	31	F	YA	C3_RD	C6_RV	0.40135929566462664	right	within	null	inter
A006	31	F	YA	C3_RD	C6_LV	0.1501245543083766	cross1	cross	null	inter
A006	31	F	YA	C3_RD	C6_RD	-0.06902959184771243	dorsal	dorsal	null	inter
A006	31	F	YA	C3_RD	C6_LD	-0.0010385460981040225	dorsal	dorsal	null	inter
A006	31	F	YA	C3_RD	C7_RV	0.22387424368392345	right	within	null	inter
A006	31	F	YA	C3_RD	C7_LV	0.6457656591440214	cross1	cross	null	inter
A006	31	F	YA	C3_RD	C7_RD	-0.48818807808168985	dorsal	dorsal	null	inter
A006	31	F	YA	C3_RD	C7_LD	-0.24374753053757914	dorsal	dorsal	null	inter
A006	31	F	YA	C3_LD	C4_RV	0.3388552715656857	cross2	cross	null	inter
A006	31	F	YA	C3_LD	C4_LV	0.2611556065425207	left	within	null	inter
A006	31	F	YA	C3_LD	C4_RD	-0.032256112819075394	dorsal	dorsal	null	inter
A006	31	F	YA	C3_LD	C4_LD	0.11221933246971896	dorsal	dorsal	null	inter
A006	31	F	YA	C3_LD	C5_RV	0.1802905807419718	cross2	cross	null	inter
A006	31	F	YA	C3_LD	C5_LV	0.3564875407771855	left	within	null	inter
A006	31	F	YA	C3_LD	C5_RD	-0.384889626649013	dorsal	dorsal	null	inter
A006	31	F	YA	C3_LD	C5_LD	0.4820692506571999	dorsal	dorsal	null	inter
A006	31	F	YA	C3_LD	C6_RV	-0.3064167925441193	cross2	cross	null	inter
A006	31	F	YA	C3_LD	C6_LV	-0.1618607450307803	left	within	null	inter
A006	31	F	YA	C3_LD	C6_RD	0.1166979014625659	dorsal	dorsal	null	inter
A006	31	F	YA	C3_LD	C6_LD	-0.43738512992594386	dorsal	dorsal	null	inter
A006	31	F	YA	C3_LD	C7_RV	-0.6311913730875356	cross2	cross	null	inter
A006	31	F	YA	C3_LD	C7_LV	-0.22600514785078274	left	within	null	inter
A006	31	F	YA	C3_LD	C7_RD	0.6289084041816415	dorsal	dorsal	null	inter
A006	31	F	YA	C3_LD	C7_LD	0.11690455115470035	dorsal	dorsal	null	inter
A006	31	F	YA	C4_RV	C4_LV	0.1849045520887433	ventral	ventral	C4	intra
A006	31	F	YA	C4_RV	C4_RD	-0.5492622453529867	right	within	C4	intra
A006	31	F	YA	C4_RV	C4_LD	-0.10002128846047456	cross2	cross	C4	intra
A006	31	F	YA	C4_RV	C5_RV	0.11019041564244814	ventral	ventral	null	inter
A006	31	F	YA	C4_RV	C5_LV	0.19632493459455344	ventral	ventral	null	inter
A006	31	F	YA	C4_RV	C5_RD	-0.2500662960853758	right	within	null	inter
A006	31	F	YA	C4_RV	C5_LD	-0.014786819546163354	cross2	cross	null	inter
A006	31	F	YA	C4_RV	C6_RV	0.13370510575093722	ventral	ventral	null	inter
A006	31	F	YA	C4_RV	C6_LV	0.1334513614418356	ventral	ventral	null	inter
A006	31	F	YA	C4_RV	C6_RD	0.01154009152710915	right	within	null	inter
A006	31	F	YA	C4_RV	C6_LD	-0.3834319504505988	cross2	cross	null	inter
A006	31	F	YA	C4_RV	C7_RV	-0.15425868677837032	ventral	ventral	null	inter
A006	31	F	YA	C4_RV	C7_LV	0.0596531208879209	ventral	ventral	null	inter
A006	31	F	YA	C4_RV	C7_RD	0.06677810736020731	right	within	null	inter
A006	31	F	YA	C4_RV	C7_LD	-0.026248584461588065	cross2	cross	null	inter
A006	31	F	YA	C4_LV	C4_RD	-0.25995856824537067	cross1	cross	C4	intra
A006	31	F	YA	C4_LV	C4_LD	0.1477220153035092	left	within	C4	intra
A006	31	F	YA	C4_LV	C5_RV	-0.11100336156114368	ventral	ventral	null	inter
A006	31	F	YA	C4_LV	C5_LV	0.2895786719995969	ventral	ventral	null	inter
A006	31	F	YA	C4_LV	C5_RD	-0.7767402479043451	cross1	cross	null	inter
A006	31	F	YA	C4_LV	C5_LD	0.553872404908822	left	within	null	inter
A006	31	F	YA	C4_LV	C6_RV	-0.6961446526975195	ventral	ventral	null	inter
A006	31	F	YA	C4_LV	C6_LV	0.26569496955215616	ventral	ventral	null	inter
A006	31	F	YA	C4_LV	C6_RD	-0.4746022772011167	cross1	cross	null	inter
A006	31	F	YA	C4_LV	C6_LD	-0.6069628814612411	left	within	null	inter
A006	31	F	YA	C4_LV	C7_RV	-0.367305229994567	ventral	ventral	null	inter
A006	31	F	YA	C4_LV	C7_LV	0.09499891033547962	ventral	ventral	null	inter
A006	31	F	YA	C4_LV	C7_RD	0.47821425932523864	cross1	cross	null	inter
A006	31	F	YA	C4_LV	C7_LD	0.10850333113478122	left	within	null	inter
A006	31	F	YA	C4_RD	C4_LD	0.20760497290610672	dorsal	dorsal	C4	intra
A006	31	F	YA	C4_RD	C5_RV	0.037961867974320544	right	within	null	inter
A006	31	F	YA	C4_RD	C5_LV	0.04159100703446454	cross1	cross	null	inter
A006	31	F	YA	C4_RD	C5_RD	0.4487213445504735	dorsal	dorsal	null	inter
A006	31	F	YA	C4_RD	C5_LD	0.29722229843861014	dorsal	dorsal	null	inter
A006	31	F	YA	C4_RD	C6_RV	-0.05532289304607259	right	within	null	inter
A006	31	F	YA	C4_RD	C6_LV	-0.07899025870912121	cross1	cross	null	inter
A006	31	F	YA	C4_RD	C6_RD	-0.006595838375238772	dorsal	dorsal	null	inter
A006	31	F	YA	C4_RD	C6_LD	0.404564664967463	dorsal	dorsal	null	inter
A006	31	F	YA	C4_RD	C7_RV	0.28470533453578817	right	within	null	inter
A006	31	F	YA	C4_RD	C7_LV	-0.0796444543211988	cross1	cross	null	inter
A006	31	F	YA	C4_RD	C7_RD	-0.083652960335639	dorsal	dorsal	null	inter
A006	31	F	YA	C4_RD	C7_LD	0.011724679368353304	dorsal	dorsal	null	inter
A006	31	F	YA	C4_LD	C5_RV	-0.49890015623125417	cross2	cross	null	inter
A006	31	F	YA	C4_LD	C5_LV	-0.49808359070571123	left	within	null	inter
A006	31	F	YA	C4_LD	C5_RD	-0.014965950491938633	dorsal	dorsal	null	inter
A006	31	F	YA	C4_LD	C5_LD	-0.13169013649078554	dorsal	dorsal	null	inter
A006	31	F	YA	C4_LD	C6_RV	0.1355531321549384	cross2	cross	null	inter
A006	31	F	YA	C4_LD	C6_LV	-0.4171262143057186	left	within	null	inter
A006	31	F	YA	C4_LD	C6_RD	-0.04017885448542096	dorsal	dorsal	null	inter
A006	31	F	YA	C4_LD	C6_LD	-0.04463360350068059	dorsal	dorsal	null	inter
A006	31	F	YA	C4_LD	C7_RV	-0.2563848102974444	cross2	cross	null	inter
A006	31	F	YA	C4_LD	C7_LV	0.16943789355346114	left	within	null	inter
A006	31	F	YA	C4_LD	C7_RD	0.4233667097275797	dorsal	dorsal	null	inter
A006	31	F	YA	C4_LD	C7_LD	-0.3745557701657843	dorsal	dorsal	null	inter
A006	31	F	YA	C5_RV	C5_LV	0.06350410264097812	ventral	ventral	C5	intra
A006	31	F	YA	C5_RV	C5_RD	0.29560722834	right	within	C5	intra
A006	31	F	YA	C5_RV	C5_LD	0.16585094977045023	cross2	cross	C5	intra
A006	31	F	YA	C5_RV	C6_RV	-0.05816805342493722	ventral	ventral	null	inter
A006	31	F	YA	C5_RV	C6_LV	0.40029593727758334	ventral	ventral	null	inter
A006	31	F	YA	C5_RV	C6_RD	0.2748849874690582	right	within	null	inter
A006	31	F	YA	C5_RV	C6_LD	0.43105153430400006	cross2	cross	null	inter
A006	31	F	YA	C5_RV	C7_RV	0.2913014496144291	ventral	ventral	null	inter
A006	31	F	YA	C5_RV	C7_LV	-0.012187731477322408	ventral	ventral	null	inter
A006	31	F	YA	C5_RV	C7_RD	-0.3089631575753559	right	within	null	inter
A006	31	F	YA	C5_RV	C7_LD	-0.20100723787448785	cross2	cross	null	inter
A006	31	F	YA	C5_LV	C5_RD	-0.1774502210599216	cross1	cross	C5	intra
A006	31	F	YA	C5_LV	C5_LD	0.5712303445393411	left	within	C5	intra
A006	31	F	YA	C5_LV	C6_RV	-0.2336404126655787	ventral	ventral	null	inter
A006	31	F	YA	C5_LV	C6_LV	0.4211416708370804	ventral	ventral	null	inter
A006	31	F	YA	C5_LV	C6_RD	0.025805652193755642	cross1	cross	null	inter
A006	31	F	YA	C5_LV	C6_LD	-0.20342999399727577	left	within	null	inter
A006	31	F	YA	C5_LV	C7_RV	-0.023409337062520325	ventral	ventral	null	inter
A006	31	F	YA	C5_LV	C7_LV	-0.2957810923511822	ventral	ventral	null	inter
A006	31	F	YA	C5_LV	C7_RD	0.34395753805289114	cross1	cross	null	inter
A006	31	F	YA	C5_LV	C7_LD	0.5135886384006441	left	within	null	inter
A006	31	F	YA	C5_RD	C5_LD	-0.4566868494173707	dorsal	dorsal	C5	intra
A006	31	F	YA	C5_RD	C6_RV	0.7946444158429589	right	within	null	inter
A006	31	F	YA	C5_RD	C6_LV	0.1529725985784258	cross1	cross	null	inter
A006	31	F	YA	C5_RD	C6_RD	0.3748868834590303	dorsal	dorsal	null	inter
A006	31	F	YA	C5_RD	C6_LD	1.079186135231602	dorsal	dorsal	null	inter
A006	31	F	YA	C5_RD	C7_RV	0.7012306043358586	right	within	null	inter
A006	31	F	YA	C5_RD	C7_LV	-0.05113804287733925	cross1	cross	null	inter
A006	31	F	YA	C5_RD	C7_RD	-0.31315776440650167	dorsal	dorsal	null	inter
A006	31	F	YA	C5_RD	C7_LD	-0.26158153194853784	dorsal	dorsal	null	inter
A006	31	F	YA	C5_LD	C6_RV	-0.9257815080950069	cross2	cross	null	inter
A006	31	F	YA	C5_LD	C6_LV	0.278579817941535	left	within	null	inter
A006	31	F	YA	C5_LD	C6_RD	-0.16895005639212723	dorsal	dorsal	null	inter
A006	31	F	YA	C5_LD	C6_LD	-0.34268595454174117	dorsal	dorsal	null	inter
A006	31	F	YA	C5_LD	C7_RV	-0.25325524227725005	cross2	cross	null	inter
A006	31	F	YA	C5_LD	C7_LV	0.08334887919319009	left	within	null	inter
A006	31	F	YA	C5_LD	C7_RD	0.2744301481859662	dorsal	dorsal	null	inter
A006	31	F	YA	C5_LD	C7_LD	0.49741444393247486	dorsal	dorsal	null	inter
A006	31	F	YA	C6_RV	C6_LV	-0.0572807180223211	ventral	ventral	C6	intra
A006	31	F	YA	C6_RV	C6_RD	0.28680911182459085	right	within	C6	intra
A006	31	F	YA	C6_RV	C6_LD	0.4066316777541275	cross2	cross	C6	intra
A006	31	F	YA	C6_RV	C7_RV	0.4577749247787509	ventral	ventral	null	inter
A006	31	F	YA	C6_RV	C7_LV	0.08522033604916575	ventral	ventral	null	inter
A006	31	F	YA	C6_RV	C7_RD	-0.1386238575026518	right	within	null	inter
A006	31	F	YA	C6_RV	C7_LD	-0.27501146555226036	cross2	cross	null	inter
A006	31	F	YA	C6_LV	C6_RD	0.008123021194511429	cross1	cross	C6	intra
A006	31	F	YA	C6_LV	C6_LD	0.02998409536833455	left	within	C6	intra
A006	31	F	YA	C6_LV	C7_RV	0.3472136203335004	ventral	ventral	null	inter
A006	31	F	YA	C6_LV	C7_LV	0.28413662727809924	ventral	ventral	null	inter
A006	31	F	YA	C6_LV	C7_RD	0.06605652205704338	cross1	cross	null	inter
A006	31	F	YA	C6_LV	C7_LD	0.0832273847517068	left	within	null	inter
A006	31	F	YA	C6_RD	C6_LD	0.4561136398896476	dorsal	dorsal	C6	intra
A006	31	F	YA	C6_RD	C7_RV	-0.09040972690556343	right	within	null	inter
A006	31	F	YA	C6_RD	C7_LV	-0.1871318600210278	cross1	cross	null	inter
A006	31	F	YA	C6_RD	C7_RD	0.17657613621244794	dorsal	dorsal	null	inter
A006	31	F	YA	C6_RD	C7_LD	-0.4310146772869516	dorsal	dorsal	null	inter
A006	31	F	YA	C6_LD	C7_RV	0.6915502983047002	cross2	cross	null	inter
A006	31	F	YA	C6_LD	C7_LV	-0.28137087739904765	left	within	null	inter
A006	31	F	YA	C6_LD	C7_RD	-0.3935400405514244	dorsal	dorsal	null	inter
A006	31	F	YA	C6_LD	C7_LD	-0.33534904526910003	dorsal	dorsal	null	inter
A006	31	F	YA	C7_RV	C7_LV	-0.019772366946239003	ventral	ventral	C7	intra
A006	31	F	YA	C7_RV	C7_RD	-0.5061081542360819	right	within	C7	intra
A006	31	F	YA	C7_RV	C7_LD	0.0090902635482276	cross2	cross	C7	intra
A006	31	F	YA	C7_LV	C7_RD	-0.14541536505233701	cross1	cross	C7	intra
A006	31	F	YA	C7_LV	C7_LD	-0.09843598815699132	left	within	C7	intra
A006	31	F	YA	C7_RD	C7_LD	0.17317035868016056	dorsal	dorsal	C7	intra
A007	24	M	YA	C1_RV	C1_LV	-0.35780329776804237	ventral	ventral	C1	intra
A007	24	M	YA	C1_RV	C1_RD	0.3357426625596543	right	within	C1	intra
A007	24	M	YA	C1_RV	C1_LD	-0.5207870241958059	cross2	cross	C1	intra
A007	24	M	YA	C1_RV	C2_RV	-0.2760939618874842	ventral	ventral	null	inter
A007	24	M	YA	C1_RV	C2_LV	-0.06716425727873973	ventral	ventral	null	inter
A007	24	M	YA	C1_RV	C2_RD	0.394367913463555	right	within	null	inter
A007	24	M	YA	C1_RV	C2_LD	0.1489894597998118	cross2	cross	null	inter
A007	24	M	YA	C1_RV	C3_RV	0.15368357351868595	ventral	ventral	null	inter
A007	24	M	YA	C1_RV	C3_LV	0.31414092099604957	ventral	ventral	null	inter
A007	24	M	YA	C1_RV	C3_RD	-0.35674209256689776	right	within	null	inter
A007	24	M	YA	C1_RV	C3_LD	0.13118299238290873	cross2	cross	null	inter
A007	24	M	YA	C1_RV	C4_RV	-0.03144666213406121	ventral	ventral	null	inter
A007	24	M	YA	C1_RV	C4_LV	0.12571937031972197	ventral	ventral	null	inter
A007	24	M	YA	C1_RV	C4_RD	0.4014246956322804	right	within	null	inter
A007	24	M	YA	C1_RV	C4_LD	-0.2873255961182228	cross2	cross	null	inter
A007	24	M	YA	C1_RV	C5_RV	-0.35886210842621474	ventral	ventral	null	inter
A007	24	M	YA	C1_RV	C5_LV	-0.9724631345120791	ventral	ventral	null	inter
A007	24	M	YA	C1_RV	C5_RD	0.5168544790589136	right	within	null	inter
A007	24	M	YA	C1_RV	C5_LD	-0.13998820569871195	cross2	cross	null	inter
A007	24	M	YA	C1_RV	C6_RV	-0.10179366399208853	ventral	ventral	null	inter
A007	24	M	YA	C1_RV	C6_LV	-0.1092911595233191	ventral	ventral	null	inter
A007	24	M	YA	C1_RV	C6_RD	0.19128447275494082	right	within	null	inter
A007	24	M	YA	C1_RV	C6_LD	0.08826321557081865	cross2	cross	null	inter
A007	24	M	YA	C1_RV	C7_RV	-0.2583271438519629	ventral	ventral	null	inter
A007	24	M	YA	C1_RV	C7_LV	0.4483834189471347	ventral	ventral	null	inter
A007	24	M	YA	C1_RV	C7_RD	-0.21747831175115825	right	within	null	inter
A007	24	M	YA	C1_RV	C7_LD	-0.4055993440160438	cross2	cross	null	inter
A007	24	M	YA	C1_LV	C1_RD	-0.28300910283928166	cross1	cross	C1	intra
A007	24	M	YA	C1_LV	C1_LD	0.5436521372951765	left	within	C1	intra
A007	24	M	YA	C1_LV	C2_RV	0.035297022531354416	ventral	ventral	null	inter
A007	24	M	YA	C1_LV	C2_LV	-0.008129854615570193	ventral	ventral	null	inter
A007	24	M	YA	C1_LV	C2_RD	-0.4952631441716635	cross1	cross	null	inter
A007	24	M	YA	C1_LV	C2_LD	-0.37984766243427953	left	within	null	inter
A007	24	M	YA	C1_LV	C3_RV	-0.38493278063761416	ventral	ventral	null	inter
A007	24	M	YA	C1_LV	C3_LV	-0.48510921292128	ventral	ventral	null	inter
A007	24	M	YA	C1_LV	C3_RD	-0.020274839717222392	cross1	cross	null	inter
A007	24	M	YA	C1_LV	C3_LD	0.015616967750125247	left	within	null	inter
A007	24	M	YA	C1_LV	C4_RV	-0.3370744624465128	ventral	ventral	null	inter
A007	24	M	YA	C1_LV	C4_LV	-0.11594902467082568	ventral	ventral	null	inter
A007	24	M	YA	C1_LV	C4_RD	-0.21001377761608142	cross1	cross	null	inter
A007	24	M	YA	C1_LV	C4_LD	0.35324217722461115	left	within	null	inter
A007	24	M	YA	C1_LV	C5_RV	0.06552217718510682	ventral	ventral	null	inter
A007	24	M	YA	C1_LV	C5_LV	0.27287503942981906	ventral	ventral	null	inter
A007	24	M	YA	C1_LV	C5_RD	-0.27473654127238606	cross1	cross	null	inter
A007	24	M	YA	C1_LV	C5_LD	0.541951350619176	left	within	null	inter
A007	24	M	YA	C1_LV	C6_RV	-0.007961852574461196	ventral	ventral	null	inter
A007	24	M	YA	C1_LV	C6_LV	0.11162883695698005	ventral	ventral	null	inter
A007	24	M	YA	C1_LV	C6_RD	-0.39225503674893014	cross1	cross	null	inter
A007	24	M	YA	C1_LV	C6_LD	0.17861944991679837	left	within	null	inter
A007	24	M	YA	C1_LV	C7_RV	0.43145089254536473	ventral	ventral	null	inter
A007	24	M	YA	C1_LV	C7_LV	-0.17862967738785557	ventral	ventral	null	inter
A007	24	M	YA	C1_LV	C7_RD	0.3244699435779049	cross1	cross	null	inter
A007	24	M	YA	C1_LV	C7_LD	0.6190541312285512	left	within	null	inter
A007	24	M	YA	C1_RD	C1_LD	-0.08102987652462294	dorsal	dorsal	C1	intra
A007	24	M	YA	C1_RD	C2_RV	-0.0731296547299273	right	within	null	inter
A007	24	M	YA	C1_RD	C2_LV	-0.27091251603869965	cross1	cross	null	inter
A007	24	M	YA	C1_RD	C2_RD	0.39877672592788715	dorsal	dorsal	null	inter
A007	24	M	YA	C1_RD	C2_LD	0.577190311776165	dorsal	dorsal	null	inter
A007	24	M	YA	C1_RD	C3_RV	0.17642700248446477	right	within	null	inter
A007	24	M	YA	C1_RD	C3_LV	0.061467640068016215	cross1	cross	null	inter
A007	24	M	YA	C1_RD	C3_RD	0.37309380301636985	dorsal	dorsal	null	inter
A007	24	M	YA	C1_RD	C3_LD	0.07212703602341175	dorsal	dorsal	null	inter
A007	24	M	YA	C1_RD	C4_RV	-0.013146140333992898	right	within	null	inter
A007	24	M	YA	C1_RD	C4_LV	0.09484073465675479	cross1	cross	null	inter
A007	24	M	YA	C1_RD	C4_RD	0.3268073247073308	dorsal	dorsal	null	inter
A007	24	M	YA	C1_RD	C4_LD	-0.02114458354292782	dorsal	dorsal	null	inter
A007	24	M	YA	C1_RD	C5_RV	-0.5241174956932311	right	within	null	inter
A007	24	M	YA	C1_RD	C5_LV	-0.1298195304179842	cross1	cross	null	inter
A007	24	M	YA	C1_RD	C5_RD	0.4792711451167522	dorsal	dorsal	null	inter
A007	24	M	YA	C1_RD	C5_LD	-0.5526743758783378	dorsal	dorsal	null	inter
A007	24	M	YA	C1_RD	C6_RV	-0.18494994217123206	right	within	null	inter
A007	24	M	YA	C1_RD	C6_LV	-0.12863555998230786	cross1	cross	null	inter
A007	24	M	YA	C1_RD	C6_RD	0.07973488771178971	dorsal	dorsal	null	inter
A007	24	M	YA	C1_RD	C6_LD	0.08410649651360075	dorsal	dorsal	null	inter
A007	24	M	YA	C1_RD	C7_RV	-0.1261881070630264	right	within	null	inter
A007	24	M	YA	C1_RD	C7_LV	0.3080925735297344	cross1	cross	null	inter
A007	24	M	YA	C1_RD	C7_RD	-0.11325771143997995	dorsal	dorsal	null	inter
A007	24	M	YA	C1_RD	C7_LD	-0.34701333693984987	dorsal	dorsal	null	inter
A007	24	M	YA	C1_LD	C2_RV	0.03352810132959984	cross2	cross	null	inter
A007	24	M	YA	C1_LD	C2_LV	-0.1984484032051084	left	within	null	inter
A007	24	M	YA	C1_LD	C2_RD	-0.0008495279619683612	dorsal	dorsal	null	inter
A007	24	M	YA	C1_LD	C2_LD	-0.3243205119052309	dorsal	dorsal	null	inter
A007	24	M	YA	C1_LD	C3_RV	-0.07454917549992535	cross2	cross	null	inter
A007	24	M	YA	C1_LD	C3_LV	-0.1066864166534391	left	within	null	inter
A007	24	M	YA	C1_LD	C3_RD	-0.10587569144459277	dorsal	dorsal	null	inter
A007	24	M	YA	C1_LD	C3_LD	-0.15542107229477273	dorsal	dorsal	null	inter
A007	24	M	YA	C1_LD	C4_RV	-0.023573940403273284	cross2	cross	null	inter
A007	24	M	YA	C1_LD	C4_LV	0.23186904894855306	left	within	null	inter
A007	24	M	YA	C1_LD	C4_RD	-0.2691656178446298	dorsal	dorsal	null	inter
A007	24	M	YA	C1_LD	C4_LD	0.028384665463674765	dorsal	dorsal	null	inter
A007	24	M	YA	C1_LD	C5_RV	0.16274316052430987	cross2	cross	null	inter
A007	24	M	YA	C1_LD	C5_LV	0.6131896968527583	left	within	null	inter
A007	24	M	YA	C1_LD	C5_RD	-0.7333739985710079	dorsal	dorsal	null	inter
A007	24	M	YA	C1_LD	C5_LD	0.1640666756803163	dorsal	dorsal	null	inter
A007	24	M	YA	C1_LD	C6_RV	-0.20336378737997585	cross2	cross	null	inter
A007	24	M	YA	C1_LD	C6_LV	0.03366824617171062	left	within	null	inter
A007	24	M	YA	C1_LD	C6_RD	-0.505245003164767	dorsal	dorsal	null	inter
A007	24	M	YA	C1_LD	C6_LD	0.3402422129600246	dorsal	dorsal	null	inter
A007	24	M	YA	C1_LD	C7_RV	0.22095216317185268	cross2	cross	null	inter
A007	24	M	YA	C1_LD	C7_LV	-0.35393685294109345	left	within	null	inter
A007	24	M	YA	C1_LD	C7_RD	0.26014328017773897	dorsal	dorsal	null	inter
A007	24	M	YA	C1_LD	C7_LD	0.1849893584480973	dorsal	dorsal	null	inter
A007	24	M	YA	C2_RV	C2_LV	0.8784909110885966	ventral	ventral	C2	intra
A007	24	M	YA	C2_RV	C2_RD	-0.10243272633091843	right	within	C2	intra
A007	24	M	YA	C2_RV	C2_LD	0.11295824780171691	cross2	cross	C2	intra
A007	24	M	YA	C2_RV	C3_RV	0.13355569508057497	ventral	ventral	null	inter
A007	24	M	YA	C2_RV	C3_LV	0.0583988529286215	ventral	ventral	null	inter
A007	24	M	YA	C2_RV	C3_RD	0.1577750627314122	right	within	null	inter
A007	24	M	YA	C2_RV	C3_LD	-0.1868145297985135	cross2	cross	null	inter
[truncated: 23,327 more rows]
