# Supplementary material for: Spinal cord structural and functional architecture and its shared organization with the brain across the adult lifespan
Source: Nat Commun. 2026 Apr 16;17:5269. doi: 10.1038/s41467-026-71963-2 (PMC13265777; doi:10.1038/s41467-026-71963-2)
Supplement: Supplementary file 4 — Source Data [file 41467_2026_71963_MOESM4_ESM.zip › source_datafile/fig_4E_SpiDyn_gradient.csv]

network	PC1	PC2
Cereb	-1.701105992629043	0.2664817238000407
Control	1.1160792535409239	-0.39344725421365506
Default	1.2916429301632009	-1.3297111785131257
DorsAttn	1.686465075046231	-0.27416565786551467
Limbic	-1.919096674548456	-0.7362879111337893
SomMot	-0.2442666415530482	0.7093752460539252
SubCx	-2.0286047094731394	0.3257222671873187
VentAttn	-0.5176921472062986	-0.11267673755107853
Visuel	3.453326759363486	1.5233009730648297
dorsal	-4.935514765428627	0.5900826477381117
ventral	-5.130672984504622	0.4141334449157232
