# Supplementary material for: Spinal cord structural and functional architecture and its shared organization with the brain across the adult lifespan
Source: Nat Commun. 2026 Apr 16;17:5269. doi: 10.1038/s41467-026-71963-2 (PMC13265777; doi:10.1038/s41467-026-71963-2)
Supplement: Supplementary file 4 — Source Data [file 41467_2026_71963_MOESM4_ESM.zip › source_datafile/fig_4C_SpiFC_intra.csv]

IDs	age	sex	betwith_labels	fcorr	network
A001	58	F	intra	0.17638774828973353	Cerebellum
A003	66	F	intra	0.1653802715201427	Cerebellum
A004	62	F	intra	0.3055875786560095	Cerebellum
A005	59	M	intra	0.1618791774889335	Cerebellum
A006	31	F	intra	0.2345592112812589	Cerebellum
A007	24	M	intra	0.23971859365168643	Cerebellum
A008	29	M	intra	0.2673858153481554	Cerebellum
A009	25	F	intra	0.2044810436278082	Cerebellum
A010	73	M	intra	0.16704997424584114	Cerebellum
A011	45	F	intra	0.15686289826418812	Cerebellum
A012	77	M	intra	0.21656777626384358	Cerebellum
A013	45	F	intra	0.18880878585807248	Cerebellum
A015	79	M	intra	0.2992603116741775	Cerebellum
A016	57	F	intra	0.2159070700198164	Cerebellum
A017	81	M	intra	0.17524430481010939	Cerebellum
A019	69	M	intra	0.16792468467685176	Cerebellum
A020	46	F	intra	0.09583122098709594	Cerebellum
A021	47	M	intra	0.05721057332190848	Cerebellum
A023	36	M	intra	0.11100935976329908	Cerebellum
A024	31	M	intra	0.10522017473478372	Cerebellum
A025	36	M	intra	0.09302573082629957	Cerebellum
A026	40	M	intra	0.09433932846845659	Cerebellum
A027	27	F	intra	0.06017108358299705	Cerebellum
A028	22	F	intra	0.14771515102754135	Cerebellum
A029	40	M	intra	0.14364132066521218	Cerebellum
A030	32	M	intra	0.12464696807535816	Cerebellum
A032	23	F	intra	0.13504284360901816	Cerebellum
A033	23	F	intra	0.08994418538458127	Cerebellum
A034	25	F	intra	0.06250349113451954	Cerebellum
A035	49	F	intra	0.10199663951111536	Cerebellum
A036	37	M	intra	0.06563212919103291	Cerebellum
A037	39	F	intra	0.0887061203433988	Cerebellum
A038	31	F	intra	0.1194342311028517	Cerebellum
A039	40	M	intra	0.13337941166052528	Cerebellum
A043	37	M	intra	0.08971905626912	Cerebellum
A044	32	M	intra	0.08468555974993197	Cerebellum
A045	43	F	intra	0.08560806443272435	Cerebellum
A046	23	M	intra	0.12846456253620828	Cerebellum
A047	53	F	intra	0.11865328152408074	Cerebellum
A048	28	M	intra	0.12759216713365762	Cerebellum
A049	46	F	intra	0.10090797935751775	Cerebellum
A050	34	M	intra	0.08959878248943527	Cerebellum
A051	31	F	intra	0.12261624807449904	Cerebellum
A052	39	F	intra	0.050955020413381985	Cerebellum
A054	45	M	intra	0.07919303563916012	Cerebellum
A056	46	M	intra	0.0614632214825685	Cerebellum
A058	52	M	intra	0.1271248056600528	Cerebellum
P028	54	M	intra	0.20013821359205913	Cerebellum
P030	38	F	intra	0.21854050080858836	Cerebellum
P031	68	F	intra	0.20879472588737916	Cerebellum
P033	62	F	intra	0.18805124801714773	Cerebellum
P043	66	F	intra	0.16654842092268649	Cerebellum
P047	54	F	intra	0.3228693594893474	Cerebellum
P049	82	M	intra	0.23628327011309733	Cerebellum
P050	57	F	intra	0.18254619851357975	Cerebellum
P057	64	F	intra	0.22587304526935187	Cerebellum
P089	71	F	intra	0.18330860157061177	Cerebellum
P094	73	F	intra	0.22079909873318435	Cerebellum
P096	71	M	intra	0.18296436457567497	Cerebellum
P098	70	M	intra	0.2490889553730532	Cerebellum
P099	39	F	intra	0.14007203818945071	Cerebellum
P100	63	F	intra	0.19721981385458853	Cerebellum
P104	75	F	intra	0.27885779025182755	Cerebellum
P105	62	F	intra	0.3084181136263826	Cerebellum
P106	68	M	intra	0.20478297206696064	Cerebellum
P108	55	F	intra	0.24931268850083282	Cerebellum
P109	56	M	intra	0.15194405608493894	Cerebellum
A001	58	F	intra	0.048389541747539205	Cont
A003	66	F	intra	0.11418137512559397	Cont
A004	62	F	intra	0.08000256814508684	Cont
A005	59	M	intra	0.04579626330143805	Cont
A006	31	F	intra	0.05994049002378548	Cont
A007	24	M	intra	0.10015223677454917	Cont
A008	29	M	intra	0.04323242460571849	Cont
A009	25	F	intra	0.022321327678586064	Cont
A010	73	M	intra	0.033503720675552635	Cont
A011	45	F	intra	0.048457949357859555	Cont
A012	77	M	intra	0.1081767899642388	Cont
A013	45	F	intra	0.08298146579568683	Cont
A015	79	M	intra	0.09797414302304715	Cont
A016	57	F	intra	0.033541738089230784	Cont
A017	81	M	intra	0.07493494710928897	Cont
A019	69	M	intra	0.1262058762989609	Cont
A020	46	F	intra	0.05986655931231708	Cont
A021	47	M	intra	0.05585406709460961	Cont
A023	36	M	intra	0.0387642221735336	Cont
A024	31	M	intra	0.15433327564897134	Cont
A025	36	M	intra	0.03223514868250208	Cont
A026	40	M	intra	0.07831607776669275	Cont
A027	27	F	intra	0.030618203088592335	Cont
A028	22	F	intra	0.028151211532448157	Cont
A029	40	M	intra	0.064343572422909	Cont
A030	32	M	intra	0.0354974577329693	Cont
A032	23	F	intra	0.08501384472448592	Cont
A033	23	F	intra	0.054717512568204785	Cont
A034	25	F	intra	0.057534113152690816	Cont
A035	49	F	intra	0.10462627572375754	Cont
A036	37	M	intra	0.04077235372533054	Cont
A037	39	F	intra	0.08439601411390975	Cont
A038	31	F	intra	0.0498357792321613	Cont
A039	40	M	intra	0.036948883322116155	Cont
A043	37	M	intra	0.053294793195311656	Cont
A044	32	M	intra	0.07611466209141157	Cont
A045	43	F	intra	0.05826421408099317	Cont
A046	23	M	intra	0.12470458053746124	Cont
A047	53	F	intra	0.07216805227138602	Cont
A048	28	M	intra	0.034583731864148315	Cont
A049	46	F	intra	0.04306220590904674	Cont
A050	34	M	intra	0.05724220616067053	Cont
A051	31	F	intra	0.07439901490759675	Cont
A052	39	F	intra	0.03930498518041032	Cont
A054	45	M	intra	0.05251879409685888	Cont
A056	46	M	intra	0.049300997391221846	Cont
A058	52	M	intra	0.07587800564495387	Cont
P028	54	M	intra	0.09384846646941021	Cont
P030	38	F	intra	0.061895314144560565	Cont
P031	68	F	intra	0.09280781414300907	Cont
P033	62	F	intra	0.08816554294656373	Cont
P043	66	F	intra	0.0784172305022413	Cont
P047	54	F	intra	0.04583416036764366	Cont
P049	82	M	intra	0.023394313961747983	Cont
P050	57	F	intra	0.031951799916377234	Cont
P057	64	F	intra	0.047927821169970575	Cont
P089	71	F	intra	0.06835920286328101	Cont
P094	73	F	intra	0.06832745035008458	Cont
P096	71	M	intra	0.09432638167158325	Cont
P098	70	M	intra	0.06696946118996823	Cont
P099	39	F	intra	0.06343680317158351	Cont
P100	63	F	intra	0.09431112229530951	Cont
P104	75	F	intra	0.06817006975705309	Cont
P105	62	F	intra	0.12374844108366659	Cont
P106	68	M	intra	0.05874680933882426	Cont
P108	55	F	intra	0.08550779770690432	Cont
P109	56	M	intra	0.08653436191145042	Cont
A001	58	F	intra	0.11171658307731279	Default
A003	66	F	intra	0.12537691560684155	Default
A004	62	F	intra	0.18638984347559334	Default
A005	59	M	intra	0.1054961135035458	Default
A006	31	F	intra	0.07325791212490304	Default
A007	24	M	intra	0.0870018828702287	Default
A008	29	M	intra	0.15152439644574414	Default
A009	25	F	intra	0.08122144028957395	Default
A010	73	M	intra	0.09862438717951715	Default
A011	45	F	intra	0.0660133868618543	Default
A012	77	M	intra	0.16787568175397574	Default
A013	45	F	intra	0.09751833766063041	Default
A015	79	M	intra	0.14595002008774383	Default
A016	57	F	intra	0.1240720653179236	Default
A017	81	M	intra	0.14975837782861826	Default
A019	69	M	intra	0.16150980913116195	Default
A020	46	F	intra	0.13183536658001496	Default
A021	47	M	intra	0.09173112317988846	Default
A023	36	M	intra	0.035678208324970005	Default
A024	31	M	intra	0.08305370642336464	Default
A025	36	M	intra	0.04618872953410289	Default
A026	40	M	intra	0.09941831500737663	Default
A027	27	F	intra	0.03671193511850894	Default
A028	22	F	intra	0.08368357785270449	Default
A029	40	M	intra	0.10606403255390712	Default
A030	32	M	intra	0.13450451748836784	Default
A032	23	F	intra	0.04644142493451069	Default
A033	23	F	intra	0.04245098494310973	Default
A034	25	F	intra	0.044925962258957335	Default
A035	49	F	intra	0.05865176535266571	Default
A036	37	M	intra	0.07799606182246285	Default
A037	39	F	intra	0.1152553308614425	Default
A038	31	F	intra	0.18403375467034153	Default
A039	40	M	intra	0.0811133699218306	Default
A043	37	M	intra	0.09856386739297976	Default
A044	32	M	intra	0.07565643800783997	Default
A045	43	F	intra	0.0851147683137569	Default
A046	23	M	intra	0.0987008894567168	Default
A047	53	F	intra	0.06783655343914402	Default
A048	28	M	intra	0.03966426483603263	Default
A049	46	F	intra	0.07972848332116524	Default
A050	34	M	intra	0.02781573425942264	Default
A051	31	F	intra	0.07858462281860956	Default
A052	39	F	intra	0.021518238111443207	Default
A054	45	M	intra	0.0802834928933161	Default
A056	46	M	intra	0.12060485786233459	Default
A058	52	M	intra	0.09272419792317645	Default
P028	54	M	intra	0.09020295533028881	Default
P030	38	F	intra	0.05755232874682452	Default
P031	68	F	intra	0.13340211954910972	Default
P033	62	F	intra	0.07464539583550497	Default
P043	66	F	intra	0.07835907135358862	Default
P047	54	F	intra	0.08510616318133893	Default
P049	82	M	intra	0.05719413996009179	Default
P050	57	F	intra	0.05540579045889362	Default
P057	64	F	intra	0.06447387322690319	Default
P089	71	F	intra	0.09471875573595935	Default
P094	73	F	intra	0.1693973619589244	Default
P096	71	M	intra	0.12137121276823311	Default
P098	70	M	intra	0.12772828814303977	Default
P099	39	F	intra	0.029095226866029937	Default
P100	63	F	intra	0.13190428621714403	Default
P104	75	F	intra	0.1350805420969009	Default
P105	62	F	intra	0.13147231633659662	Default
P106	68	M	intra	0.14528658395883226	Default
P108	55	F	intra	0.11512376814997535	Default
P109	56	M	intra	0.08258490470425574	Default
A001	58	F	intra	0.12813780283270512	DorsAttn
A003	66	F	intra	0.13154060206046536	DorsAttn
A004	62	F	intra	0.13724234929310664	DorsAttn
A005	59	M	intra	0.11148740352745652	DorsAttn
A006	31	F	intra	0.12800761630705446	DorsAttn
A007	24	M	intra	0.024061408490756393	DorsAttn
A008	29	M	intra	0.1286308006432816	DorsAttn
A009	25	F	intra	0.05432829559134343	DorsAttn
A010	73	M	intra	0.12931585949826638	DorsAttn
A011	45	F	intra	0.07754430654714398	DorsAttn
A012	77	M	intra	0.1672656693379338	DorsAttn
A013	45	F	intra	0.07529602268365079	DorsAttn
A015	79	M	intra	0.1231671950676949	DorsAttn
A016	57	F	intra	0.08900587435043505	DorsAttn
A017	81	M	intra	0.11463800399145697	DorsAttn
A019	69	M	intra	0.03330461902925628	DorsAttn
A020	46	F	intra	0.10770023141445025	DorsAttn
A021	47	M	intra	0.08884620557864571	DorsAttn
A023	36	M	intra	0.0790529313736413	DorsAttn
A024	31	M	intra	0.06049901585506741	DorsAttn
A025	36	M	intra	0.09136237049497567	DorsAttn
A026	40	M	intra	0.09799992924285546	DorsAttn
A027	27	F	intra	0.040191191521828935	DorsAttn
A028	22	F	intra	0.0600971399580893	DorsAttn
A029	40	M	intra	0.07896368774938259	DorsAttn
A030	32	M	intra	0.06967513495167917	DorsAttn
A032	23	F	intra	0.17169911344197997	DorsAttn
A033	23	F	intra	0.043162541150276755	DorsAttn
A034	25	F	intra	0.12053423167313886	DorsAttn
A035	49	F	intra	0.10555890223940659	DorsAttn
A036	37	M	intra	0.06490357975775662	DorsAttn
A037	39	F	intra	0.07069422707392008	DorsAttn
A038	31	F	intra	0.12295413012413328	DorsAttn
A039	40	M	intra	0.06107658766475047	DorsAttn
A043	37	M	intra	0.08539756397325722	DorsAttn
A044	32	M	intra	0.07022976868799934	DorsAttn
A045	43	F	intra	0.08188706469774766	DorsAttn
A046	23	M	intra	0.07472224760342433	DorsAttn
A047	53	F	intra	0.07657076530577062	DorsAttn
A048	28	M	intra	0.057277099364877536	DorsAttn
A049	46	F	intra	0.10077164208874048	DorsAttn
A050	34	M	intra	0.05465564783561736	DorsAttn
A051	31	F	intra	0.09932289129596543	DorsAttn
A052	39	F	intra	0.1136260621558792	DorsAttn
A054	45	M	intra	0.05866154904674884	DorsAttn
A056	46	M	intra	0.05381633093804363	DorsAttn
A058	52	M	intra	0.07212750183166804	DorsAttn
P028	54	M	intra	0.08436100851279546	DorsAttn
P030	38	F	intra	0.046560487793313496	DorsAttn
P031	68	F	intra	0.09898613926200014	DorsAttn
P033	62	F	intra	0.08015438073798896	DorsAttn
P043	66	F	intra	0.0790164664898053	DorsAttn
P047	54	F	intra	0.1386781176573072	DorsAttn
P049	82	M	intra	0.03353179381140594	DorsAttn
P050	57	F	intra	0.08902922711081793	DorsAttn
P057	64	F	intra	0.06260446645416255	DorsAttn
P089	71	F	intra	0.11963676841296969	DorsAttn
P094	73	F	intra	0.10373766930927003	DorsAttn
P096	71	M	intra	0.15822833795823307	DorsAttn
P098	70	M	intra	0.05767673139856287	DorsAttn
P099	39	F	intra	0.07781134559379722	DorsAttn
P100	63	F	intra	0.10797551499254686	DorsAttn
P104	75	F	intra	0.1189833411488555	DorsAttn
P105	62	F	intra	0.23493294363414927	DorsAttn
P106	68	M	intra	0.08317491861557408	DorsAttn
P108	55	F	intra	0.10239861778007954	DorsAttn
P109	56	M	intra	0.10825210207727598	DorsAttn
A001	58	F	intra	0.11530902251825659	Limbic
A003	66	F	intra	0.123039114137405	Limbic
A004	62	F	intra	0.2996668839643747	Limbic
A005	59	M	intra	0.1339586997291753	Limbic
A006	31	F	intra	0.16418428034308724	Limbic
A007	24	M	intra	0.1684501295880356	Limbic
A008	29	M	intra	0.17562381103897737	Limbic
A009	25	F	intra	0.10064511259487181	Limbic
A010	73	M	intra	0.14106279222609835	Limbic
A011	45	F	intra	0.10082550875454929	Limbic
A012	77	M	intra	0.19594716781284385	Limbic
A013	45	F	intra	0.12227281836565759	Limbic
A015	79	M	intra	0.1420210505328643	Limbic
A016	57	F	intra	0.1706888838151248	Limbic
A017	81	M	intra	0.16185894476974186	Limbic
A019	69	M	intra	0.14301149729801246	Limbic
A020	46	F	intra	0.08986783226924268	Limbic
A021	47	M	intra	0.040465903092305223	Limbic
A023	36	M	intra	0.04633196067501717	Limbic
A024	31	M	intra	0.14684587194380433	Limbic
A025	36	M	intra	0.18677969847216644	Limbic
A026	40	M	intra	0.06332066443767019	Limbic
A027	27	F	intra	0.05988473803924467	Limbic
A028	22	F	intra	0.133440877770765	Limbic
A029	40	M	intra	0.13213811272361753	Limbic
A030	32	M	intra	0.09664628549296717	Limbic
A032	23	F	intra	0.11256730980220206	Limbic
A033	23	F	intra	0.20663421543089505	Limbic
A034	25	F	intra	0.14645561081905661	Limbic
A035	49	F	intra	0.14995860737467465	Limbic
A036	37	M	intra	0.15171190582824787	Limbic
A037	39	F	intra	0.06649073969778371	Limbic
A038	31	F	intra	0.1517736610700257	Limbic
A039	40	M	intra	0.07681362599094117	Limbic
A043	37	M	intra	0.16908542955788416	Limbic
A044	32	M	intra	0.04863377680477898	Limbic
A045	43	F	intra	0.11850371675566893	Limbic
A046	23	M	intra	0.10905215999045816	Limbic
A047	53	F	intra	0.15402588650472648	Limbic
A048	28	M	intra	0.12803373429954998	Limbic
A049	46	F	intra	0.08067141152934085	Limbic
A050	34	M	intra	0.08294134161659959	Limbic
A051	31	F	intra	0.12842911909511429	Limbic
A052	39	F	intra	0.13975323643878612	Limbic
A054	45	M	intra	0.08672651827657585	Limbic
A056	46	M	intra	0.13168612052477963	Limbic
A058	52	M	intra	0.12778115696016135	Limbic
P028	54	M	intra	0.11568914280349911	Limbic
P030	38	F	intra	0.09438514379116215	Limbic
P031	68	F	intra	0.07478312042018215	Limbic
P033	62	F	intra	0.10241886431299851	Limbic
P043	66	F	intra	0.10677038358756138	Limbic
P047	54	F	intra	0.11634416449033273	Limbic
P049	82	M	intra	0.13612731693054375	Limbic
P050	57	F	intra	0.0877772216447469	Limbic
P057	64	F	intra	0.1403837099526791	Limbic
P089	71	F	intra	0.1341407932386241	Limbic
P094	73	F	intra	0.10091249833274452	Limbic
P096	71	M	intra	0.19020746933349764	Limbic
P098	70	M	intra	0.17797573897116603	Limbic
P099	39	F	intra	0.10843849061868696	Limbic
P100	63	F	intra	0.16559737103283878	Limbic
P104	75	F	intra	0.1897064720549333	Limbic
P105	62	F	intra	0.14388424461577676	Limbic
P106	68	M	intra	0.08127533473268292	Limbic
P108	55	F	intra	0.17421458456126857	Limbic
P109	56	M	intra	0.07059830920852227	Limbic
A001	58	F	intra	0.09388856820024594	SalVentAttn
A003	66	F	intra	0.2652334716585879	SalVentAttn
A004	62	F	intra	0.13984875440052066	SalVentAttn
A005	59	M	intra	0.22937837774421785	SalVentAttn
A006	31	F	intra	0.12220326271770479	SalVentAttn
A007	24	M	intra	0.14201509142539842	SalVentAttn
A008	29	M	intra	0.15878812668248374	SalVentAttn
A009	25	F	intra	0.09897550124379181	SalVentAttn
A010	73	M	intra	0.11476472514889646	SalVentAttn
A011	45	F	intra	0.10696279293116713	SalVentAttn
A012	77	M	intra	0.14833955906709337	SalVentAttn
A013	45	F	intra	0.10842256002462863	SalVentAttn
A015	79	M	intra	0.10788642403144351	SalVentAttn
A016	57	F	intra	0.20146841519661457	SalVentAttn
A017	81	M	intra	0.0551673419133862	SalVentAttn
A019	69	M	intra	0.1503185474402638	SalVentAttn
A020	46	F	intra	0.1098174329126691	SalVentAttn
A021	47	M	intra	0.07918587769114216	SalVentAttn
A023	36	M	intra	0.10702832575900602	SalVentAttn
A024	31	M	intra	0.13791687189543203	SalVentAttn
A025	36	M	intra	0.13518861626648193	SalVentAttn
A026	40	M	intra	0.12008023166083259	SalVentAttn
A027	27	F	intra	0.05974955744233909	SalVentAttn
A028	22	F	intra	0.1290708422030399	SalVentAttn
A029	40	M	intra	0.08840500240116286	SalVentAttn
A030	32	M	intra	0.16295335204134467	SalVentAttn
A032	23	F	intra	0.13040639829085518	SalVentAttn
A033	23	F	intra	0.0626821671840098	SalVentAttn
A034	25	F	intra	0.0985696506578465	SalVentAttn
A035	49	F	intra	0.1607475101259054	SalVentAttn
A036	37	M	intra	0.11709714317919352	SalVentAttn
A037	39	F	intra	0.1409160332658226	SalVentAttn
A038	31	F	intra	0.17576867435197896	SalVentAttn
A039	40	M	intra	0.08723977904404916	SalVentAttn
A043	37	M	intra	0.1633845688819335	SalVentAttn
A044	32	M	intra	0.17631945107849756	SalVentAttn
A045	43	F	intra	0.16409726833963723	SalVentAttn
A046	23	M	intra	0.21822379025625954	SalVentAttn
A047	53	F	intra	0.11007510618948717	SalVentAttn
A048	28	M	intra	0.0720818045147421	SalVentAttn
A049	46	F	intra	0.16347282161898863	SalVentAttn
A050	34	M	intra	0.10739498546811523	SalVentAttn
A051	31	F	intra	0.08469255856371846	SalVentAttn
A052	39	F	intra	0.06637142469281386	SalVentAttn
A054	45	M	intra	0.059934127381161675	SalVentAttn
A056	46	M	intra	0.16114885551081207	SalVentAttn
A058	52	M	intra	0.13906936275730744	SalVentAttn
P028	54	M	intra	0.0903911332032687	SalVentAttn
P030	38	F	intra	0.11824309465950923	SalVentAttn
P031	68	F	intra	0.1878843674364277	SalVentAttn
P033	62	F	intra	0.12876173947948846	SalVentAttn
P043	66	F	intra	0.1233865481294119	SalVentAttn
P047	54	F	intra	0.11630508045872573	SalVentAttn
P049	82	M	intra	0.10773798923202961	SalVentAttn
P050	57	F	intra	0.15786643140808876	SalVentAttn
P057	64	F	intra	0.06736085480611363	SalVentAttn
P089	71	F	intra	0.21357342926759396	SalVentAttn
P094	73	F	intra	0.17155003217767772	SalVentAttn
P096	71	M	intra	0.1823662920689328	SalVentAttn
P098	70	M	intra	0.20153484122725207	SalVentAttn
P099	39	F	intra	0.09086350628111366	SalVentAttn
P100	63	F	intra	0.16064594737896196	SalVentAttn
P104	75	F	intra	0.1362369421307726	SalVentAttn
P105	62	F	intra	0.18121937619940204	SalVentAttn
P106	68	M	intra	0.17715294727908673	SalVentAttn
P108	55	F	intra	0.1259404440310908	SalVentAttn
P109	56	M	intra	0.1474376945195539	SalVentAttn
A001	58	F	intra	0.18326380888412766	SomMot
A003	66	F	intra	0.19015399201314484	SomMot
A004	62	F	intra	0.25552916541650833	SomMot
A005	59	M	intra	0.19152190472836134	SomMot
A006	31	F	intra	0.1391996735842733	SomMot
A007	24	M	intra	0.13669745694583535	SomMot
A008	29	M	intra	0.09684080671763837	SomMot
A009	25	F	intra	0.11233082322223954	SomMot
A010	73	M	intra	0.1116583315321307	SomMot
A011	45	F	intra	0.13816029501428975	SomMot
A012	77	M	intra	0.18260526446454056	SomMot
A013	45	F	intra	0.11394300563644782	SomMot
A015	79	M	intra	0.09827175057491627	SomMot
A016	57	F	intra	0.1672707228559147	SomMot
A017	81	M	intra	0.06127082406174052	SomMot
A019	69	M	intra	0.12026757286105222	SomMot
A020	46	F	intra	0.1563434787276419	SomMot
A021	47	M	intra	0.09516815729305761	SomMot
A023	36	M	intra	0.2090216911380413	SomMot
A024	31	M	intra	0.19310042102800443	SomMot
A025	36	M	intra	0.2441443274184331	SomMot
A026	40	M	intra	0.1557831330585933	SomMot
A027	27	F	intra	0.10590211784696431	SomMot
A028	22	F	intra	0.22699293523973862	SomMot
A029	40	M	intra	0.13820285094062645	SomMot
A030	32	M	intra	0.25484545146528415	SomMot
A032	23	F	intra	0.21610507868467171	SomMot
A033	23	F	intra	0.10507981699790724	SomMot
A034	25	F	intra	0.11868136278104058	SomMot
A035	49	F	intra	0.12381960311455073	SomMot
A036	37	M	intra	0.105947925932005	SomMot
A037	39	F	intra	0.1996162670584597	SomMot
A038	31	F	intra	0.15075130455429084	SomMot
A039	40	M	intra	0.1976974862146963	SomMot
A043	37	M	intra	0.17633507248690908	SomMot
A044	32	M	intra	0.16854730661166437	SomMot
A045	43	F	intra	0.12127248046259616	SomMot
A046	23	M	intra	0.22565584014086693	SomMot
A047	53	F	intra	0.17334532873776043	SomMot
A048	28	M	intra	0.08103960391350014	SomMot
A049	46	F	intra	0.11728304111428653	SomMot
A050	34	M	intra	0.1659761508972032	SomMot
A051	31	F	intra	0.16333444954282073	SomMot
A052	39	F	intra	0.14638936365646077	SomMot
A054	45	M	intra	0.05241760514574792	SomMot
A056	46	M	intra	0.1728397288429608	SomMot
A058	52	M	intra	0.20872851876934959	SomMot
P028	54	M	intra	0.2125679771537238	SomMot
P030	38	F	intra	0.09765027958155605	SomMot
P031	68	F	intra	0.11116225795254574	SomMot
P033	62	F	intra	0.16766758329100476	SomMot
P043	66	F	intra	0.1346125768585411	SomMot
P047	54	F	intra	0.12953656880331096	SomMot
P049	82	M	intra	0.1524940134392654	SomMot
P050	57	F	intra	0.14661518545713803	SomMot
P057	64	F	intra	0.08979779396135586	SomMot
P089	71	F	intra	0.17436816433983374	SomMot
P094	73	F	intra	0.17717740562879702	SomMot
P096	71	M	intra	0.22834844961501077	SomMot
P098	70	M	intra	0.1558957314790615	SomMot
P099	39	F	intra	0.1055284361566807	SomMot
P100	63	F	intra	0.19761768906340813	SomMot
P104	75	F	intra	0.16514688098424915	SomMot
P105	62	F	intra	0.3368488662427131	SomMot
P106	68	M	intra	0.19666333122869878	SomMot
P108	55	F	intra	0.12844742025070535	SomMot
P109	56	M	intra	0.18402611806274263	SomMot
A001	58	F	intra	0.32982119638981583	Subcortical
A003	66	F	intra	0.2743293107672983	Subcortical
A004	62	F	intra	0.48178588815294265	Subcortical
A005	59	M	intra	0.38752880010353496	Subcortical
A006	31	F	intra	0.25900210138140517	Subcortical
A007	24	M	intra	0.25025515665040327	Subcortical
A008	29	M	intra	0.20345955252294282	Subcortical
A009	25	F	intra	0.18214414945441565	Subcortical
A010	73	M	intra	0.439129704268715	Subcortical
A011	45	F	intra	0.3061844144655069	Subcortical
A012	77	M	intra	0.2522634620746257	Subcortical
A013	45	F	intra	0.15134230893108344	Subcortical
A015	79	M	intra	0.28204454584502847	Subcortical
A016	57	F	intra	0.17753606977095374	Subcortical
A017	81	M	intra	0.3169591294757616	Subcortical
A019	69	M	intra	0.3329404168421254	Subcortical
A020	46	F	intra	0.218777563247009	Subcortical
A021	47	M	intra	0.3555710258199566	Subcortical
A023	36	M	intra	0.39416504230310356	Subcortical
A024	31	M	intra	0.3631003550203209	Subcortical
A025	36	M	intra	0.2893209438160051	Subcortical
A026	40	M	intra	0.319335067688381	Subcortical
A027	27	F	intra	0.18560308703547254	Subcortical
A028	22	F	intra	0.32030760533827907	Subcortical
A029	40	M	intra	0.1747435360246344	Subcortical
A030	32	M	intra	0.22909696286981565	Subcortical
A032	23	F	intra	0.21923133149245896	Subcortical
A033	23	F	intra	0.1554731325598846	Subcortical
A034	25	F	intra	0.2354524701795129	Subcortical
A035	49	F	intra	0.18681845137263275	Subcortical
A036	37	M	intra	0.27530923611168384	Subcortical
A037	39	F	intra	0.16676345416212543	Subcortical
A038	31	F	intra	0.36026074480853226	Subcortical
A039	40	M	intra	0.2583544727220827	Subcortical
A043	37	M	intra	0.37869552168610315	Subcortical
A044	32	M	intra	0.14444663616372902	Subcortical
A045	43	F	intra	0.2689332365548439	Subcortical
A046	23	M	intra	0.09098824861957429	Subcortical
A047	53	F	intra	0.1387239737608158	Subcortical
A048	28	M	intra	0.2473978578443667	Subcortical
A049	46	F	intra	0.16365404871495312	Subcortical
A050	34	M	intra	0.20477960290948508	Subcortical
A051	31	F	intra	0.31960902604520053	Subcortical
A052	39	F	intra	0.22689737788585757	Subcortical
A054	45	M	intra	0.23474043260984293	Subcortical
A056	46	M	intra	0.3843857807374035	Subcortical
A058	52	M	intra	0.31064322072166795	Subcortical
P028	54	M	intra	0.4252913074700587	Subcortical
P030	38	F	intra	0.3084965413775432	Subcortical
P031	68	F	intra	0.3079084756146871	Subcortical
P033	62	F	intra	0.16194456123207404	Subcortical
P043	66	F	intra	0.25729831846475815	Subcortical
P047	54	F	intra	0.23549782983716144	Subcortical
P049	82	M	intra	0.2126126517208848	Subcortical
P050	57	F	intra	0.28374736934408007	Subcortical
P057	64	F	intra	0.1825945206215052	Subcortical
P089	71	F	intra	0.29566562569871	Subcortical
P094	73	F	intra	0.19785820877936242	Subcortical
P096	71	M	intra	0.2730420821189098	Subcortical
P098	70	M	intra	0.36041339707030423	Subcortical
P099	39	F	intra	0.2530935249880931	Subcortical
P100	63	F	intra	0.3159393581931704	Subcortical
P104	75	F	intra	0.18250869162682098	Subcortical
P105	62	F	intra	0.21284613174711212	Subcortical
P106	68	M	intra	0.295551514243145	Subcortical
P108	55	F	intra	0.3558817969851474	Subcortical
P109	56	M	intra	0.26766721459243925	Subcortical
A001	58	F	intra	0.1875020320789126	Vis
A003	66	F	intra	0.2968828679285263	Vis
A004	62	F	intra	0.2988029429647274	Vis
A005	59	M	intra	0.19300322112026472	Vis
A006	31	F	intra	0.20079824219294068	Vis
A007	24	M	intra	0.14525954011114103	Vis
A008	29	M	intra	0.2881931833426513	Vis
A009	25	F	intra	0.20070843975443728	Vis
A010	73	M	intra	0.11980737980330829	Vis
A011	45	F	intra	0.19729369476644562	Vis
A012	77	M	intra	0.19183135419662925	Vis
A013	45	F	intra	0.12255162498797531	Vis
A015	79	M	intra	0.1539883898266624	Vis
A016	57	F	intra	0.22510088528255495	Vis
A017	81	M	intra	0.0917917560925359	Vis
A019	69	M	intra	0.10011734095497246	Vis
A020	46	F	intra	0.05745688949156855	Vis
A021	47	M	intra	0.07745569601856221	Vis
A023	36	M	intra	0.0385391375702163	Vis
A024	31	M	intra	0.03828129725690116	Vis
A025	36	M	intra	0.034660515058734354	Vis
A026	40	M	intra	0.09612243449564369	Vis
A027	27	F	intra	0.07189616250740524	Vis
A028	22	F	intra	0.037326294927187594	Vis
A029	40	M	intra	0.011576322184411788	Vis
A030	32	M	intra	0.05422238575314619	Vis
A032	23	F	intra	0.058799703710964414	Vis
A033	23	F	intra	0.030783260765564705	Vis
A034	25	F	intra	0.06474555044935766	Vis
A035	49	F	intra	0.053418080544045156	Vis
A036	37	M	intra	0.06680184918790213	Vis
A037	39	F	intra	0.020942579748106645	Vis
A038	31	F	intra	0.09045416177170229	Vis
A039	40	M	intra	0.0363667978145223	Vis
A043	37	M	intra	0.05605722366493671	Vis
A044	32	M	intra	0.08837632865930789	Vis
A045	43	F	intra	0.06401733530628963	Vis
A046	23	M	intra	0.1589005563778243	Vis
A047	53	F	intra	0.05521003228268609	Vis
A048	28	M	intra	0.04669679424708649	Vis
A049	46	F	intra	0.10541583416030313	Vis
A050	34	M	intra	0.03651881716852956	Vis
A051	31	F	intra	0.028922918887972868	Vis
A052	39	F	intra	0.07011860237864181	Vis
A054	45	M	intra	0.039764396289355866	Vis
A056	46	M	intra	0.039702137937150106	Vis
A058	52	M	intra	0.06770575752168459	Vis
P028	54	M	intra	0.08728663905019868	Vis
P030	38	F	intra	0.06399490596319436	Vis
P031	68	F	intra	0.21354684153236364	Vis
P033	62	F	intra	0.3077678343302283	Vis
P043	66	F	intra	0.13264691392788377	Vis
P047	54	F	intra	0.11174682685965887	Vis
P049	82	M	intra	0.14228205568799232	Vis
P050	57	F	intra	0.1415939667726229	Vis
P057	64	F	intra	0.1663253388052863	Vis
P089	71	F	intra	0.13816827234099635	Vis
P094	73	F	intra	0.18782237930119178	Vis
P096	71	M	intra	0.12163993304173133	Vis
P098	70	M	intra	0.15266945851186198	Vis
P099	39	F	intra	0.16967268098224103	Vis
P100	63	F	intra	0.18101298667098725	Vis
P104	75	F	intra	0.16423530799647026	Vis
P105	62	F	intra	0.17799080299241923	Vis
P106	68	M	intra	0.2245460575497346	Vis
P108	55	F	intra	0.14891125817497225	Vis
P109	56	M	intra	0.1405274503178156	Vis
A001	58	F	intra	0.1508745694830374	SpinalCord
A003	66	F	intra	0.23276881040317	SpinalCord
A004	62	F	intra	0.3077001550743817	SpinalCord
A005	59	M	intra	0.1699364583498445	SpinalCord
A006	31	F	intra	0.1388269463232763	SpinalCord
A007	24	M	intra	0.1188903025344072	SpinalCord
A008	29	M	intra	0.1141673585642141	SpinalCord
A009	25	F	intra	0.1728486338526147	SpinalCord
A010	73	M	intra	0.2243325294239916	SpinalCord
A011	45	F	intra	0.274926330952227	SpinalCord
A012	77	M	intra	0.1160671575851075	SpinalCord
A013	45	F	intra	0.0737979260055069	SpinalCord
A015	79	M	intra	0.1666004717040254	SpinalCord
A016	57	F	intra	-0.0346962835468949	SpinalCord
A017	81	M	intra	0.151309468518854	SpinalCord
A019	69	M	intra	0.0885563604242716	SpinalCord
A020	46	F	intra	0.1688585494017232	SpinalCord
A021	47	M	intra	0.0777672547283051	SpinalCord
A023	36	M	intra	0.149458472783561	SpinalCord
A024	31	M	intra	0.2784867854798434	SpinalCord
A025	36	M	intra	0.085426370282414	SpinalCord
A026	40	M	intra	0.1768681571931715	SpinalCord
A027	27	F	intra	0.235063821184218	SpinalCord
A028	22	F	intra	0.0792808455344397	SpinalCord
A029	40	M	intra	0.0550221173851351	SpinalCord
A030	32	M	intra	0.101060207868706	SpinalCord
A032	23	F	intra	0.1918166650019457	SpinalCord
A033	23	F	intra	0.1986141087920666	SpinalCord
A034	25	F	intra	0.3438820330360553	SpinalCord
A035	49	F	intra	0.2735940786159119	SpinalCord
A036	37	M	intra	0.0876737178022376	SpinalCord
A037	39	F	intra	0.1336693049294702	SpinalCord
A038	31	F	intra	0.2833183741610729	SpinalCord
A039	40	M	intra	0.0511740067481895	SpinalCord
A043	37	M	intra	0.1376235971988426	SpinalCord
A044	32	M	intra	0.1884736867256889	SpinalCord
A045	43	F	intra	0.2087540211699715	SpinalCord
A046	23	M	intra	0.296327311859433	SpinalCord
A047	53	F	intra	0.185437416174402	SpinalCord
A048	28	M	intra	0.1157738137359095	SpinalCord
A049	46	F	intra	0.0603353924504886	SpinalCord
A050	34	M	intra	0.072273140320753	SpinalCord
A051	31	F	intra	0.2072842014521626	SpinalCord
A052	39	F	intra	0.101294703845593	SpinalCord
A054	45	M	intra	0.1158512329381588	SpinalCord
A056	46	M	intra	0.082093903823089	SpinalCord
A058	52	M	intra	0.2387075174162419	SpinalCord
P028	54	M	intra	0.215867543302825	SpinalCord
P030	38	F	intra	0.2448192247543971	SpinalCord
P031	68	F	intra	0.2896641080439893	SpinalCord
P033	62	F	intra	0.1271557005558418	SpinalCord
P043	66	F	intra	0.2421281519763967	SpinalCord
P047	54	F	intra	0.1542880023274373	SpinalCord
P049	82	M	intra	0.1958045005237949	SpinalCord
P050	57	F	intra	0.2739318697480677	SpinalCord
P057	64	F	intra	0.1712278150819606	SpinalCord
P089	71	F	intra	0.2120617367721989	SpinalCord
P094	73	F	intra	0.2324488169941491	SpinalCord
P096	71	M	intra	0.1502349511447923	SpinalCord
P098	70	M	intra	0.1951199498808829	SpinalCord
P099	39	F	intra	0.2503184915544993	SpinalCord
P100	63	F	intra	0.3216556518515746	SpinalCord
P104	75	F	intra	0.2033357989043265	SpinalCord
P105	62	F	intra	0.188321921297715	SpinalCord
P106	68	M	intra	0.1239293171275362	SpinalCord
P108	55	F	intra	0.2580108771901291	SpinalCord
P109	56	M	intra	0.1317457529839967	SpinalCord
