# Supplementary material for: Spinal cord structural and functional architecture and its shared organization with the brain across the adult lifespan
Source: Nat Commun. 2026 Apr 16;17:5269. doi: 10.1038/s41467-026-71963-2 (PMC13265777; doi:10.1038/s41467-026-71963-2)
Supplement: Supplementary file 4 — Source Data [file 41467_2026_71963_MOESM4_ESM.zip › source_datafile/fig_3F_SpiDyn_Morpho_coupling_aging.csv]

rois	r2_SpiFC	r2_SpiMorpho
C2_RV_C2_LV	-1.5493184760518224	0.04694562772692833
C2_RV_C2_RD	-0.27774484593922705	-0.3755894604503426
C2_RV_C2_LD	0.8327966548168804	0.39837418181919243
C2_RV_C3_RV	0.2924881473420732	-1.297782843399098
C2_RV_C3_LV	-0.5911788119072733	-0.3877573164595945
C2_RV_C3_RD	0.6530036364352543	0.8773737399396505
C2_RV_C3_LD	-0.16334499313849682	0.9475192776136467
C2_RV_C4_RV	-2.5781659366563976	-1.585510213960822
C2_RV_C4_LV	0.5752291947375847	-0.5541061306187816
C2_RV_C4_RD	0.6020393443155285	0.3604677894924648
C2_RV_C4_LD	-1.1541517362699572	-0.19055714251773567
C2_RV_C5_RV	-0.1296045467113969	0.9475410361671561
C2_RV_C5_LV	1.307504621866973	1.758449260455866
C2_RV_C5_RD	2.456865810110714	3.3233749797117618
C2_RV_C5_LD	-0.049228353727320234	2.5024436002248005
C2_RV_C6_RV	0.024394820949475385	-1.1182268086721197
C2_RV_C6_LV	-1.0508512149531644	-0.7187198991890554
C2_RV_C6_RD	0.5150377122476508	0.7334306717724147
C2_RV_C6_LD	-0.9004337142629952	0.6380799096878936
C2_RV_C7_RV	0.08627883326066804	-0.6056328083080599
C2_RV_C7_LV	-0.3464527137787873	-0.9235970107668946
C2_RV_C7_RD	-0.6178836177261114	-0.6244643302034323
C2_RV_C7_LD	0.4577734769269264	0.005638998703913253
C2_LV_C2_RD	-1.3360959118719977	-0.25564848782960875
C2_LV_C2_LD	1.0166282249887908	0.5082630559169138
C2_LV_C3_RV	1.2708618102188463	-1.4363874150116698
C2_LV_C3_LV	-0.327399344569316	-0.35639729297579076
C2_LV_C3_RD	-0.10584471294548545	0.9547396593536344
C2_LV_C3_LD	-0.24821006985433006	0.6779301639409093
C2_LV_C4_RV	0.02151198886471176	-1.3392725553184763
C2_LV_C4_LV	-0.08998428953326575	-0.2639067421667992
C2_LV_C4_RD	-0.5589166017926315	1.328953550086592
C2_LV_C4_LD	0.5845371051478997	0.2558781712474322
C2_LV_C5_RV	0.4245217264737863	0.14530373480164469
C2_LV_C5_LV	-0.26246024910150734	0.5926874256732918
C2_LV_C5_RD	1.2224110090698739	2.8108490313421655
C2_LV_C5_LD	1.2679105382073725	1.5812405847199675
C2_LV_C6_RV	-1.4039092653186758	-0.8223578249815816
C2_LV_C6_LV	-1.0570332946431342	-0.19487705414023468
C2_LV_C6_RD	0.819632772776653	1.1572370801328344
C2_LV_C6_LD	2.0903441225236326	0.8720108388327403
C2_LV_C7_RV	-0.619941211316208	-0.11127842837660637
C2_LV_C7_LV	-1.5903762387214906	-0.6908504487578359
C2_LV_C7_RD	-0.19439977428964816	-0.884216940586428
C2_LV_C7_LD	0.4902914719785394	-0.11908868529228178
C2_RD_C2_LD	2.430727831958458	0.1104754633298701
C2_RD_C3_RV	-0.4362241578745203	-0.3449622970214085
C2_RD_C3_LV	0.5093980774130356	-0.06662388963817598
C2_RD_C3_RD	1.5863898518553432	1.3197771306202144
C2_RD_C3_LD	1.3574362970112206	0.763698594716288
C2_RD_C4_RV	-2.320933517131873	-0.92157174463905
C2_RD_C4_LV	-1.043149924356394	-0.2851712979623182
C2_RD_C4_RD	-0.6015382014880087	1.5229840342429324
C2_RD_C4_LD	-0.18583817830011673	1.0198756421112367
C2_RD_C5_RV	0.24677983461732164	-1.0163708717819506
C2_RD_C5_LV	-0.9396402619369587	-0.4669946697314818
C2_RD_C5_RD	0.08185366943197317	1.8176461396686658
C2_RD_C5_LD	-1.0639411408145973	0.5939557091077876
C2_RD_C6_RV	1.2058180252603907	0.526427150561452
C2_RD_C6_LV	0.4081544058394562	0.9037119820625701
C2_RD_C6_RD	-0.07403625249825017	-0.19379195085119238
C2_RD_C6_LD	2.0405662978458077	0.04407018693488338
C2_RD_C7_RV	-0.8176661570529852	-0.7783548788015344
C2_RD_C7_LV	-0.01696813661563877	-0.6934130524326498
C2_RD_C7_RD	-1.5164358987026125	-2.0206551106240993
C2_RD_C7_LD	1.7046195975978622	-0.3804805684148596
C2_LD_C3_RV	-0.5760577886009056	0.8053506117425234
C2_LD_C3_LV	1.185968063543761	0.9657058788801455
C2_LD_C3_RD	0.5833597366523712	0.835138764051289
C2_LD_C3_LD	-0.9381898180929399	0.9076331067039742
C2_LD_C4_RV	-0.9411568105824302	-0.47968913970033566
C2_LD_C4_LV	0.06692904635251594	0.3824285582702745
C2_LD_C4_RD	-0.2776211725201853	-0.7532842594856572
C2_LD_C4_LD	-0.10899994692736172	-0.23156177193381983
C2_LD_C5_RV	0.5295669795686624	-0.23113565165258856
C2_LD_C5_LV	0.4848359171162928	0.6852317689573173
C2_LD_C5_RD	-1.809382278345251	0.13964724787783483
C2_LD_C5_LD	0.6868292407041685	-0.4182032451911303
C2_LD_C6_RV	1.6374574335291905	0.6951023103141101
C2_LD_C6_LV	-0.7845062780087564	1.899013161629934
C2_LD_C6_RD	0.267246591833744	-0.4597426379808142
C2_LD_C6_LD	1.4104570858623906	-0.3345427662415267
C2_LD_C7_RV	-0.8309747889227589	-0.6471057059446687
C2_LD_C7_LV	0.4391288520954537	-1.248344674885314
C2_LD_C7_RD	-0.9863237679049979	-2.7776203896604414
C2_LD_C7_LD	0.7073626871417954	-1.1674638265517767
C3_RV_C3_LV	0.4269533829437158	0.1794572012979879
C3_RV_C3_RD	0.2211641119786523	1.9203098743079394
C3_RV_C3_LD	0.39705532030652824	2.7663861309246953
C3_RV_C4_RV	0.4053800381193383	-1.869239214118953
C3_RV_C4_LV	-0.006037764788009915	-0.6662171720527222
C3_RV_C4_RD	1.1199937610810238	1.2958396226244802
C3_RV_C4_LD	1.986463538743219	0.19604870529305118
C3_RV_C5_RV	-1.8223162329057685	-1.5163257875580165
C3_RV_C5_LV	-0.32609035678561565	-1.3868774259632226
C3_RV_C5_RD	-0.4028829261335512	1.7933461200013385
C3_RV_C5_LD	0.8494413527638319	1.8411826194841787
C3_RV_C6_RV	-1.278005793135334	-1.6017949492010055
C3_RV_C6_LV	-1.5923916600765844	-2.676330207799678
C3_RV_C6_RD	0.9461661452776591	0.7403543953571505
C3_RV_C6_LD	-0.8985736481714356	1.580282132342112
C3_RV_C7_RV	-0.29362211557133866	-2.7046313453996533
C3_RV_C7_LV	-0.5423038993021992	-1.9520007624031066
C3_RV_C7_RD	-1.1911579292044694	-0.8597872662974619
C3_RV_C7_LD	-1.5449196313993132	-0.032560945427814944
C3_LV_C3_RD	1.1870371049129333	0.30824145329101943
C3_LV_C3_LD	-0.06534702111901242	0.17258374402718715
C3_LV_C4_RV	0.8381465140507768	0.4288642954657126
C3_LV_C4_LV	0.5293854105542394	0.40976517017712805
C3_LV_C4_RD	0.6713203446020393	1.1745646590144108
C3_LV_C4_LD	0.2006428149011028	0.5212892516093135
C3_LV_C5_RV	-0.5954220094524701	-1.6976988558189574
C3_LV_C5_LV	1.700799752686153	-1.9662791024112876
C3_LV_C5_RD	-0.6831140789394341	0.26938179384765587
C3_LV_C5_LD	2.763575446396015	-0.3718897880841461
C3_LV_C6_RV	-2.7208813687977824	0.3948791296309348
C3_LV_C6_LV	-1.4637985072767523	-0.8024942521726124
C3_LV_C6_RD	-0.2900334492809792	0.9682433845022272
C3_LV_C6_LD	0.420520182396559	0.7369439849882066
C3_LV_C7_RV	-1.521748518940672	-1.1052673741119134
C3_LV_C7_LV	-0.8488332776630698	-1.638947044268588
C3_LV_C7_RD	0.14049835250060538	-1.5140376664997726
C3_LV_C7_LD	0.2303627739551987	0.5229058251044776
C3_RD_C3_LD	1.1617078982367062	1.7998608343949616
C3_RD_C4_RV	2.126735605327401	0.44259433299005957
C3_RD_C4_LV	-0.2526055553769895	-0.709785745938889
C3_RD_C4_RD	-1.2557002480373944	-1.2249657462971637
C3_RD_C4_LD	-1.03020712622216	-0.7838113789419643
C3_RD_C5_RV	1.2737006668964126	-0.3701860595192695
C3_RD_C5_LV	1.691807778511624	-0.14725882197281914
C3_RD_C5_RD	-1.6526118973695167	-1.3503467515825218
C3_RD_C5_LD	2.0041064823660304	-1.0422003323878966
C3_RD_C6_RV	-1.020613505652569	0.31805639221437126
C3_RD_C6_LV	0.9403568352252603	0.6754360810120983
C3_RD_C6_RD	-1.4792305625933264	-0.3210377444602706
C3_RD_C6_LD	-0.29442266614361995	0.2390973246012491
C3_RD_C7_RV	-0.32403185307468674	-1.8502557355082636
C3_RD_C7_LV	0.7064093647289914	-1.1466434629877802
C3_RD_C7_RD	-0.9413884501726568	-0.4805763586835668
C3_RD_C7_LD	-1.4124035943694546	-0.30814477256516065
C3_LD_C4_RV	1.4667455557956075	1.7476757952440363
C3_LD_C4_LV	-0.07540996234507659	-0.9386419625466035
C3_LD_C4_RD	0.9345733185057017	-1.1456667139297647
C3_LD_C4_LD	1.1531812224665021	-1.8018842434002456
C3_LD_C5_RV	-0.5867861628271759	-0.21278900778048138
C3_LD_C5_LV	0.7508676219072439	-0.20445404170752754
C3_LD_C5_RD	-1.5085687518721318	-1.3747750187318288
C3_LD_C5_LD	-0.011516164579626488	-2.1087322007279936
C3_LD_C6_RV	-0.5068800009283887	1.0060851250516913
C3_LD_C6_LV	-0.5213361233715474	1.5206275284081305
C3_LD_C6_RD	-2.625535655425167	0.6893197536323625
C3_LD_C6_LD	0.16740189806963773	-0.13975168594597978
C3_LD_C7_RV	0.8815337942306127	-0.5517083661216864
C3_LD_C7_LV	-0.27891098093960826	-0.5372321818632648
C3_LD_C7_RD	-0.881852965470909	-1.207466209880814
C3_LD_C7_LD	-2.5208957228010664	-0.3327508943029855
C4_RV_C4_LV	0.04780122123484049	0.2733953789428196
C4_RV_C4_RD	0.2869966997635935	0.6615413100801409
C4_RV_C4_LD	0.7144297611447974	-0.15379386742818554
C4_RV_C5_RV	-0.17976684885432723	-0.052907722225667454
C4_RV_C5_LV	-0.7237641592695828	-1.1448510466957933
C4_RV_C5_RD	-0.26876468827124567	1.1481992291777723
C4_RV_C5_LD	0.49734266196431587	0.7377399304006992
C4_RV_C6_RV	-0.6356435186452764	-0.6862833928398806
C4_RV_C6_LV	0.44106333099935285	-1.0258469936153407
C4_RV_C6_RD	-0.10441833672014877	0.9069727531283897
C4_RV_C6_LD	-0.04125019134137264	2.0747106957030055
C4_RV_C7_RV	0.02434800567342678	-1.1518704634331767
C4_RV_C7_LV	0.6306797740009594	-1.2552727941091542
C4_RV_C7_RD	0.01297980072232694	-0.10173803004273413
C4_RV_C7_LD	-1.3338306801624096	-1.1057735757681921
C4_LV_C4_RD	0.3307811775532161	-0.5415259670995618
C4_LV_C4_LD	0.27314258620327286	-0.3255919637066577
C4_LV_C5_RV	-0.040429676663812406	-0.7089907430301713
C4_LV_C5_LV	-0.0077909591020216265	-1.8706162572168372
C4_LV_C5_RD	-0.2598106982650409	0.36640827521292924
C4_LV_C5_LD	-1.3343705178438334	0.036887070558374604
C4_LV_C6_RV	-0.29631185295084017	-0.1703349361638303
C4_LV_C6_LV	0.5196872515097539	-0.9685918683319871
C4_LV_C6_RD	-0.47102843870119315	1.2438307113866158
C4_LV_C6_LD	-0.26231189105407676	1.5923761938511667
C4_LV_C7_RV	0.5206886793281126	-0.5022103938496575
C4_LV_C7_LV	-0.07965008414785951	-0.7491921894255303
C4_LV_C7_RD	0.6802377728852261	0.829049618561842
C4_LV_C7_LD	0.312014515765231	0.04440543864520192
C4_RD_C4_LD	0.8660467838107682	-2.4252576491951667
C4_RD_C5_RV	-0.4814729587142907	0.5104010883088158
C4_RD_C5_LV	-0.13250877039813938	1.4344802965700936
C4_RD_C5_RD	-1.235863999365869	0.23310207737478916
C4_RD_C5_LD	-0.2028481599685076	-0.9006838656059438
C4_RD_C6_RV	-0.6632103714409605	0.8075716708844666
C4_RD_C6_LV	-0.3647088508601434	-0.01118488589089111
C4_RD_C6_RD	0.2846345276132623	-0.2568207304452979
C4_RD_C6_LD	0.23574763874688145	-1.5919078775464774
C4_RD_C7_RV	0.26037945729477086	-0.025573876785345992
C4_RD_C7_LV	-0.677172935213366	0.49583018269236284
C4_RD_C7_RD	-0.12691655190683543	-0.03288890237951965
C4_RD_C7_LD	-0.56014317730698	-0.8803052551691412
C4_LD_C5_RV	0.09706188537403389	0.4392471784144731
C4_LD_C5_LV	-0.029653311038278448	1.5335742358768938
C4_LD_C5_RD	1.2747343246018965	-0.14395880365818714
C4_LD_C5_LD	0.49387563992320693	-1.0293970256106848
C4_LD_C6_RV	-1.7328113053147964	1.6017341700499412
C4_LD_C6_LV	-0.27187016067308056	1.206498687433771
C4_LD_C6_RD	-0.08240109547111064	-0.1922124836551618
C4_LD_C6_LD	-1.7865420284300166	-1.1346889855247453
C4_LD_C7_RV	0.5038928360590885	1.501334643347781
C4_LD_C7_LV	-1.1758665740807952	1.1611614411323423
C4_LD_C7_RD	-1.4701426911918958	0.8639506811237122
C4_LD_C7_LD	-1.9709222455884063	-0.18388093960005095
C5_RV_C5_LV	-1.49478575159365	-1.1187126807383583
C5_RV_C5_RD	0.6003575482131853	0.27709065250486653
C5_RV_C5_LD	-0.1819859777337189	1.2454226884182191
C5_RV_C6_RV	0.7039294096460748	-0.4548460163155793
C5_RV_C6_LV	-1.8233281686000395	-1.9435644859468184
C5_RV_C6_RD	-0.275088253955463	0.46021093842351085
C5_RV_C6_LD	-0.18745907420071595	0.0023827318095335274
C5_RV_C7_RV	-0.9446958941706041	-0.07739400512513318
C5_RV_C7_LV	0.12296997629813908	-0.1944716925015837
C5_RV_C7_RD	1.2581142008879456	1.8489884017912113
C5_RV_C7_LD	1.6160172279551122	0.985666771212469
C5_LV_C5_RD	-0.4049352638142799	1.3400558695147633
C5_LV_C5_LD	-2.611001724612177	3.239279251991395
C5_LV_C6_RV	0.23417743966705518	0.34499016069496885
C5_LV_C6_LV	-1.9276442444608202	-1.210535502742322
C5_LV_C6_RD	-0.005036597338354106	0.6298235581044034
C5_LV_C6_LD	-1.9935473624847668	0.012611193672541182
C5_LV_C7_RV	-2.4544933528855553	-0.4799284788103975
C5_LV_C7_LV	-0.4033918632501078	-0.9396685386282313
C5_LV_C7_RD	-0.25069083808151216	1.2685682189382446
C5_LV_C7_LD	0.8486516309106236	1.2288721993931646
C5_RD_C5_LD	1.9264090635221385	-0.3270718090656497
C5_RD_C6_RV	-0.041396022015424944	0.11287734446030606
C5_RD_C6_LV	0.37652676514829625	-1.5199644173695326
C5_RD_C6_RD	0.9496599618244402	-2.395330071896798
C5_RD_C6_LD	-0.0664586186563263	-2.7053518564249583
C5_RD_C7_RV	0.9464950138365799	-0.32240199080155
C5_RD_C7_LV	-1.9915655761253765	-0.2940257922063323
C5_RD_C7_RD	1.5585154623949926	0.8988385349084008
C5_RD_C7_LD	-0.17116549311721435	-0.37772525189698786
C5_LD_C6_RV	-1.1024050898744393	2.1453450712643054
C5_LD_C6_LV	-0.5741136821145066	0.9590860386842525
C5_LD_C6_RD	-0.1533607513633799	-1.7925313432515646
C5_LD_C6_LD	-1.1384588001035354	-2.9601440099462337
C5_LD_C7_RV	-1.4414109241222464	1.1972276656612646
C5_LD_C7_LV	-0.13308359325863087	1.172834845391342
C5_LD_C7_RD	-0.8056154708037974	0.960736229722428
C5_LD_C7_LD	0.2407117532404999	0.07773239039918133
C6_RV_C6_LV	-0.6034677672615464	-1.1405245053641055
C6_RV_C6_RD	0.6026878973237619	-0.004064289777789783
C6_RV_C6_LD	1.572025576497806	1.0630555411632499
C6_RV_C7_RV	0.26306995047436876	-1.5950038537378375
C6_RV_C7_LV	0.3207076717935702	-1.9044648901286267
C6_RV_C7_RD	3.0023451142020434	-0.9445439710169393
C6_RV_C7_LD	1.6734243993319269	-0.689239039726987
C6_LV_C6_RD	-0.3247813301526323	1.4049537026791843
C6_LV_C6_LD	-1.276779735468082	2.5940225296374795
C6_LV_C7_RV	0.5542325372635495	-0.5220743460115542
C6_LV_C7_LV	2.6862384594674453	-1.6344250033263592
C6_LV_C7_RD	1.6532447425830155	0.27203226931472096
C6_LV_C7_LD	-0.14669895592568172	-0.144470068822411
C6_RD_C6_LD	-0.7277574709037624	-0.4382089356429546
C6_RD_C7_RV	0.25980227591233573	-0.21198809892852227
C6_RD_C7_LV	0.2019997700863189	0.4929992629467314
C6_RD_C7_RD	0.0796104915302348	-0.5222831956514764
C6_RD_C7_LD	-0.6164616922442652	-1.5980674826584318
C6_LD_C7_RV	-0.4572549086127437	0.036068747849547424
C6_LD_C7_LV	1.369055728581421	0.5739741674390048
C6_LD_C7_RD	-0.6725792106364107	-0.18916699026690537
C6_LD_C7_LD	0.49281277538203894	-0.20678584787361623
C7_RV_C7_LV	0.893605638176085	0.5573122596222415
C7_RV_C7_RD	1.0001965485566593	1.9162794195110706
C7_RV_C7_LD	0.8798539213935399	1.3972950030191476
C7_LV_C7_RD	0.8265199213070161	2.240322309078862
C7_LV_C7_LD	0.8356573587776712	1.1548122019419762
C7_RD_C7_LD	0.18786653747675028	0.7835884472495838
