# Supplementary material for: Spinal cord structural and functional architecture and its shared organization with the brain across the adult lifespan
Source: Nat Commun. 2026 Apr 16;17:5269. doi: 10.1038/s41467-026-71963-2 (PMC13265777; doi:10.1038/s41467-026-71963-2)
Supplement: Supplementary file 4 — Source Data [file 41467_2026_71963_MOESM4_ESM.zip › source_datafile/fig_2B_SpiDyn_intra_vs_inter.csv]

IDs	age	sex	betwith_labels	sim
A001	58	F	intra	0.1701981265159805
A001	58	F	inter	-0.041034118605510754
A003	66	F	intra	0.10343689550797823
A003	66	F	inter	-0.02817990463569035
A004	62	F	intra	0.1278906376983994
A004	62	F	inter	-0.04766531129783547
A005	59	M	intra	0.14968994982035785
A005	59	M	inter	-0.0428272993945413
A006	31	F	intra	0.08590759870307259
A006	31	F	inter	-0.03672702487975334
A007	24	M	intra	0.00622446473880316
A007	24	M	inter	-0.035837794352213494
A008	29	M	intra	0.04717055157310436
A008	29	M	inter	-0.027855980477623096
A009	25	F	intra	0.03742782152766843
A009	25	F	inter	-0.023407406167526384
A010	73	M	intra	0.06960018903774852
A010	73	M	inter	-0.02580617297960435
A011	45	F	intra	0.18552623990935288
A011	45	F	inter	-0.04891102490596013
A012	77	M	intra	0.12094560660188841
A012	77	M	inter	-0.03993342454805434
A013	45	F	intra	0.09723221017945798
A013	45	F	inter	-0.03346426451088361
A015	79	M	intra	0.2402442580246001
A015	79	M	inter	-0.068747010261533
A016	57	F	intra	0.0675635059331682
A016	57	F	inter	-0.04470495445320909
A017	81	M	intra	-0.027854137974466037
A017	81	M	inter	-0.027429906178803195
A019	69	M	intra	0.12329176106580161
A019	69	M	inter	-0.0531604937267023
A020	46	F	intra	0.003913820164839181
A020	46	F	inter	-0.029589587600305084
A021	47	M	intra	0.12802466294911935
A021	47	M	inter	-0.04005166588370178
A023	36	M	intra	0.09793367432548085
A023	36	M	inter	-0.03184397813035137
A024	31	M	intra	0.09117967116320275
A024	31	M	inter	-0.04169692129457839
A025	36	M	intra	0.16507087585280691
A025	36	M	inter	-0.03724665782362143
A026	40	M	intra	0.09912965945434318
A026	40	M	inter	-0.030498572452608824
A027	27	F	intra	0.13163552947210777
A027	27	F	inter	-0.04523395000442273
A028	22	F	intra	0.030050101640702483
A028	22	F	inter	-0.03207716018932004
A029	40	M	intra	0.08597990616292168
A029	40	M	inter	-0.03804683385821817
A030	32	M	intra	0.10737089433796769
A030	32	M	inter	-0.041803375019177524
A032	23	F	intra	0.09008448068018508
A032	23	F	inter	-0.04574648287071952
A033	23	F	intra	0.043342644681581555
A033	23	F	inter	-0.03277008881202984
A034	25	F	intra	0.11391725456927786
A034	25	F	inter	-0.05321724377320921
A035	49	F	intra	0.12568289001163366
A035	49	F	inter	-0.03390403376550565
A036	37	M	intra	0.01589108766205063
A036	37	M	inter	-0.030763061047900282
A037	39	F	intra	0.009305425018301965
A037	39	F	inter	-0.028930771945053186
A038	31	F	intra	0.18463399007868592
A038	31	F	inter	-0.055265035449121355
A039	40	M	intra	0.1142981008619045
A039	40	M	inter	-0.03498387563742321
A043	37	M	intra	0.06733570601080248
A043	37	M	inter	-0.024647352723112543
A044	32	M	intra	0.1458378628963165
A044	32	M	inter	-0.04247780421057673
A045	43	F	intra	0.16825854640791357
A045	43	F	inter	-0.051035095309877786
A046	23	M	intra	-0.003451342379519475
A046	23	M	inter	-0.025607536604786964
A047	53	F	intra	0.15957371406870335
A047	53	F	inter	-0.024746678040791954
A048	28	M	intra	0.05738890678057773
A048	28	M	inter	-0.03129536234082357
A049	46	F	intra	0.04148221976499707
A049	46	F	inter	-0.019720945447200187
A050	34	M	intra	0.06734728931989029
A050	34	M	inter	-0.03880253101308103
A051	31	F	intra	0.2482164852072771
A051	31	F	inter	-0.05661234458611652
A052	39	F	intra	0.03100105965065994
A052	39	F	inter	-0.0180485881820531
A054	45	M	intra	0.11394574135785074
A054	45	M	inter	-0.026339869462895994
A056	46	M	intra	0.01618472496415597
A056	46	M	inter	-0.01544543962973167
A058	52	M	intra	0.09552045292541303
A058	52	M	inter	-0.024470667735590597
P028	54	M	intra	0.1433568600853179
P028	54	M	inter	-0.04584027920382751
P030	38	F	intra	0.09856676403089945
P030	38	F	inter	-0.04180354698991185
P031	68	F	intra	0.019392959515465776
P031	68	F	inter	-0.033677054855845275
P033	62	F	intra	0.20323330588054367
P033	62	F	inter	-0.0431327127120274
P043	66	F	intra	0.040025937064643656
P043	66	F	inter	-0.02254469984633878
P047	54	F	intra	0.02318166872624946
P047	54	F	inter	-0.01947012319487217
P049	82	M	intra	0.15191729257730144
P049	82	M	inter	-0.04376915035799261
P050	57	F	intra	0.2189539339094686
P050	57	F	inter	-0.05643654330578476
P057	64	F	intra	0.16569261845559147
P057	64	F	inter	-0.04190505615371972
P089	71	F	intra	0.027880151818458637
P089	71	F	inter	-0.010140449549465257
P094	73	F	intra	0.11557767036001522
P094	73	F	inter	-0.045636643832583895
P096	71	M	intra	0.17457924147887216
P096	71	M	inter	-0.05256204803270014
P098	70	M	intra	0.18139958379261267
P098	70	M	inter	-0.021747902401718682
P099	39	F	intra	0.19183270465076033
P099	39	F	inter	-0.05333797916546635
P100	63	F	intra	0.22679959368741068
P100	63	F	inter	-0.06231402816256033
P104	75	F	intra	0.18215810319740397
P104	75	F	inter	-0.04372126543237978
P105	62	F	intra	0.15420055701425714
P105	62	F	inter	-0.02920595209262209
P106	68	M	intra	0.035571629800675575
P106	68	M	inter	-0.023812545933589797
P108	55	F	intra	0.1288249601287553
P108	55	F	inter	-0.050718642635063
P109	56	M	intra	0.15369504786139088
P109	56	M	inter	-0.0499310791466863
