# Supplementary material for: Spinal cord structural and functional architecture and its shared organization with the brain across the adult lifespan
Source: Nat Commun. 2026 Apr 16;17:5269. doi: 10.1038/s41467-026-71963-2 (PMC13265777; doi:10.1038/s41467-026-71963-2)
Supplement: Supplementary file 4 — Source Data [file 41467_2026_71963_MOESM4_ESM.zip › source_datafile/fig_1D_morpho_aging.csv]

MTR	T2s_vx_gm	T2s_vx_wm	FA	RD	AD	MD
-3.001984989416182	-2.611616554573707	-3.9202606402564286	-3.8030772455639448	3.456355780290627	-1.487390351234701	0.7259103872532768
-2.692795051584832	-4.094062425325874	-2.959350653426644	-3.51221662375568	2.7687439982657893	-1.311088464564674	0.4442296895599865
-1.1183780421477234	-2.173399175668629	-2.565808869076496	-3.3403431073058947	2.7204197439133013	-0.680551188962579	0.7835040336250481
-0.2456527175568731	-2.143282954125993	-1.6098248658178165	-2.8481015047839304	1.9659570222966352	-0.8022069618389107	0.4401410697181863
