# Supplementary material for: Spinal cord structural and functional architecture and its shared organization with the brain across the adult lifespan
Source: Nat Commun. 2026 Apr 16;17:5269. doi: 10.1038/s41467-026-71963-2 (PMC13265777; doi:10.1038/s41467-026-71963-2)
Supplement: Supplementary file 4 — Source Data [file 41467_2026_71963_MOESM4_ESM.zip › source_datafile/fig_S6_morpho_aging.csv]

IDs	age	sex	groups	rois	MTR	FA	RD	AD	MD
A001	58	F	MA	dorsal_col	47.057904097834246
A003	66	F	OA	dorsal_col	48.35330208773336
A004	62	F	OA	dorsal_col	44.555497235338514
A005	59	M	MA	dorsal_col	46.37181589483671
A006	31	F	YA	dorsal_col	46.725089701956406
A007	24	M	YA	dorsal_col	48.19161618330116
A008	29	M	YA	dorsal_col	46.62050877965015
A009	25	F	YA	dorsal_col	48.418204763252746
A010	73	M	OA	dorsal_col	45.22758958014575
A011	45	F	MA	dorsal_col	46.56493771726435
A013	45	F	MA	dorsal_col	46.93291382422814
A015	79	M	OA	dorsal_col	45.73625613812516
A016	57	F	MA	dorsal_col	47.126658192772304
A017	81	M	OA	dorsal_col	47.63435778477237
A019	69	M	OA	dorsal_col	45.79922740182663
A021	47	M	MA	dorsal_col	45.032999829954456
A023	36	M	YA	dorsal_col	47.70402514115545
A024	31	M	YA	dorsal_col	44.839008831423385
A025	36	M	YA	dorsal_col	47.7790555701907
A026	40	M	MA	dorsal_col	46.528976707135214
A027	27	F	YA	dorsal_col	46.66234813017004
A028	22	F	YA	dorsal_col	48.94533097774016
A029	40	M	MA	dorsal_col	47.5345764025599
A030	32	M	YA	dorsal_col	47.69807584425983
A032	23	F	YA	dorsal_col	48.18471826336341
A033	23	F	YA	dorsal_col	47.53068202227011
A034	25	F	YA	dorsal_col	49.07947016658265
A035	49	F	MA	dorsal_col	44.97204172062575
A036	37	M	YA	dorsal_col	47.86095520463654
A037	39	F	YA	dorsal_col	46.38965422514254
A038	31	F	YA	dorsal_col	47.46918399317735
A039	40	M	MA	dorsal_col	46.84729605855068
A043	37	M	YA	dorsal_col	47.05722355663328
A044	32	M	YA	dorsal_col	48.26350943247477
A045	43	F	MA	dorsal_col	45.94186652123511
A046	23	M	YA	dorsal_col	47.71585453831872
A047	53	F	MA	dorsal_col	48.43013673358493
A048	28	M	YA	dorsal_col	47.66342628080081
A049	46	F	MA	dorsal_col	44.94899609167251
A050	34	M	YA	dorsal_col	49.75184186582842
A051	31	F	YA	dorsal_col	47.39569053108261
A052	39	F	YA	dorsal_col	47.927205283920486
A054	45	M	MA	dorsal_col	47.49329829657519
A056	46	M	MA	dorsal_col	47.21527486899649
A058	52	M	MA	dorsal_col	46.77143417889217
P028	54	M	MA	dorsal_col	49.0747658313032
P030	38	F	YA	dorsal_col	47.24569461542532
P031	68	F	OA	dorsal_col	45.64085788976762
P033	62	F	OA	dorsal_col	44.83629590689418
P043	66	F	OA	dorsal_col	47.56132091175426
P047	54	F	MA	dorsal_col	47.57133076224529
P049	82	M	OA	dorsal_col	43.64095236028282
P050	57	F	MA	dorsal_col	44.18876169094273
P057	64	F	OA	dorsal_col	46.22459648379046
P089	71	F	OA	dorsal_col	45.62544304522129
P094	73	F	OA	dorsal_col	45.92171281740811
P096	71	M	OA	dorsal_col	47.87232873180528
P098	70	M	OA	dorsal_col	46.12196864427551
P099	39	F	YA	dorsal_col	47.9992509729722
P100	63	F	OA	dorsal_col	44.94752380998829
P104	75	F	OA	dorsal_col	48.49167170524597
P105	62	F	OA	dorsal_col	45.9793437738069
P106	68	M	OA	dorsal_col	43.19819239809596
P108	55	F	MA	dorsal_col	46.071219322070405
P109	56	M	MA	dorsal_col	46.61663055023384
A001	58	F	MA	lat_funi	46.87185590108236
A003	66	F	OA	lat_funi	46.92449671454872
A004	62	F	OA	lat_funi	45.9251130494558
A005	59	M	MA	lat_funi	45.876863513724814
A006	31	F	YA	lat_funi	46.878477493804525
A007	24	M	YA	lat_funi	46.49194167355978
A008	29	M	YA	lat_funi	46.12308549166916
A009	25	F	YA	lat_funi	47.97228921037602
A010	73	M	OA	lat_funi	44.4523346149999
A011	45	F	MA	lat_funi	45.67377826529489
A013	45	F	MA	lat_funi	45.9319699728759
A015	79	M	OA	lat_funi	45.58315535559171
A016	57	F	MA	lat_funi	47.08082050895026
A017	81	M	OA	lat_funi	48.44484789976998
A019	69	M	OA	lat_funi	44.56514839325124
A021	47	M	MA	lat_funi	43.19911149930553
A023	36	M	YA	lat_funi	47.05485296111576
A024	31	M	YA	lat_funi	43.622782381569465
A025	36	M	YA	lat_funi	47.26679990272822
A026	40	M	MA	lat_funi	46.603714104457005
A027	27	F	YA	lat_funi	46.80077650747694
A028	22	F	YA	lat_funi	49.063998004506686
A029	40	M	MA	lat_funi	46.55379720340775
A030	32	M	YA	lat_funi	48.39281811509081
A032	23	F	YA	lat_funi	48.09594085738269
A033	23	F	YA	lat_funi	47.37489580436492
A034	25	F	YA	lat_funi	48.71499989713941
A035	49	F	MA	lat_funi	43.72065799728272
A036	37	M	YA	lat_funi	47.0950799207985
A037	39	F	YA	lat_funi	46.53891394910439
A038	31	F	YA	lat_funi	45.798548339764416
A039	40	M	MA	lat_funi	47.2085052170652
A043	37	M	YA	lat_funi	45.29606352538615
A044	32	M	YA	lat_funi	47.397329625004296
A045	43	F	MA	lat_funi	46.43304811886379
A046	23	M	YA	lat_funi	46.17338759580235
A047	53	F	MA	lat_funi	48.06277822748161
A048	28	M	YA	lat_funi	46.60628167725807
A049	46	F	MA	lat_funi	45.8231024983563
A050	34	M	YA	lat_funi	47.49389408862952
A051	31	F	YA	lat_funi	46.845498483531415
A052	39	F	YA	lat_funi	47.70739268693952
A054	45	M	MA	lat_funi	45.48111012239151
A056	46	M	MA	lat_funi	47.054300764332645
A058	52	M	MA	lat_funi	45.62069405366489
P028	54	M	MA	lat_funi	48.091125423824
P030	38	F	YA	lat_funi	46.30756200522912
P031	68	F	OA	lat_funi	46.94598246377612
P033	62	F	OA	lat_funi	44.53586103829993
P043	66	F	OA	lat_funi	47.21738848056433
P047	54	F	MA	lat_funi	46.25581116807134
P049	82	M	OA	lat_funi	45.77147649013107
P050	57	F	MA	lat_funi	46.54400466209234
P057	64	F	OA	lat_funi	45.73464027716189
P089	71	F	OA	lat_funi	45.130429910024006
P094	73	F	OA	lat_funi	46.83333853485524
P096	71	M	OA	lat_funi	46.54254602261695
P098	70	M	OA	lat_funi	44.97006684115955
P099	39	F	YA	lat_funi	47.0585363607491
P100	63	F	OA	lat_funi	45.12344362805872
P104	75	F	OA	lat_funi	46.26774130845681
P105	62	F	OA	lat_funi	46.29085765720643
P106	68	M	OA	lat_funi	43.2396162016591
P108	55	F	MA	lat_funi	44.901349352478746
P109	56	M	MA	lat_funi	47.21419365826775
A001	58	F	MA	ventral_funi	47.49556521087767
A003	66	F	OA	ventral_funi	45.79615933165258
A004	62	F	OA	ventral_funi	46.60071808392884
A005	59	M	MA	ventral_funi	45.4694384879003
A006	31	F	YA	ventral_funi	46.735671793317934
A007	24	M	YA	ventral_funi	43.52695522541664
A008	29	M	YA	ventral_funi	47.13636411449866
A009	25	F	YA	ventral_funi	46.87859305374914
A010	73	M	OA	ventral_funi	42.00354621043039
A011	45	F	MA	ventral_funi	46.10299438977764
A013	45	F	MA	ventral_funi	46.11499361590151
A015	79	M	OA	ventral_funi	45.02670899459294
A016	57	F	MA	ventral_funi	46.720606392080136
A017	81	M	OA	ventral_funi	46.81292826056006
A019	69	M	OA	ventral_funi	45.62804501327043
A021	47	M	MA	ventral_funi	43.09235339208082
A023	36	M	YA	ventral_funi	46.31458904502097
A024	31	M	YA	ventral_funi	44.9688179547313
A025	36	M	YA	ventral_funi	47.59762936886226
A026	40	M	MA	ventral_funi	48.04022684964266
A027	27	F	YA	ventral_funi	44.29155495643616
A028	22	F	YA	ventral_funi	46.30592302768788
A029	40	M	MA	ventral_funi	47.7657333648566
A030	32	M	YA	ventral_funi	47.82815364439096
A032	23	F	YA	ventral_funi	45.72936952764338
A033	23	F	YA	ventral_funi	46.03772268295288
A034	25	F	YA	ventral_funi	46.36686982318854
A035	49	F	MA	ventral_funi	43.71274310747783
A036	37	M	YA	ventral_funi	48.2181171733103
A037	39	F	YA	ventral_funi	44.02109640723399
A038	31	F	YA	ventral_funi	43.6877244350522
A039	40	M	MA	ventral_funi	47.220599563240654
A043	37	M	YA	ventral_funi	44.30933726917613
A044	32	M	YA	ventral_funi	47.25276161085629
A045	43	F	MA	ventral_funi	46.71188282736628
A046	23	M	YA	ventral_funi	44.47274739898904
A047	53	F	MA	ventral_funi	48.31655538125159
A048	28	M	YA	ventral_funi	44.68020962430285
A049	46	F	MA	ventral_funi	46.315458326028434
A050	34	M	YA	ventral_funi	46.78309692726003
A051	31	F	YA	ventral_funi	44.65271715276381
A052	39	F	YA	ventral_funi	48.29363982285125
A054	45	M	MA	ventral_funi	47.30987162140728
A056	46	M	MA	ventral_funi	47.90569037034106
A058	52	M	MA	ventral_funi	46.60337446600317
P028	54	M	MA	ventral_funi	48.08840961662871
P030	38	F	YA	ventral_funi	48.30775119833751
P031	68	F	OA	ventral_funi	49.26374096786767
P033	62	F	OA	ventral_funi	43.36076517266742
P043	66	F	OA	ventral_funi	48.21591843670679
P047	54	F	MA	ventral_funi	46.60059803386904
P049	82	M	OA	ventral_funi	46.25476717137966
P050	57	F	MA	ventral_funi	47.02155959389427
P057	64	F	OA	ventral_funi	46.39757011991098
P089	71	F	OA	ventral_funi	45.78149084161829
P094	73	F	OA	ventral_funi	43.83723732815729
P096	71	M	OA	ventral_funi	44.47020426663485
P098	70	M	OA	ventral_funi	44.77785126979534
P099	39	F	YA	ventral_funi	46.75762098050835
P100	63	F	OA	ventral_funi	45.37695777503243
P104	75	F	OA	ventral_funi	47.72473141219881
P105	62	F	OA	ventral_funi	47.04676915778489
P106	68	M	OA	ventral_funi	44.31726438625933
P108	55	F	MA	ventral_funi	47.03183089050592
P109	56	M	MA	ventral_funi	46.91065199955089
A003	66	F	OA	dorsal_col		0.6460565593084107
A004	62	F	OA	dorsal_col		0.6711503699620565
A005	59	M	MA	dorsal_col		0.5943309414194032
A006	31	F	YA	dorsal_col		0.5669212566027718
A007	24	M	YA	dorsal_col		0.5518714602906601
A008	29	M	YA	dorsal_col		0.6055838538997474
A009	25	F	YA	dorsal_col		0.6588540724165125
A010	73	M	OA	dorsal_col		0.5220137618094773
A013	45	F	MA	dorsal_col		0.5719655079392858
A015	79	M	OA	dorsal_col		0.5745301815768842
A016	57	F	MA	dorsal_col		0.591214949121842
A017	81	M	OA	dorsal_col		0.4982308477767416
A020	46	F	MA	dorsal_col		0.6016797935492114
A021	47	M	MA	dorsal_col		0.6060158495746908
A023	36	M	YA	dorsal_col		0.5624477844469565
A024	31	M	YA	dorsal_col		0.6679984336344216
A025	36	M	YA	dorsal_col		0.613892370032012
A026	40	M	MA	dorsal_col		0.6360584398335462
A027	27	F	YA	dorsal_col		0.54279685524148
A028	22	F	YA	dorsal_col		0.6877518595850214
A029	40	M	MA	dorsal_col		0.4829122284777406
A030	32	M	YA	dorsal_col		0.5249335577170695
A032	23	F	YA	dorsal_col		0.6055041115414276
A034	25	F	YA	dorsal_col		0.6939302481197077
A036	37	M	YA	dorsal_col		0.5754554056386065
A037	39	F	YA	dorsal_col		0.6835850505752766
A043	37	M	YA	dorsal_col		0.5486390513791952
A044	32	M	YA	dorsal_col		0.6395079379300933
A045	43	F	MA	dorsal_col		0.6542600379681881
A046	23	M	YA	dorsal_col		0.6554915875606581
A047	53	F	MA	dorsal_col		0.6552913673787932
A048	28	M	YA	dorsal_col		0.6231719376825391
A049	46	F	MA	dorsal_col		0.5701798576817793
A050	34	M	YA	dorsal_col		0.5685104416469172
A051	31	F	YA	dorsal_col		0.6719227314511419
A052	39	F	YA	dorsal_col		0.6231117634051436
A058	52	M	MA	dorsal_col		0.6041967295606931
P028	54	M	MA	dorsal_col		0.6065411284913362
P030	38	F	YA	dorsal_col		0.6676826715066626
P033	62	F	OA	dorsal_col		0.4952497102989514
P043	66	F	OA	dorsal_col		0.4824342601316076
P049	82	M	OA	dorsal_col		0.46349868570886
P050	57	F	MA	dorsal_col		0.625200838280788
P057	64	F	OA	dorsal_col		0.6191426384184748
P089	71	F	OA	dorsal_col		0.5623870930348588
P094	73	F	OA	dorsal_col		0.5546179749573659
P096	71	M	OA	dorsal_col		0.5112206483632327
P098	70	M	OA	dorsal_col		0.6076657425233212
P099	39	F	YA	dorsal_col		0.7281831271034114
P100	63	F	OA	dorsal_col		0.5882273488112506
P104	75	F	OA	dorsal_col		0.4947662921675013
P105	62	F	OA	dorsal_col		0.5914631626583675
P106	68	M	OA	dorsal_col		0.5549524651491345
P108	55	F	MA	dorsal_col		0.6255929703813988
P109	56	M	MA	dorsal_col		0.5456767479364094
A003	66	F	OA	lat_funi		0.5924426714479324
A004	62	F	OA	lat_funi		0.6520180978366862
A005	59	M	MA	lat_funi		0.5426946998235825
A006	31	F	YA	lat_funi		0.5907103026812108
A007	24	M	YA	lat_funi		0.5101526430262153
A008	29	M	YA	lat_funi		0.544402718910643
A009	25	F	YA	lat_funi		0.6388370596243504
A010	73	M	OA	lat_funi		0.5684177768938744
A013	45	F	MA	lat_funi		0.5559817800497563
A015	79	M	OA	lat_funi		0.5668352135953587
A016	57	F	MA	lat_funi		0.5712930498938812
A017	81	M	OA	lat_funi		0.5469115877721513
A020	46	F	MA	lat_funi		0.5651124509818414
A021	47	M	MA	lat_funi		0.561207234370482
A023	36	M	YA	lat_funi		0.5580660901676742
A024	31	M	YA	lat_funi		0.593459537147351
A025	36	M	YA	lat_funi		0.5612636784602791
A026	40	M	MA	lat_funi		0.6234529050166331
A027	27	F	YA	lat_funi		0.5291722245615532
A028	22	F	YA	lat_funi		0.636559887109576
A029	40	M	MA	lat_funi		0.5190234877250337
A030	32	M	YA	lat_funi		0.5153439824364083
A032	23	F	YA	lat_funi		0.5910522897382465
A034	25	F	YA	lat_funi		0.655111804925973
A036	37	M	YA	lat_funi		0.5566506465308599
A037	39	F	YA	lat_funi		0.6016821106084548
A043	37	M	YA	lat_funi		0.541319811865575
A044	32	M	YA	lat_funi		0.6121181828946602
A045	43	F	MA	lat_funi		0.6357148335658042
A046	23	M	YA	lat_funi		0.6113899340028646
A047	53	F	MA	lat_funi		0.6028807061432883
A048	28	M	YA	lat_funi		0.6036220126627304
A049	46	F	MA	lat_funi		0.548600414285835
A050	34	M	YA	lat_funi		0.5098066238154259
A051	31	F	YA	lat_funi		0.6362830239750468
A052	39	F	YA	lat_funi		0.5629361454842601
A058	52	M	MA	lat_funi		0.5742773503685991
P028	54	M	MA	lat_funi		0.577520023134683
P030	38	F	YA	lat_funi		0.611828849377373
P033	62	F	OA	lat_funi		0.48157765944735
P043	66	F	OA	lat_funi		0.481112705376529
P049	82	M	OA	lat_funi		0.4550280640466829
P050	57	F	MA	lat_funi		0.5936595722677598
P057	64	F	OA	lat_funi		0.5581984066295029
P089	71	F	OA	lat_funi		0.5560267153945002
P094	73	F	OA	lat_funi		0.571607760286757
P096	71	M	OA	lat_funi		0.4949912940348057
P098	70	M	OA	lat_funi		0.6154572580893015
P099	39	F	YA	lat_funi		0.6865536763117863
P100	63	F	OA	lat_funi		0.5508851102521076
P104	75	F	OA	lat_funi		0.5073824177043779
P105	62	F	OA	lat_funi		0.5432382222939411
P106	68	M	OA	lat_funi		0.5453574695585374
P108	55	F	MA	lat_funi		0.6089852611819477
P109	56	M	MA	lat_funi		0.5425532559178059
A003	66	F	OA	ventral_funi		0.5111448679493262
A004	62	F	OA	ventral_funi		0.5642912451207168
A005	59	M	MA	ventral_funi		0.5377410966277922
A006	31	F	YA	ventral_funi		0.5124167045699312
A007	24	M	YA	ventral_funi		0.4606587085294427
A008	29	M	YA	ventral_funi		0.529955689272573
A009	25	F	YA	ventral_funi		0.5498517557211658
A010	73	M	OA	ventral_funi		0.4351599198441173
A013	45	F	MA	ventral_funi		0.4752761888247664
A015	79	M	OA	ventral_funi		0.5287203432213177
A016	57	F	MA	ventral_funi		0.3929531277141027
A017	81	M	OA	ventral_funi		0.4980785368141792
A020	46	F	MA	ventral_funi		0.525101459169617
A021	47	M	MA	ventral_funi		0.469013418091668
A023	36	M	YA	ventral_funi		0.5129341663385945
A024	31	M	YA	ventral_funi		0.5808801907069475
A025	36	M	YA	ventral_funi		0.53370714173739
A026	40	M	MA	ventral_funi		0.5842716708929852
A027	27	F	YA	ventral_funi		0.4785884373459309
A028	22	F	YA	ventral_funi		0.576484866214521
A029	40	M	MA	ventral_funi		0.5156293200489915
A030	32	M	YA	ventral_funi		0.4567605417246133
A032	23	F	YA	ventral_funi		0.5449877562012501
A034	25	F	YA	ventral_funi		0.6235552340644211
A036	37	M	YA	ventral_funi		0.5386830600481185
A037	39	F	YA	ventral_funi		0.5442344743306889
A043	37	M	YA	ventral_funi		0.4945405106537225
A044	32	M	YA	ventral_funi		0.5541674683375103
A045	43	F	MA	ventral_funi		0.5848810164065197
A046	23	M	YA	ventral_funi		0.5427903621926788
A047	53	F	MA	ventral_funi		0.5492099732051402
A048	28	M	YA	ventral_funi		0.5234323135409199
A049	46	F	MA	ventral_funi		0.4814206700391444
A050	34	M	YA	ventral_funi		0.4717185958726688
A051	31	F	YA	ventral_funi		0.6206455207429826
A052	39	F	YA	ventral_funi		0.6011341825483602
A058	52	M	MA	ventral_funi		0.5826600355313236
P028	54	M	MA	ventral_funi		0.5156323917503852
P030	38	F	YA	ventral_funi		0.5521674048220903
P033	62	F	OA	ventral_funi		0.4766175618055481
P043	66	F	OA	ventral_funi		0.4400696068938471
P049	82	M	OA	ventral_funi		0.3766895387751019
P050	57	F	MA	ventral_funi		0.5581235850757023
P057	64	F	OA	ventral_funi		0.4585419706704597
P089	71	F	OA	ventral_funi		0.5015246152877808
P094	73	F	OA	ventral_funi		0.4206579129637803
P096	71	M	OA	ventral_funi		0.4535077341793038
P098	70	M	OA	ventral_funi		0.5378680884244695
P099	39	F	YA	ventral_funi		0.5640416757466485
P100	63	F	OA	ventral_funi		0.5272594506834067
P104	75	F	OA	ventral_funi		0.4612130560116334
P105	62	F	OA	ventral_funi		0.4993627704344354
P106	68	M	OA	ventral_funi		0.4693292729647421
P108	55	F	MA	ventral_funi		0.5656616065391274
P109	56	M	MA	ventral_funi		0.4883386012465281
A003	66	F	OA	dorsal_col			0.0004706593577361
A004	62	F	OA	dorsal_col			0.0004501870509702
A005	59	M	MA	dorsal_col			0.0005750789983369
A006	31	F	YA	dorsal_col			0.0006219602202632
A007	24	M	YA	dorsal_col			0.0005063057726644
A008	29	M	YA	dorsal_col			0.0004660838466919
A009	25	F	YA	dorsal_col			0.0004837565504199
A010	73	M	OA	dorsal_col			0.0006620930111717
A013	45	F	MA	dorsal_col			0.0004545229819378
A015	79	M	OA	dorsal_col			0.0005837556274054
A016	57	F	MA	dorsal_col			0.0004528135555069
A017	81	M	OA	dorsal_col			0.000600973690067
A020	46	F	MA	dorsal_col			0.0005429887982532
A021	47	M	MA	dorsal_col			0.0004938502588802
A023	36	M	YA	dorsal_col			0.0005758839435383
A024	31	M	YA	dorsal_col			0.0004203846513018
A025	36	M	YA	dorsal_col			0.000554398104767
A026	40	M	MA	dorsal_col			0.0005820299857859
A027	27	F	YA	dorsal_col			0.0006019995693896
A028	22	F	YA	dorsal_col			0.0004718143800733
A029	40	M	MA	dorsal_col			0.0004949822415747
A030	32	M	YA	dorsal_col			0.000561290217129
A032	23	F	YA	dorsal_col			0.000595813919519
A034	25	F	YA	dorsal_col			0.0004417834747826
A036	37	M	YA	dorsal_col			0.000538778873931
A037	39	F	YA	dorsal_col			0.0004297677928732
A043	37	M	YA	dorsal_col			0.000524253444451
A044	32	M	YA	dorsal_col			0.0004769721050883
A045	43	F	MA	dorsal_col			0.0004360361070736
A046	23	M	YA	dorsal_col			0.0004650899837217
A047	53	F	MA	dorsal_col			0.0004862341543518
A048	28	M	YA	dorsal_col			0.0005059018728384
A049	46	F	MA	dorsal_col			0.0005856612239115
A050	34	M	YA	dorsal_col			0.000594997591538
A051	31	F	YA	dorsal_col			0.0004725188156552
A052	39	F	YA	dorsal_col			0.0005060491758582
A058	52	M	MA	dorsal_col			0.0005699606774659
P028	54	M	MA	dorsal_col			0.0004551473838277
P030	38	F	YA	dorsal_col			0.0004762165272778
P033	62	F	OA	dorsal_col			0.0005439852318264
P043	66	F	OA	dorsal_col			0.0005422703821417
P049	82	M	OA	dorsal_col			0.0006844249015912
P050	57	F	MA	dorsal_col			0.0005378044121993
P057	64	F	OA	dorsal_col			0.0005161167881417
P089	71	F	OA	dorsal_col			0.000590164110312
P094	73	F	OA	dorsal_col			0.0005771932918565
P096	71	M	OA	dorsal_col			0.0006654245833487
P098	70	M	OA	dorsal_col			0.000588668888812
P099	39	F	YA	dorsal_col			0.0004234755294734
P100	63	F	OA	dorsal_col			0.0005111337714369
P104	75	F	OA	dorsal_col			0.0005871949977692
P105	62	F	OA	dorsal_col			0.0005835167517204
P106	68	M	OA	dorsal_col			0.0005390099785539
P108	55	F	MA	dorsal_col			0.000484814410671
P109	56	M	MA	dorsal_col			0.0005569439178325
A003	66	F	OA	lat_funi			0.0005153896693205
A004	62	F	OA	lat_funi			0.0004539107736702
A005	59	M	MA	lat_funi			0.0005998822126272
A006	31	F	YA	lat_funi			0.0005880913528951
A007	24	M	YA	lat_funi			0.0005256488802
A008	29	M	YA	lat_funi			0.0005216239684808
A009	25	F	YA	lat_funi			0.0005039157414692
A010	73	M	OA	lat_funi			0.0006044175242026
A013	45	F	MA	lat_funi			0.0004835700819226
A015	79	M	OA	lat_funi			0.0005623518810457
A016	57	F	MA	lat_funi			0.0004697486961958
A017	81	M	OA	lat_funi			0.0005501094471475
A020	46	F	MA	lat_funi			0.0005579891283536
A021	47	M	MA	lat_funi			0.0005425784194203
A023	36	M	YA	lat_funi			0.0005795621277781
A024	31	M	YA	lat_funi			0.0004703012285886
A025	36	M	YA	lat_funi			0.0006038549215279
A026	40	M	MA	lat_funi			0.0005632716877536
A027	27	F	YA	lat_funi			0.0005839546823649
A028	22	F	YA	lat_funi			0.0005149372441214
A029	40	M	MA	lat_funi			0.0004776365275195
A030	32	M	YA	lat_funi			0.0005663461842405
A032	23	F	YA	lat_funi			0.0005745385068202
A034	25	F	YA	lat_funi			0.0004720217356602
A036	37	M	YA	lat_funi			0.0005606511632678
A037	39	F	YA	lat_funi			0.0005293461457742
A043	37	M	YA	lat_funi			0.000538286501885
A044	32	M	YA	lat_funi			0.0005046395591566
A045	43	F	MA	lat_funi			0.0004710213540917
A046	23	M	YA	lat_funi			0.0005347848047796
A047	53	F	MA	lat_funi			0.0005293292185779
A048	28	M	YA	lat_funi			0.0005291095789097
A049	46	F	MA	lat_funi			0.0006074712235802
A050	34	M	YA	lat_funi			0.0006506622356665
A051	31	F	YA	lat_funi			0.0005151667413707
A052	39	F	YA	lat_funi			0.0005392376624513
A058	52	M	MA	lat_funi			0.0005885250258429
P028	54	M	MA	lat_funi			0.0004789857749161
P030	38	F	YA	lat_funi			0.0005346711960742
P033	62	F	OA	lat_funi			0.0005480092616995
P043	66	F	OA	lat_funi			0.0005223995809517
P049	82	M	OA	lat_funi			0.00069147675801
P050	57	F	MA	lat_funi			0.0005443124765928
P057	64	F	OA	lat_funi			0.0005444724103324
P089	71	F	OA	lat_funi			0.0006296402918031
P094	73	F	OA	lat_funi			0.0005421891088651
P096	71	M	OA	lat_funi			0.0006544165261713
P098	70	M	OA	lat_funi			0.0005762062956022
P099	39	F	YA	lat_funi			0.0004706248533833
P100	63	F	OA	lat_funi			0.0005469562468638
P104	75	F	OA	lat_funi			0.000580467750856
P105	62	F	OA	lat_funi			0.0006266820323146
P106	68	M	OA	lat_funi			0.0005328843723769
P108	55	F	MA	lat_funi			0.0005239006753226
P109	56	M	MA	lat_funi			0.000524380257397
A003	66	F	OA	ventral_funi			0.000587752854097
A004	62	F	OA	ventral_funi			0.0005305441006821
A005	59	M	MA	ventral_funi			0.0006580972322692
A006	31	F	YA	ventral_funi			0.0006582751399013
A007	24	M	YA	ventral_funi			0.0005566274830587
A008	29	M	YA	ventral_funi			0.0004940924573137
A009	25	F	YA	ventral_funi			0.0006025236479592
A010	73	M	OA	ventral_funi			0.0007669937976928
A013	45	F	MA	ventral_funi			0.0005512506515163
A015	79	M	OA	ventral_funi			0.000620293324411
A016	57	F	MA	ventral_funi			0.0006086169840432
A017	81	M	OA	ventral_funi			0.0005428262721651
A020	46	F	MA	ventral_funi			0.0005896511458558
A021	47	M	MA	ventral_funi			0.0005713944889268
A023	36	M	YA	ventral_funi			0.0006158314903712
A024	31	M	YA	ventral_funi			0.0004594660945508
A025	36	M	YA	ventral_funi			0.0005818342112846
A026	40	M	MA	ventral_funi			0.0006049757517414
A027	27	F	YA	ventral_funi			0.0006530182170209
A028	22	F	YA	ventral_funi			0.0005858173014069
A029	40	M	MA	ventral_funi			0.0004617356978009
A030	32	M	YA	ventral_funi			0.0005972712044561
A032	23	F	YA	ventral_funi			0.000659099648533
A034	25	F	YA	ventral_funi			0.0004946865261482
A036	37	M	YA	ventral_funi			0.0005758812088364
A037	39	F	YA	ventral_funi			0.000577855335216
A043	37	M	YA	ventral_funi			0.0005558868668719
A044	32	M	YA	ventral_funi			0.000550726829852
A045	43	F	MA	ventral_funi			0.0005112482923542
A046	23	M	YA	ventral_funi			0.0006151111942468
A047	53	F	MA	ventral_funi			0.0005743817144607
A048	28	M	YA	ventral_funi			0.0005727001691053
A049	46	F	MA	ventral_funi			0.000640199928499
A050	34	M	YA	ventral_funi			0.0006824042901594
A051	31	F	YA	ventral_funi			0.0005068295914497
A052	39	F	YA	ventral_funi			0.0005087433748156
A058	52	M	MA	ventral_funi			0.0005328481450381
P028	54	M	MA	ventral_funi			0.0005599654457527
P030	38	F	YA	ventral_funi			0.0006513669558906
P033	62	F	OA	ventral_funi			0.000487641060162
P043	66	F	OA	ventral_funi			0.0006115879044737
P049	82	M	OA	ventral_funi			0.0007713611253491
P050	57	F	MA	ventral_funi			0.0006023672126554
P057	64	F	OA	ventral_funi			0.0006286051015887
P089	71	F	OA	ventral_funi			0.0007147693600227
P094	73	F	OA	ventral_funi			0.0006851425511077
P096	71	M	OA	ventral_funi			0.0006465161638183
P098	70	M	OA	ventral_funi			0.0006687632479614
P099	39	F	YA	ventral_funi			0.0006346842590459
P100	63	F	OA	ventral_funi			0.0005570794794681
P104	75	F	OA	ventral_funi			0.000597513267474
P105	62	F	OA	ventral_funi			0.0006587552636922
P106	68	M	OA	ventral_funi			0.0005650373315534
P108	55	F	MA	ventral_funi			0.0006091619818742
P109	56	M	MA	ventral_funi			0.0006095174073985
A003	66	F	OA	dorsal_col				0.001576167065799
A004	62	F	OA	dorsal_col				0.0016162761446709
A005	59	M	MA	dorsal_col				0.0016814589930061
A006	31	F	YA	dorsal_col				0.001671485986369
A007	24	M	YA	dorsal_col				0.0013340203005684
A008	29	M	YA	dorsal_col				0.0013528739171766
A009	25	F	YA	dorsal_col				0.0016858913288904
A010	73	M	OA	dorsal_col				0.0016081730549619
A013	45	F	MA	dorsal_col				0.0012402094618105
A015	79	M	OA	dorsal_col				0.0016498138146704
A016	57	F	MA	dorsal_col				0.001310930496042
A017	81	M	OA	dorsal_col				0.0014120472871975
A020	46	F	MA	dorsal_col				0.0016081209974608
A021	47	M	MA	dorsal_col				0.0014777417886458
A023	36	M	YA	dorsal_col				0.0015445299867745
A024	31	M	YA	dorsal_col				0.0014878182307784
A025	36	M	YA	dorsal_col				0.0016923100487339
A026	40	M	MA	dorsal_col				0.0018420804413646
A027	27	F	YA	dorsal_col				0.0015245800718453
A028	22	F	YA	dorsal_col				0.001770343701479
A029	40	M	MA	dorsal_col				0.0010983220629697
A030	32	M	YA	dorsal_col				0.0014157916772796
A032	23	F	YA	dorsal_col				0.0018108349655441
A034	25	F	YA	dorsal_col				0.0016970410438732
A036	37	M	YA	dorsal_col				0.0014925223001071
A037	39	F	YA	dorsal_col				0.001587960682221
A043	37	M	YA	dorsal_col				0.001390020403188
A044	32	M	YA	dorsal_col				0.0015452639344109
A045	43	F	MA	dorsal_col				0.001483491962067
A046	23	M	YA	dorsal_col				0.0016172579705924
A047	53	F	MA	dorsal_col				0.0016770713800517
A048	28	M	YA	dorsal_col				0.0015712629210098
A049	46	F	MA	dorsal_col				0.0016109468083938
A050	34	M	YA	dorsal_col				0.0016372859209812
A051	31	F	YA	dorsal_col				0.0016885809175764
A052	39	F	YA	dorsal_col				0.0015741854021218
A058	52	M	MA	dorsal_col				0.0016748670980127
P028	54	M	MA	dorsal_col				0.0013878311281191
P030	38	F	YA	dorsal_col				0.0016978873370995
P033	62	F	OA	dorsal_col				0.0012534618529465
P043	66	F	OA	dorsal_col				0.0011947853305429
P049	82	M	OA	dorsal_col				0.0015020205058645
P050	57	F	MA	dorsal_col				0.0016869875260816
P057	64	F	OA	dorsal_col				0.0016400382029388
P089	71	F	OA	dorsal_col				0.0015780725496207
P094	73	F	OA	dorsal_col				0.0015352528819668
P096	71	M	OA	dorsal_col				0.0015670301983482
P098	70	M	OA	dorsal_col				0.0017740179616472
P099	39	F	YA	dorsal_col				0.0018248435270815
P100	63	F	OA	dorsal_col				0.0014679702920827
P104	75	F	OA	dorsal_col				0.0013554377933848
P105	62	F	OA	dorsal_col				0.0016790981345964
P106	68	M	OA	dorsal_col				0.0013902051900287
P108	55	F	MA	dorsal_col				0.0015325382880221
P109	56	M	MA	dorsal_col				0.0014617212333456
A003	66	F	OA	lat_funi				0.0014861189768231
A004	62	F	OA	lat_funi				0.0015682574478399
A005	59	M	MA	lat_funi				0.0015571286045563
A006	31	F	YA	lat_funi				0.0016978013846173
A007	24	M	YA	lat_funi				0.0012554896026869
A008	29	M	YA	lat_funi				0.0013047335433089
A009	25	F	YA	lat_funi				0.0016590670349747
A010	73	M	OA	lat_funi				0.001636992888358
A013	45	F	MA	lat_funi				0.0012858649277988
A015	79	M	OA	lat_funi				0.0015543217809087
A016	57	F	MA	lat_funi				0.0012935351582679
A017	81	M	OA	lat_funi				0.0014393798518769
A020	46	F	MA	lat_funi				0.0015287637564861
A021	47	M	MA	lat_funi				0.001463367035717
A023	36	M	YA	lat_funi				0.0015473413982291
A024	31	M	YA	lat_funi				0.0013594709295572
A025	36	M	YA	lat_funi				0.0016255443673345
A026	40	M	MA	lat_funi				0.0017349136627255
A027	27	F	YA	lat_funi				0.0014323428224299
A028	22	F	YA	lat_funi				0.0016819410432347
A029	40	M	MA	lat_funi				0.0011155564773217
A030	32	M	YA	lat_funi				0.0013737090397968
A032	23	F	YA	lat_funi				0.0016819952727652
A034	25	F	YA	lat_funi				0.0016222981574983
A036	37	M	YA	lat_funi				0.0014980668638361
A037	39	F	YA	lat_funi				0.0015692220009435
A043	37	M	YA	lat_funi				0.0013864559051545
A044	32	M	YA	lat_funi				0.0015356373687358
A045	43	F	MA	lat_funi				0.0015220880736925
A046	23	M	YA	lat_funi				0.001638178441475
A047	53	F	MA	lat_funi				0.0016035476967404
A048	28	M	YA	lat_funi				0.0015533254714874
A049	46	F	MA	lat_funi				0.0016104155477655
A050	34	M	YA	lat_funi				0.0015591824615854
A051	31	F	YA	lat_funi				0.0016719361668167
A052	39	F	YA	lat_funi				0.0014555802877769
A058	52	M	MA	lat_funi				0.0016309095635458
P028	54	M	MA	lat_funi				0.0013376234177506
P030	38	F	YA	lat_funi				0.0016466024302496
P033	62	F	OA	lat_funi				0.0012576913695694
P043	66	F	OA	lat_funi				0.0011761409173341
P049	82	M	OA	lat_funi				0.0014996958638086
P050	57	F	MA	lat_funi				0.0016013587355267
P057	64	F	OA	lat_funi				0.0014915819120037
P089	71	F	OA	lat_funi				0.0016784907008889
P094	73	F	OA	lat_funi				0.0015222615013679
P096	71	M	OA	lat_funi				0.0014930306627942
P098	70	M	OA	lat_funi				0.0017626744291754
P099	39	F	YA	lat_funi				0.0017661854920264
P100	63	F	OA	lat_funi				0.0014408471693415
P104	75	F	OA	lat_funi				0.0013808002331781
P105	62	F	OA	lat_funi				0.0016195091232256
P106	68	M	OA	lat_funi				0.0013489235217545
P108	55	F	MA	lat_funi				0.0015732157268467
P109	56	M	MA	lat_funi				0.0013526797413673
A003	66	F	OA	ventral_funi				0.0013936177364785
A004	62	F	OA	ventral_funi				0.0014429729806321
A005	59	M	MA	ventral_funi				0.0016669940024508
A006	31	F	YA	ventral_funi				0.0015718107872987
A007	24	M	YA	ventral_funi				0.0011826719214159
A008	29	M	YA	ventral_funi				0.0012098708407833
A009	25	F	YA	ventral_funi				0.0015533729411425
A010	73	M	OA	ventral_funi				0.00156963321781
A013	45	F	MA	ventral_funi				0.00121948770794
A015	79	M	OA	ventral_funi				0.0015267011019485
A016	57	F	MA	ventral_funi				0.0011170008808109
A017	81	M	OA	ventral_funi				0.0012542648464093
A020	46	F	MA	ventral_funi				0.0014605903912944
A021	47	M	MA	ventral_funi				0.0012550959033736
A023	36	M	YA	ventral_funi				0.00147105570168
A024	31	M	YA	ventral_funi				0.0012843513117785
A025	36	M	YA	ventral_funi				0.0014743333442356
A026	40	M	MA	ventral_funi				0.0016639709828565
A027	27	F	YA	ventral_funi				0.0014403498925127
A028	22	F	YA	ventral_funi				0.0015955409584405
A029	40	M	MA	ventral_funi				0.0010672715909521
A030	32	M	YA	ventral_funi				0.0012849538434476
A032	23	F	YA	ventral_funi				0.0017124573584411
A034	25	F	YA	ventral_funi				0.0015419085860513
A036	37	M	YA	ventral_funi				0.0014799363027873
A037	39	F	YA	ventral_funi				0.0014757057188861
A043	37	M	YA	ventral_funi				0.001283236550346
A044	32	M	YA	ventral_funi				0.0014468875852254
A045	43	F	MA	ventral_funi				0.0014238192569384
A046	23	M	YA	ventral_funi				0.0015797792092803
A047	53	F	MA	ventral_funi				0.0015004417855179
A048	28	M	YA	ventral_funi				0.0013770924054742
A049	46	F	MA	ventral_funi				0.0014409933640367
A050	34	M	YA	ventral_funi				0.0014945636251908
A051	31	F	YA	ventral_funi				0.0015670763916205
A052	39	F	YA	ventral_funi				0.0014942366963192
A058	52	M	MA	ventral_funi				0.0014919158488361
P028	54	M	MA	ventral_funi				0.0013135703409449
P030	38	F	YA	ventral_funi				0.0016512382342561
P033	62	F	OA	ventral_funi				0.0010334710744712
P043	66	F	OA	ventral_funi				0.0012295209751942
P049	82	M	OA	ventral_funi				0.0014185141036321
P050	57	F	MA	ventral_funi				0.001584338385805
P057	64	F	OA	ventral_funi				0.0013842093791777
P089	71	F	OA	ventral_funi				0.0016592815258683
P094	73	F	OA	ventral_funi				0.0013693275419211
P096	71	M	OA	ventral_funi				0.0013520090926843
P098	70	M	OA	ventral_funi				0.0017027918618188
P099	39	F	YA	ventral_funi				0.001696933530602
P100	63	F	OA	ventral_funi				0.0013712609949174
P104	75	F	OA	ventral_funi				0.0012892996037209
P105	62	F	OA	ventral_funi				0.0015217654114937
P106	68	M	OA	ventral_funi				0.0011988914396767
P108	55	F	MA	ventral_funi				0.0016258999366898
P109	56	M	MA	ventral_funi				0.0013784798528822
A003	66	F	OA	dorsal_col					0.0008391619256823
A004	62	F	OA	dorsal_col					0.0008388834137779
A005	59	M	MA	dorsal_col					0.0009438723295348
A006	31	F	YA	dorsal_col					0.0009718021400687
A007	24	M	YA	dorsal_col					0.0007822106150002
A008	29	M	YA	dorsal_col					0.0007616805375671
A009	25	F	YA	dorsal_col					0.0008844681429047
A010	73	M	OA	dorsal_col					0.0009774530250564
A013	45	F	MA	dorsal_col					0.0007164184751055
A015	79	M	OA	dorsal_col					0.0009391083575799
A016	57	F	MA	dorsal_col					0.0007388525372044
A017	81	M	OA	dorsal_col					0.0008713315558034
A020	46	F	MA	dorsal_col					0.0008980328644515
A021	47	M	MA	dorsal_col					0.0008218141014887
A023	36	M	YA	dorsal_col					0.0008987659569577
A024	31	M	YA	dorsal_col					0.0007761958459597
A025	36	M	YA	dorsal_col					0.0009337020859619
A026	40	M	MA	dorsal_col					0.0010020468034781
A027	27	F	YA	dorsal_col					0.0009095264024029
A028	22	F	YA	dorsal_col					0.0009046574869376
A029	40	M	MA	dorsal_col					0.0006960955149423
A030	32	M	YA	dorsal_col					0.0008461240353895
A032	23	F	YA	dorsal_col					0.001000820933761
A034	25	F	YA	dorsal_col					0.0008602026646258
A036	37	M	YA	dorsal_col					0.0008566933494299
A037	39	F	YA	dorsal_col					0.0008158320885276
A043	37	M	YA	dorsal_col					0.0008128424309088
A044	32	M	YA	dorsal_col					0.0008330693829723
A045	43	F	MA	dorsal_col					0.0007851880588274
A046	23	M	YA	dorsal_col					0.0008491459795233
A047	53	F	MA	dorsal_col					0.0008831798952202
A048	28	M	YA	dorsal_col					0.0008610222215912
A049	46	F	MA	dorsal_col					0.0009274230872773
A050	34	M	YA	dorsal_col					0.0009424270346857
A051	31	F	YA	dorsal_col					0.0008778728494819
A052	39	F	YA	dorsal_col					0.0008620945830218
A058	52	M	MA	dorsal_col					0.000938262819804
P028	54	M	MA	dorsal_col					0.0007660419648058
P030	38	F	YA	dorsal_col					0.000883440131548
P033	62	F	OA	dorsal_col					0.0007804774389804
P043	66	F	OA	dorsal_col					0.000759775363627
P049	82	M	OA	dorsal_col					0.000956956769706
P050	57	F	MA	dorsal_col					0.0009208654513059
P057	64	F	OA	dorsal_col					0.0008907572571601
P089	71	F	OA	dorsal_col					0.0009194669207975
P094	73	F	OA	dorsal_col					0.000896546489972
P096	71	M	OA	dorsal_col					0.0009659597905556
P098	70	M	OA	dorsal_col					0.0009837852451238
P099	39	F	YA	dorsal_col					0.0008905981962832
P100	63	F	OA	dorsal_col					0.0008300792782938
P104	75	F	OA	dorsal_col					0.0008432759301892
P105	62	F	OA	dorsal_col					0.0009487105452861
P106	68	M	OA	dorsal_col					0.0008227417149129
P108	55	F	MA	dorsal_col					0.0008340557025883
P109	56	M	MA	dorsal_col					0.0008585363569655
A003	66	F	OA	lat_funi					0.0008389661042909
A004	62	F	OA	lat_funi					0.0008253596654643
A005	59	M	MA	lat_funi					0.0009189643427354
A006	31	F	YA	lat_funi					0.0009579946966889
A007	24	M	YA	lat_funi					0.0007689291207692
A008	29	M	YA	lat_funi					0.0007826604917015
A009	25	F	YA	lat_funi					0.0008889661732324
A010	73	M	OA	lat_funi					0.0009486093123197
A013	45	F	MA	lat_funi					0.000751001696597
A015	79	M	OA	lat_funi					0.0008930085151446
A016	57	F	MA	lat_funi					0.0007443441834894
A017	81	M	OA	lat_funi					0.0008465329147855
A020	46	F	MA	lat_funi					0.0008815806717619
A021	47	M	MA	lat_funi					0.0008495079575827
A023	36	M	YA	lat_funi					0.0009021552184267
A024	31	M	YA	lat_funi					0.0007666911289836
A025	36	M	YA	lat_funi					0.0009444180710023
A026	40	M	MA	lat_funi					0.0009538190142648
A027	27	F	YA	lat_funi					0.0008667507285264
A028	22	F	YA	lat_funi					0.0009039385108366
A029	40	M	MA	lat_funi					0.0006902765116774
A030	32	M	YA	lat_funi					0.0008354671374834
A032	23	F	YA	lat_funi					0.0009436907602004
A034	25	F	YA	lat_funi					0.0008554472100098
A036	37	M	YA	lat_funi					0.0008731230652514
A037	39	F	YA	lat_funi					0.0008759714288025
A043	37	M	YA	lat_funi					0.0008210096356643
A044	32	M	YA	lat_funi					0.0008483054962508
A045	43	F	MA	lat_funi					0.000821376927026
A046	23	M	YA	lat_funi					0.0009025826819286
A047	53	F	MA	lat_funi					0.0008874020446136
A048	28	M	YA	lat_funi					0.0008705148750611
A049	46	F	MA	lat_funi					0.0009417859974098
A050	34	M	YA	lat_funi					0.0009535023099807
A051	31	F	YA	lat_funi					0.0009007565498674
A052	39	F	YA	lat_funi					0.0008446852038757
A058	52	M	MA	lat_funi					0.0009359865384105
P028	54	M	MA	lat_funi					0.000765198321889
P030	38	F	YA	lat_funi					0.0009053149389052
P033	62	F	OA	lat_funi					0.0007845699652552
P043	66	F	OA	lat_funi					0.000740313358695
P049	82	M	OA	lat_funi					0.0009608831248499
P050	57	F	MA	lat_funi					0.0008966612297558
P057	64	F	OA	lat_funi					0.0008601755781776
P089	71	F	OA	lat_funi					0.0009792570971722
P094	73	F	OA	lat_funi					0.0008688799070013
P096	71	M	OA	lat_funi					0.0009339545716245
P098	70	M	OA	lat_funi					0.0009716956749001
P099	39	F	YA	lat_funi					0.0009024783981238
P100	63	F	OA	lat_funi					0.0008449198885732
P104	75	F	OA	lat_funi					0.0008472452457395
P105	62	F	OA	lat_funi					0.0009576243960352
P106	68	M	OA	lat_funi					0.0008048974209786
P108	55	F	MA	lat_funi					0.0008736723589978
P109	56	M	MA	lat_funi					0.0008004800855596
A003	66	F	OA	ventral_funi					0.0008563744841181
A004	62	F	OA	ventral_funi					0.000834687062155
A005	59	M	MA	ventral_funi					0.0009943961565095
A006	31	F	YA	ventral_funi					0.0009627870195953
A007	24	M	YA	ventral_funi					0.0007653089625412
A008	29	M	YA	ventral_funi					0.0007326852509351
A009	25	F	YA	ventral_funi					0.0009194734111053
A010	73	M	OA	ventral_funi					0.0010345402712457
A013	45	F	MA	ventral_funi					0.0007739963376515
A015	79	M	OA	ventral_funi					0.0009224292506802
A016	57	F	MA	ventral_funi					0.0007780782836019
A017	81	M	OA	ventral_funi					0.0007799724648277
A020	46	F	MA	ventral_funi					0.0008799642279672
A021	47	M	MA	ventral_funi					0.0007992949580377
A023	36	M	YA	ventral_funi					0.0009009062251324
A024	31	M	YA	ventral_funi					0.0007344278324965
A025	36	M	YA	ventral_funi					0.0008793339217862
A026	40	M	MA	ventral_funi					0.0009579741657062
A027	27	F	YA	ventral_funi					0.0009154621097379
A028	22	F	YA	ventral_funi					0.0009223918545914
A029	40	M	MA	ventral_funi					0.0006635809954506
A030	32	M	YA	ventral_funi					0.0008264987529662
A032	23	F	YA	ventral_funi					0.0010102188863309
A034	25	F	YA	ventral_funi					0.0008437605457517
A036	37	M	YA	ventral_funi					0.0008772329061425
A037	39	F	YA	ventral_funi					0.0008771387965129
A043	37	M	YA	ventral_funi					0.0007983367634928
A044	32	M	YA	ventral_funi					0.0008494470828761
A045	43	F	MA	ventral_funi					0.0008154386137652
A046	23	M	YA	ventral_funi					0.0009366671986563
A047	53	F	MA	ventral_funi					0.0008830684081535
A048	28	M	YA	ventral_funi					0.0008408309149433
A049	46	F	MA	ventral_funi					0.0009071310757206
A050	34	M	YA	ventral_funi					0.0009531240704638
A051	31	F	YA	ventral_funi					0.0008602451924161
A052	39	F	YA	ventral_funi					0.0008372411500573
A058	52	M	MA	ventral_funi					0.0008525373792727
P028	54	M	MA	ventral_funi					0.0008111670776215
P030	38	F	YA	ventral_funi					0.0009846573834421
P033	62	F	OA	ventral_funi					0.000669584398044
P043	66	F	OA	ventral_funi					0.0008175655939262
P049	82	M	OA	ventral_funi					0.0009870787847675
P050	57	F	MA	ventral_funi					0.0009296909356841
P057	64	F	OA	ventral_funi					0.0008804731952541
P089	71	F	OA	ventral_funi					0.0010296067458022
P094	73	F	OA	ventral_funi					0.0009132042134173
P096	71	M	OA	ventral_funi					0.0008816804730636
P098	70	M	OA	ventral_funi					0.0010134394554136
P099	39	F	YA	ventral_funi					0.0009887673503083
P100	63	F	OA	ventral_funi					0.0008284733210708
P104	75	F	OA	ventral_funi					0.0008281087125016
P105	62	F	OA	ventral_funi					0.0009464253133964
P106	68	M	OA	ventral_funi					0.000776322037071
P108	55	F	MA	ventral_funi					0.0009480746346525
P109	56	M	MA	ventral_funi					0.0008658382238273
