# Supplementary material for: Spinal cord structural and functional architecture and its shared organization with the brain across the adult lifespan
Source: Nat Commun. 2026 Apr 16;17:5269. doi: 10.1038/s41467-026-71963-2 (PMC13265777; doi:10.1038/s41467-026-71963-2)
Supplement: Supplementary file 4 — Source Data [file 41467_2026_71963_MOESM4_ESM.zip › source_datafile/fig_4D_SpiFC_aging.csv]

Network	ROI	Predictor	β	95% Bootstrap CI	t-value	p-value	p-fdr	roi
Cerebellum	inter	age	0.0004517586749614	[0.00021927 0.00066944]	3.840597328854512	0.0002841715422573	0.001258650085935	inter
Cerebellum	intra	age	0.0021377139276334	[0.00137096 0.0029305 ]	5.1072133210621775	3.1658039878572075e-06	3.165803987857207e-05	intra
Cont	inter	age	0.0004600358654444	[0.00025476 0.0006889 ]	4.869253671912395	7.67691158637854e-06	7.67691158637854e-05	inter
Cont	intra	age	0.0003580514014768	[-9.33718107e-05 8.04202823e-04]	1.795136436106721	0.0773536694324283	0.1286276465268344	intra
Default	inter	age	0.0002819751512216	[9.00776105e-05 4.99966176e-04]	2.818598680626441	0.0064107736585521	0.0091582480836459	inter
Default	intra	age	0.0011261333714976	[0.00058884 0.00164706]	4.513026030974318	2.8005002774687147e-05	0.0001400250138734	intra
DorsAttn	inter	age	0.0004396908526952	[0.00019204 0.00068693]	3.754110860983243	0.0003775950257805	0.001258650085935	inter
DorsAttn	intra	age	0.0006912370747806	[0.0001145 0.00127394]	2.8000946624606464	0.0067466596684516	0.0168666491711292	intra
Limbic	inter	age	0.000230755405981	[4.33718241e-05 4.43925703e-04]	2.0493657977632247	0.0445299149871213	0.0445299149871213	inter
Limbic	intra	age	0.0005203110042016	[-8.23102619e-05 1.13338140e-03]	1.6354608061553038	0.1068617673900192	0.133577209237524	intra
SalVentAttn	inter	age	0.0002724815340519	[6.64048575e-05 4.73885990e-04]	2.671058405370849	0.0095766500872153	0.0119708126090191	inter
SalVentAttn	intra	age	0.0006212665515613	[-4.34134553e-05 1.36492774e-03]	1.97662678418834	0.0523962514264109	0.1047925028528218	intra
SomMot	inter	age	0.0002839206998845	[7.76531780e-05 5.13031243e-04]	2.503738483500259	0.0148497394908948	0.0164997105454386	inter
SomMot	intra	age	6.917007330032337e-05	[-0.00068515 0.00089287]	0.1852159072309562	0.8536454148669255	0.8536454148669255	intra
SpinalCord	inter	age	0.0004694143597754	[0.00012529 0.00077971]	2.9338265198981444	0.0046429242784826	0.0091582480836459	inter
SpinalCord	intra	age	0.0004471699695387	[-0.00049298 0.00137398]	0.8545236730567577	0.3960023535823801	0.4400026150915334	intra
Subcortical	inter	age	0.0002968999201574	[9.09580677e-05 5.12629823e-04]	2.8570032662909326	0.0057622624341694	0.0091582480836459	inter
Subcortical	intra	age	0.0009574494598094	[-0.00012095 0.00207839]	1.7212345697923388	0.0900393525687841	0.1286276465268344	intra
Vis	inter	age	0.000297768830655	[0.00012402 0.0004843 ]	3.188301312545329	0.0022154114553682	0.0055385286384207	inter
Vis	intra	age	0.0020201869446584	[0.00105795 0.00296347]	4.35794411240352	4.8540960215519055e-05	0.0001618032007183	intra
