# Supplementary material for: Spinal cord structural and functional architecture and its shared organization with the brain across the adult lifespan
Source: Nat Commun. 2026 Apr 16;17:5269. doi: 10.1038/s41467-026-71963-2 (PMC13265777; doi:10.1038/s41467-026-71963-2)
Supplement: Supplementary file 4 — Source Data [file 41467_2026_71963_MOESM4_ESM.zip › source_datafile/fig_S2A_QC_population.csv]

participant_id	dataset	group	age	sex	handedness	exclusion_fmri	exclusion_T1w	exclusion_T2w	exclusion_MTR	exclusion_DWI	anat_zmin_brain	anat_zmax_sc	func_zmin_brain	func_zmax_sc
P028	bmpd	MA	54	M	RH	0	0	0	0	0
P030	bmpd	YA	38	F	RH	0	0	0	0	0	173.0	179.0	32.0	35.0
P031	bmpd	OA	68	F	RH	0	0	0	0	1
P033	bmpd	OA	62	F	RH	0	0	0	0	0
P043	bmpd	OA	66	F	RH	0	0	0	0	0
P047	bmpd	MA	54	F	RH	0	0	0	0	1
P049	bmpd	OA	82	M	RH	0	0	0	0	0
P050	bmpd	MA	57	F	RH	0	0	0	0	0
P057	bmpd	OA	64	F	RH	0	0	0	0	0
P089	bmpd	OA	71	F	RH	0	0	0	0	0
P094	bmpd	OA	73	F	RH	0	0	0	0	0
P096	bmpd	OA	71	M	RH	0	0	0	0	0
P097	bmpd	MA	66	M	RH	1	1	1	1	1
P098	bmpd	OA	70	M	RH	0	0	0	0	0
P099	bmpd	YA	39	F	RH	0	0	0	0	0	159.0	160.0	32.0	35.0
P100	bmpd	OA	63	F	RH	0	0	0	0	0
P104	bmpd	OA	75	F	RH	0	0	0	0	0
P105	bmpd	OA	62	F	RH	0	0	0	0	0
P106	bmpd	OA	68	M	RH	0	0	0	0	0
P108	bmpd	MA	55	F	RH	0	0	0	0	0
P109	bmpd	MA	56	M	RH	0	0	0	0	0
A001	stratals	MA	58	F	RH	0	0	0	0	1
A003	stratals	OA	66	F	RH	0	0	0	0	0
A004	stratals	OA	62	F	RH	0	0	0	0	0
A005	stratals	MA	59	M	RH	0	0	0	0	0
A006	stratals	YA	31	F	RH	0	0	0	0	0	168.0	180.0	34.0	38.0
A007	stratals	YA	24	M	RH	0	0	0	0	0	159.0	170.0	31.0	36.0
A008	stratals	YA	29	M	RH	0	0	0	0	0	156.0	170.0	30.0	36.0
A009	stratals	YA	25	F	RH	0	0	0	0	0	172.0	185.0	35.0	42.0
A010	stratals	OA	73	M	RH	0	0	0	0	0
A011	stratals	MA	45	F	RH	0	0	0	0	1	178.0	183.0	33.0	35.0
A012	stratals	OA	77	M	RH	0	0	0	1	1	178.0	183.0	32.0	34.0
A013	stratals	MA	45	F	RH	0	0	0	0	0
A015	stratals	OA	79	M	RH	0	0	0	0	0
A016	stratals	MA	57	F	RH	0	0	0	0	0
A017	stratals	OA	81	M	RH	0	0	0	0	0
A019	stratals	OA	69	M	RH	0	0	0	0	1
A020	stratals	MA	46	F	RH	0	0	0	1	0
A021	stratals	MA	47	M	RH	0	0	0	0	0
A023	stratals	YA	36	M	RH	0	0	0	0	0	162.0	175.0	33.0	36.0
A024	stratals	YA	31	M	RH	0	0	0	0	0	160.0	165.0	33.0	36.0
A025	stratals	YA	36	M	RH	0	0	0	0	0	160.0	167.0	31.0	35.0
A026	stratals	MA	40	M	RH	0	0	0	0	0	167.0	174.0	33.0	36.0
A027	stratals	YA	27	F	RH	0	0	0	0	0	161.0	166.0	32.0	36.0
A028	stratals	YA	22	F	RH	0	0	0	0	0	156.0	160.0	31.0	34.0
A029	stratals	MA	40	M	RH	0	0	0	0	0	145.0	154.0	30.0	33.0
A030	stratals	YA	32	M	RH	0	0	0	0	0	160.0	171.0	31.0	33.0
A032	stratals	YA	23	F	RH	0	0	0	0	0	164.0	170.0	34.0	37.0
A033	stratals	YA	23	F	RH	0	0	0	0	1	166.0	172.0	32.0	37.0
A034	stratals	YA	25	F	RH	0	0	0	0	0	169.0	174.0	32.0	34.0
A035	stratals	MA	49	F	RH	0	0	0	0	1
A036	stratals	YA	37	M	RH	0	0	0	0	0	155.0	162.0	31.0	34.0
A037	stratals	YA	39	F	RH	0	0	0	0	0	165.0	174.0	33.0	37.0
A038	stratals	YA	31	F	RH	0	0	0	0	1	168.0	175.0	33.0	37.0
A039	stratals	MA	40	M	RH	0	0	0	0	1	158.0	167.0	31.0	33.0
A043	stratals	YA	37	M	RH	0	0	0	0	0	169.0	174.0	32.0	35.0
A044	stratals	YA	32	M	RH	0	0	0	0	0	162.0	173.0	32.0	36.0
A045	stratals	MA	43	F	RH	0	0	0	0	0	166.0	198.0	33.0	35.0
A046	stratals	YA	23	M	RH	0	0	0	0	0	181.0	183.0	34.0	36.0
A047	stratals	MA	53	F	RH	0	0	0	0	0
A048	stratals	YA	28	M	RH	0	0	0	0	0	151.0	158.0	29.0	32.0
A049	stratals	MA	46	F	RH	0	0	0	0	0
A050	stratals	YA	34	M	RH	0	0	0	0	0	164.0	174.0	32.0	35.0
A051	stratals	YA	31	F	RH	0	0	0	0	0	157.0	162.0	32.0	35.0
A052	stratals	YA	39	F	RH	0	0	0	0	0	161.0	165.0	32.0	35.0
A054	stratals	MA	45	M	RH	0	0	0	0	1
A055	stratals	MA	45	M	RH	1	1	1	1	1
A056	stratals	MA	46	M	RH	0	0	0	0	1
A057	stratals	MA	46	M	RH	1	1	1	1	1
A058	stratals	MA	52	M	RH	0	0	0	0	0
