# Supplementary material for: Spinal cord structural and functional architecture and its shared organization with the brain across the adult lifespan
Source: Nat Commun. 2026 Apr 16;17:5269. doi: 10.1038/s41467-026-71963-2 (PMC13265777; doi:10.1038/s41467-026-71963-2)
Supplement: Supplementary file 4 — Source Data [file 41467_2026_71963_MOESM4_ESM.zip › source_datafile/fig_3A_morpho_matrix.csv]

IDs	age	sex	group	seed1	seed2	sim	labels1	labels2	level_labels	betwith_labels
A003	66	F	OA	C2_RV	C2_LV	1.4400775256411906	ventral	ventral	C2	intra
A003	66	F	OA	C2_RV	C2_RD	1.6452102667534299	right	within	C2	intra
A003	66	F	OA	C2_RV	C2_LD	2.093459140920252	cross2	cross	C2	intra
A003	66	F	OA	C2_RV	C3_RV	1.0025009732271892	ventral	ventral	null	inter
A003	66	F	OA	C2_RV	C3_LV	0.7256131959205069	ventral	ventral	null	inter
A003	66	F	OA	C2_RV	C3_RD	0.17356228445220973	right	within	null	inter
A003	66	F	OA	C2_RV	C3_LD	-0.09290027313776414	cross2	cross	null	inter
A003	66	F	OA	C2_RV	C4_RV	-0.6181407848613062	ventral	ventral	null	inter
A003	66	F	OA	C2_RV	C4_LV	-0.2762533210583662	ventral	ventral	null	inter
A003	66	F	OA	C2_RV	C4_RD	-0.38462395104927977	right	within	null	inter
A003	66	F	OA	C2_RV	C4_LD	-0.734385951117395	cross2	cross	null	inter
A003	66	F	OA	C2_RV	C5_RV	-0.5668648132698166	ventral	ventral	null	inter
A003	66	F	OA	C2_RV	C5_LV	-0.5982012780365169	ventral	ventral	null	inter
A003	66	F	OA	C2_RV	C5_RD	-0.040138436178224074	right	within	null	inter
A003	66	F	OA	C2_RV	C5_LD	-0.3085453593890365	cross2	cross	null	inter
A003	66	F	OA	C2_RV	C6_RV	-0.05103001524575315	ventral	ventral	null	inter
A003	66	F	OA	C2_RV	C6_LV	-1.0892902874550308	ventral	ventral	null	inter
A003	66	F	OA	C2_RV	C6_RD	-0.3463136620644809	right	within	null	inter
A003	66	F	OA	C2_RV	C6_LD	-1.0561981158875766	cross2	cross	null	inter
A003	66	F	OA	C2_RV	C7_RV	-0.6329805850265503	ventral	ventral	null	inter
A003	66	F	OA	C2_RV	C7_LV	-0.16188323768913843	ventral	ventral	null	inter
A003	66	F	OA	C2_RV	C7_RD	-0.4859688845495538	right	within	null	inter
A003	66	F	OA	C2_RV	C7_LD	0.18789205637949113	cross2	cross	null	inter
A003	66	F	OA	C2_LV	C2_RD	1.7132688348323961	cross1	cross	C2	intra
A003	66	F	OA	C2_LV	C2_LD	1.7675426497195637	left	within	C2	intra
A003	66	F	OA	C2_LV	C3_RV	0.6526281654748742	ventral	ventral	null	inter
A003	66	F	OA	C2_LV	C3_LV	0.45953065748490585	ventral	ventral	null	inter
A003	66	F	OA	C2_LV	C3_RD	0.3933640699747682	cross1	cross	null	inter
A003	66	F	OA	C2_LV	C3_LD	0.08786172998689101	left	within	null	inter
A003	66	F	OA	C2_LV	C4_RV	-1.240000296952581	ventral	ventral	null	inter
A003	66	F	OA	C2_LV	C4_LV	-0.6619870067313558	ventral	ventral	null	inter
A003	66	F	OA	C2_LV	C4_RD	-0.7424706500619681	cross1	cross	null	inter
A003	66	F	OA	C2_LV	C4_LD	-0.9505515716720002	left	within	null	inter
A003	66	F	OA	C2_LV	C5_RV	-0.9754881781528764	ventral	ventral	null	inter
A003	66	F	OA	C2_LV	C5_LV	-0.6351966084940922	ventral	ventral	null	inter
A003	66	F	OA	C2_LV	C5_RD	-0.14758423078275484	cross1	cross	null	inter
A003	66	F	OA	C2_LV	C5_LD	-0.44934486432442466	left	within	null	inter
A003	66	F	OA	C2_LV	C6_RV	0.14791774666335344	ventral	ventral	null	inter
A003	66	F	OA	C2_LV	C6_LV	-0.9413849342786146	ventral	ventral	null	inter
A003	66	F	OA	C2_LV	C6_RD	-0.15763004132704536	cross1	cross	null	inter
A003	66	F	OA	C2_LV	C6_LD	-0.7947920459203468	left	within	null	inter
A003	66	F	OA	C2_LV	C7_RV	-0.5565059679806634	ventral	ventral	null	inter
A003	66	F	OA	C2_LV	C7_LV	-0.27057854570414674	ventral	ventral	null	inter
A003	66	F	OA	C2_LV	C7_RD	-0.11474905473878805	cross1	cross	null	inter
A003	66	F	OA	C2_LV	C7_LD	0.614681097675316	left	within	null	inter
A003	66	F	OA	C2_RD	C2_LD	2.366034892629714	dorsal	dorsal	C2	intra
A003	66	F	OA	C2_RD	C3_RV	0.903467166369154	right	within	null	inter
A003	66	F	OA	C2_RD	C3_LV	0.7700136895075158	cross1	cross	null	inter
A003	66	F	OA	C2_RD	C3_RD	0.26007075088002796	dorsal	dorsal	null	inter
A003	66	F	OA	C2_RD	C3_LD	0.09382022269545055	dorsal	dorsal	null	inter
A003	66	F	OA	C2_RD	C4_RV	-0.877132692470362	right	within	null	inter
A003	66	F	OA	C2_RD	C4_LV	-0.4169989959646683	cross1	cross	null	inter
A003	66	F	OA	C2_RD	C4_RD	-0.474771009524507	dorsal	dorsal	null	inter
A003	66	F	OA	C2_RD	C4_LD	-0.7909747340593788	dorsal	dorsal	null	inter
A003	66	F	OA	C2_RD	C5_RV	-0.8720358371588748	right	within	null	inter
A003	66	F	OA	C2_RD	C5_LV	-0.8588908568745833	cross1	cross	null	inter
A003	66	F	OA	C2_RD	C5_RD	-0.17801929800941513	dorsal	dorsal	null	inter
A003	66	F	OA	C2_RD	C5_LD	-0.5206391579097291	dorsal	dorsal	null	inter
A003	66	F	OA	C2_RD	C6_RV	0.0465529680989599	right	within	null	inter
A003	66	F	OA	C2_RD	C6_LV	-1.1047436295064	cross1	cross	null	inter
A003	66	F	OA	C2_RD	C6_RD	-0.11487655928964942	dorsal	dorsal	null	inter
A003	66	F	OA	C2_RD	C6_LD	-0.8116805860896147	dorsal	dorsal	null	inter
A003	66	F	OA	C2_RD	C7_RV	-0.5429689503679823	right	within	null	inter
A003	66	F	OA	C2_RD	C7_LV	-0.0709465215612441	cross1	cross	null	inter
A003	66	F	OA	C2_RD	C7_RD	-0.3689626602994923	dorsal	dorsal	null	inter
A003	66	F	OA	C2_RD	C7_LD	0.32288319148846273	dorsal	dorsal	null	inter
A003	66	F	OA	C2_LD	C3_RV	0.8448573547798277	cross2	cross	null	inter
A003	66	F	OA	C2_LD	C3_LV	0.6575172125682613	left	within	null	inter
A003	66	F	OA	C2_LD	C3_RD	0.3173152530256213	dorsal	dorsal	null	inter
A003	66	F	OA	C2_LD	C3_LD	0.09875335666090905	dorsal	dorsal	null	inter
A003	66	F	OA	C2_LD	C4_RV	-0.8546298572138767	cross2	cross	null	inter
A003	66	F	OA	C2_LD	C4_LV	-0.45401326510368445	left	within	null	inter
A003	66	F	OA	C2_LD	C4_RD	-0.4069011028251437	dorsal	dorsal	null	inter
A003	66	F	OA	C2_LD	C4_LD	-0.7009357963042794	dorsal	dorsal	null	inter
A003	66	F	OA	C2_LD	C5_RV	-0.713695154709571	cross2	cross	null	inter
A003	66	F	OA	C2_LD	C5_LV	-0.6508462579767386	left	within	null	inter
A003	66	F	OA	C2_LD	C5_RD	-0.03417788338996755	dorsal	dorsal	null	inter
A003	66	F	OA	C2_LD	C5_LD	-0.35009929210199664	dorsal	dorsal	null	inter
A003	66	F	OA	C2_LD	C6_RV	-0.03069637165904173	cross2	cross	null	inter
A003	66	F	OA	C2_LD	C6_LV	-1.1452251346213413	left	within	null	inter
A003	66	F	OA	C2_LD	C6_RD	-0.13717120166820243	dorsal	dorsal	null	inter
A003	66	F	OA	C2_LD	C6_LD	-0.8181330966357317	dorsal	dorsal	null	inter
A003	66	F	OA	C2_LD	C7_RV	-0.6683280722328694	cross2	cross	null	inter
A003	66	F	OA	C2_LD	C7_LV	-0.1938203197454235	left	within	null	inter
A003	66	F	OA	C2_LD	C7_RD	-0.4420240671858047	dorsal	dorsal	null	inter
A003	66	F	OA	C2_LD	C7_LD	0.2852439182819825	dorsal	dorsal	null	inter
A003	66	F	OA	C3_RV	C3_LV	1.221302631453581	ventral	ventral	C3	intra
A003	66	F	OA	C3_RV	C3_RD	-0.24008803391630681	right	within	C3	intra
A003	66	F	OA	C3_RV	C3_LD	-0.6108178953367142	cross2	cross	C3	intra
A003	66	F	OA	C3_RV	C4_RV	-0.09206906276709428	ventral	ventral	null	inter
A003	66	F	OA	C3_RV	C4_LV	0.32148868016135534	ventral	ventral	null	inter
A003	66	F	OA	C3_RV	C4_RD	-0.39855675094142595	right	within	null	inter
A003	66	F	OA	C3_RV	C4_LD	-0.8368994365951345	cross2	cross	null	inter
A003	66	F	OA	C3_RV	C5_RV	-0.3641172505595239	ventral	ventral	null	inter
A003	66	F	OA	C3_RV	C5_LV	-0.9768520495935377	ventral	ventral	null	inter
A003	66	F	OA	C3_RV	C5_RD	-0.525527705059968	right	within	null	inter
A003	66	F	OA	C3_RV	C5_LD	-0.6904461648216824	cross2	cross	null	inter
A003	66	F	OA	C3_RV	C6_RV	0.31262618335190256	ventral	ventral	null	inter
A003	66	F	OA	C3_RV	C6_LV	-0.4707552852147312	ventral	ventral	null	inter
A003	66	F	OA	C3_RV	C6_RD	-0.6200038322739744	right	within	null	inter
A003	66	F	OA	C3_RV	C6_LD	-1.147680047901937	cross2	cross	null	inter
A003	66	F	OA	C3_RV	C7_RV	-0.3121305623894935	ventral	ventral	null	inter
A003	66	F	OA	C3_RV	C7_LV	0.25839909489699564	ventral	ventral	null	inter
A003	66	F	OA	C3_RV	C7_RD	-0.4684015423689346	right	within	null	inter
A003	66	F	OA	C3_RV	C7_LD	-0.15483685285150658	cross2	cross	null	inter
A003	66	F	OA	C3_LV	C3_RD	-0.5897848823218905	cross1	cross	C3	intra
A003	66	F	OA	C3_LV	C3_LD	-0.41390268817403364	left	within	C3	intra
A003	66	F	OA	C3_LV	C4_RV	-0.028696435383708453	ventral	ventral	null	inter
A003	66	F	OA	C3_LV	C4_LV	0.39061556663299263	ventral	ventral	null	inter
A003	66	F	OA	C3_LV	C4_RD	-0.20538999718410467	cross1	cross	null	inter
A003	66	F	OA	C3_LV	C4_LD	-0.6475292147823289	left	within	null	inter
A003	66	F	OA	C3_LV	C5_RV	-0.5530317961418814	ventral	ventral	null	inter
A003	66	F	OA	C3_LV	C5_LV	-1.3675721673272192	ventral	ventral	null	inter
A003	66	F	OA	C3_LV	C5_RD	-0.6359582142608016	cross1	cross	null	inter
A003	66	F	OA	C3_LV	C5_LD	-0.8451407212754523	left	within	null	inter
A003	66	F	OA	C3_LV	C6_RV	-0.05303088572792871	ventral	ventral	null	inter
A003	66	F	OA	C3_LV	C6_LV	-0.7520053455069579	ventral	ventral	null	inter
A003	66	F	OA	C3_LV	C6_RD	-0.5707778543847599	cross1	cross	null	inter
A003	66	F	OA	C3_LV	C6_LD	-1.0207630319660994	left	within	null	inter
A003	66	F	OA	C3_LV	C7_RV	0.11286165655883595	ventral	ventral	null	inter
A003	66	F	OA	C3_LV	C7_LV	0.7797395545219225	ventral	ventral	null	inter
A003	66	F	OA	C3_LV	C7_RD	-0.33754213217604895	cross1	cross	null	inter
A003	66	F	OA	C3_LV	C7_LD	-0.06927224136471641	left	within	null	inter
A003	66	F	OA	C3_RD	C3_LD	0.8111614331414211	dorsal	dorsal	C3	intra
A003	66	F	OA	C3_RD	C4_RV	-0.7037310623410322	right	within	null	inter
A003	66	F	OA	C3_RD	C4_LV	-1.0740557724479876	cross1	cross	null	inter
A003	66	F	OA	C3_RD	C4_RD	-0.03859729929031681	dorsal	dorsal	null	inter
A003	66	F	OA	C3_RD	C4_LD	0.1637464109647266	dorsal	dorsal	null	inter
A003	66	F	OA	C3_RD	C5_RV	0.003754659740129506	right	within	null	inter
A003	66	F	OA	C3_RD	C5_LV	0.36838870817080716	cross1	cross	null	inter
A003	66	F	OA	C3_RD	C5_RD	0.638732161344996	dorsal	dorsal	null	inter
A003	66	F	OA	C3_RD	C5_LD	0.3850534089642616	dorsal	dorsal	null	inter
A003	66	F	OA	C3_RD	C6_RV	0.13755960832308528	right	within	null	inter
A003	66	F	OA	C3_RD	C6_LV	0.034621072862162365	cross1	cross	null	inter
A003	66	F	OA	C3_RD	C6_RD	0.8500060178241771	dorsal	dorsal	null	inter
A003	66	F	OA	C3_RD	C6_LD	0.4104857992885767	dorsal	dorsal	null	inter
A003	66	F	OA	C3_RD	C7_RV	-1.0086931794672738	right	within	null	inter
A003	66	F	OA	C3_RD	C7_LV	-1.3711304762399483	cross1	cross	null	inter
A003	66	F	OA	C3_RD	C7_RD	-0.1667710800324284	dorsal	dorsal	null	inter
A003	66	F	OA	C3_RD	C7_LD	0.202774806097158	dorsal	dorsal	null	inter
A003	66	F	OA	C3_LD	C4_RV	-0.5085858165756316	cross2	cross	null	inter
A003	66	F	OA	C3_LD	C4_LV	-0.9042860296722299	left	within	null	inter
A003	66	F	OA	C3_LD	C4_RD	0.3820523809964987	dorsal	dorsal	null	inter
A003	66	F	OA	C3_LD	C4_LD	0.5328026866305962	dorsal	dorsal	null	inter
A003	66	F	OA	C3_LD	C5_RV	-0.08588847611623121	cross2	cross	null	inter
A003	66	F	OA	C3_LD	C5_LV	0.30151159146073514	left	within	null	inter
A003	66	F	OA	C3_LD	C5_RD	0.6868615169146434	dorsal	dorsal	null	inter
A003	66	F	OA	C3_LD	C5_LD	0.39884204311750265	dorsal	dorsal	null	inter
A003	66	F	OA	C3_LD	C6_RV	-0.4675447398600327	cross2	cross	null	inter
A003	66	F	OA	C3_LD	C6_LV	-0.18933843436923656	left	within	null	inter
A003	66	F	OA	C3_LD	C6_RD	1.4024512621340057	dorsal	dorsal	null	inter
A003	66	F	OA	C3_LD	C6_LD	0.6897809624057657	dorsal	dorsal	null	inter
A003	66	F	OA	C3_LD	C7_RV	-0.25664670641471576	cross2	cross	null	inter
A003	66	F	OA	C3_LD	C7_LV	-0.4086414368112323	left	within	null	inter
A003	66	F	OA	C3_LD	C7_RD	-0.11238678449264279	dorsal	dorsal	null	inter
A003	66	F	OA	C3_LD	C7_LD	0.20803287358634792	dorsal	dorsal	null	inter
A003	66	F	OA	C4_RV	C4_LV	1.4401345686857931	ventral	ventral	C4	intra
A003	66	F	OA	C4_RV	C4_RD	0.6746269440914938	right	within	C4	intra
A003	66	F	OA	C4_RV	C4_LD	0.5638925711766285	cross2	cross	C4	intra
A003	66	F	OA	C4_RV	C5_RV	0.9775905894551754	ventral	ventral	null	inter
A003	66	F	OA	C4_RV	C5_LV	0.32452278536627316	ventral	ventral	null	inter
A003	66	F	OA	C4_RV	C5_RD	-0.003074470992877526	right	within	null	inter
A003	66	F	OA	C4_RV	C5_LD	0.25278241137501095	cross2	cross	null	inter
A003	66	F	OA	C4_RV	C6_RV	-0.11141399674894407	ventral	ventral	null	inter
A003	66	F	OA	C4_RV	C6_LV	0.6445277090545589	ventral	ventral	null	inter
A003	66	F	OA	C4_RV	C6_RD	-0.2475430003943121	right	within	null	inter
A003	66	F	OA	C4_RV	C6_LD	0.25303100769004094	cross2	cross	null	inter
A003	66	F	OA	C4_RV	C7_RV	0.418618730465913	ventral	ventral	null	inter
A003	66	F	OA	C4_RV	C7_LV	0.4322817467008261	ventral	ventral	null	inter
A003	66	F	OA	C4_RV	C7_RD	-0.16579518849595612	right	within	null	inter
A003	66	F	OA	C4_RV	C7_LD	-0.9993243106223821	cross2	cross	null	inter
A003	66	F	OA	C4_LV	C4_RD	0.30532587734611777	cross1	cross	C4	intra
A003	66	F	OA	C4_LV	C4_LD	0.11093041067573987	left	within	C4	intra
A003	66	F	OA	C4_LV	C5_RV	0.48382511807914386	ventral	ventral	null	inter
A003	66	F	OA	C4_LV	C5_LV	-0.12202563645913381	ventral	ventral	null	inter
A003	66	F	OA	C4_LV	C5_RD	-0.38755974811570665	cross1	cross	null	inter
A003	66	F	OA	C4_LV	C5_LD	-0.15384008823742912	left	within	null	inter
A003	66	F	OA	C4_LV	C6_RV	0.0694264740176955	ventral	ventral	null	inter
A003	66	F	OA	C4_LV	C6_LV	0.367090308766366	ventral	ventral	null	inter
A003	66	F	OA	C4_LV	C6_RD	-0.5673576752494289	cross1	cross	null	inter
A003	66	F	OA	C4_LV	C6_LD	-0.1410794990514213	left	within	null	inter
A003	66	F	OA	C4_LV	C7_RV	0.45167324163985445	ventral	ventral	null	inter
A003	66	F	OA	C4_LV	C7_LV	0.7561139828023208	ventral	ventral	null	inter
A003	66	F	OA	C4_LV	C7_RD	-0.17987798003103947	cross1	cross	null	inter
A003	66	F	OA	C4_LV	C7_LD	-0.8202878397714732	left	within	null	inter
A003	66	F	OA	C4_RD	C4_LD	1.5302840071555948	dorsal	dorsal	C4	intra
A003	66	F	OA	C4_RD	C5_RV	0.8871814226759093	right	within	null	inter
A003	66	F	OA	C4_RD	C5_LV	0.6046848281409932	cross1	cross	null	inter
A003	66	F	OA	C4_RD	C5_RD	0.7858434598980014	dorsal	dorsal	null	inter
A003	66	F	OA	C4_RD	C5_LD	0.805243199322323	dorsal	dorsal	null	inter
A003	66	F	OA	C4_RD	C6_RV	-0.8257334283345568	right	within	null	inter
A003	66	F	OA	C4_RD	C6_LV	0.17674766543215847	cross1	cross	null	inter
A003	66	F	OA	C4_RD	C6_RD	0.4461338582332348	dorsal	dorsal	null	inter
A003	66	F	OA	C4_RD	C6_LD	0.6566296249182249	dorsal	dorsal	null	inter
A003	66	F	OA	C4_RD	C7_RV	0.00103534415781628	right	within	null	inter
A003	66	F	OA	C4_RD	C7_LV	0.025412157139910352	cross1	cross	null	inter
A003	66	F	OA	C4_RD	C7_RD	-0.6059917267061588	dorsal	dorsal	null	inter
A003	66	F	OA	C4_RD	C7_LD	-0.8875579008261543	dorsal	dorsal	null	inter
A003	66	F	OA	C4_LD	C5_RV	1.0064599096379871	cross2	cross	null	inter
A003	66	F	OA	C4_LD	C5_LV	1.011073053078514	left	within	null	inter
A003	66	F	OA	C4_LD	C5_RD	0.8859017188582016	dorsal	dorsal	null	inter
A003	66	F	OA	C4_LD	C5_LD	1.0262018138876847	dorsal	dorsal	null	inter
A003	66	F	OA	C4_LD	C6_RV	-0.5592232816217603	cross2	cross	null	inter
A003	66	F	OA	C4_LD	C6_LV	0.4774920558541784	left	within	null	inter
A003	66	F	OA	C4_LD	C6_RD	0.699237872822555	dorsal	dorsal	null	inter
A003	66	F	OA	C4_LD	C6_LD	1.2349459804051606	dorsal	dorsal	null	inter
A003	66	F	OA	C4_LD	C7_RV	0.02526436968265717	cross2	cross	null	inter
A003	66	F	OA	C4_LD	C7_LV	-0.17894055172016043	left	within	null	inter
A003	66	F	OA	C4_LD	C7_RD	-0.27131247008814485	dorsal	dorsal	null	inter
A003	66	F	OA	C4_LD	C7_LD	-0.6122258372060774	dorsal	dorsal	null	inter
A003	66	F	OA	C5_RV	C5_LV	1.0322638907125474	ventral	ventral	C5	intra
A003	66	F	OA	C5_RV	C5_RD	0.626508035372759	right	within	C5	intra
A003	66	F	OA	C5_RV	C5_LD	0.9949131101502231	cross2	cross	C5	intra
A003	66	F	OA	C5_RV	C6_RV	-0.15127354886801225	ventral	ventral	null	inter
A003	66	F	OA	C5_RV	C6_LV	0.7877544558396712	ventral	ventral	null	inter
A003	66	F	OA	C5_RV	C6_RD	0.17818989548553033	right	within	null	inter
A003	66	F	OA	C5_RV	C6_LD	0.6172735951239627	cross2	cross	null	inter
A003	66	F	OA	C5_RV	C7_RV	-0.14181870168044128	ventral	ventral	null	inter
A003	66	F	OA	C5_RV	C7_LV	-0.26082708677861194	ventral	ventral	null	inter
A003	66	F	OA	C5_RV	C7_RD	-0.3861022008592204	right	within	null	inter
A003	66	F	OA	C5_RV	C7_LD	-1.0945387319054396	cross2	cross	null	inter
A003	66	F	OA	C5_LV	C5_RD	1.0533441752351005	cross1	cross	C5	intra
A003	66	F	OA	C5_LV	C5_LD	1.6038931989549052	left	within	C5	intra
A003	66	F	OA	C5_LV	C6_RV	-0.2767807363741839	ventral	ventral	null	inter
A003	66	F	OA	C5_LV	C6_LV	0.6044803035647008	ventral	ventral	null	inter
A003	66	F	OA	C5_LV	C6_RD	0.3995842538297555	cross1	cross	null	inter
A003	66	F	OA	C5_LV	C6_LD	0.8593684897665741	left	within	null	inter
A003	66	F	OA	C5_LV	C7_RV	-0.1620292408040601	ventral	ventral	null	inter
A003	66	F	OA	C5_LV	C7_LV	-0.6844337833596008	ventral	ventral	null	inter
A003	66	F	OA	C5_LV	C7_RD	-0.013379377444129283	cross1	cross	null	inter
A003	66	F	OA	C5_LV	C7_LD	-0.2825472232059577	left	within	null	inter
A003	66	F	OA	C5_RD	C5_LD	1.6103536836476569	dorsal	dorsal	C5	intra
A003	66	F	OA	C5_RD	C6_RV	-0.6742056604290875	right	within	null	inter
A003	66	F	OA	C5_RD	C6_LV	0.00493541498084254	cross1	cross	null	inter
A003	66	F	OA	C5_RD	C6_RD	0.5865508842415758	dorsal	dorsal	null	inter
A003	66	F	OA	C5_RD	C6_LD	0.5442808730952334	dorsal	dorsal	null	inter
A003	66	F	OA	C5_RD	C7_RV	-0.5678477390898915	right	within	null	inter
A003	66	F	OA	C5_RD	C7_LV	-0.8294544568800253	cross1	cross	null	inter
A003	66	F	OA	C5_RD	C7_RD	-0.5031409134468188	dorsal	dorsal	null	inter
A003	66	F	OA	C5_RD	C7_LD	-0.3018130764673041	dorsal	dorsal	null	inter
A003	66	F	OA	C5_LD	C6_RV	-0.5418490164412162	cross2	cross	null	inter
A003	66	F	OA	C5_LD	C6_LV	0.26989854364966004	left	within	null	inter
A003	66	F	OA	C5_LD	C6_RD	0.43421593162085154	dorsal	dorsal	null	inter
A003	66	F	OA	C5_LD	C6_LD	0.6416500844183779	dorsal	dorsal	null	inter
A003	66	F	OA	C5_LD	C7_RV	-0.34223069482284185	cross2	cross	null	inter
A003	66	F	OA	C5_LD	C7_LV	-0.6842863365418383	left	within	null	inter
A003	66	F	OA	C5_LD	C7_RD	-0.340053159891898	dorsal	dorsal	null	inter
A003	66	F	OA	C5_LD	C7_LD	-0.43095189711896037	dorsal	dorsal	null	inter
A003	66	F	OA	C6_RV	C6_LV	0.5256738474252116	ventral	ventral	C6	intra
A003	66	F	OA	C6_RV	C6_RD	-0.1467514236968228	right	within	C6	intra
A003	66	F	OA	C6_RV	C6_LD	-0.11085064261682474	cross2	cross	C6	intra
A003	66	F	OA	C6_RV	C7_RV	-0.12735671503463716	ventral	ventral	null	inter
A003	66	F	OA	C6_RV	C7_LV	-0.10864877002190376	ventral	ventral	null	inter
A003	66	F	OA	C6_RV	C7_RD	0.3577324424289858	right	within	null	inter
A003	66	F	OA	C6_RV	C7_LD	0.15480268970165348	cross2	cross	null	inter
A003	66	F	OA	C6_LV	C6_RD	0.19885477301262797	cross1	cross	C6	intra
A003	66	F	OA	C6_LV	C6_LD	0.7663274022950861	left	within	C6	intra
A003	66	F	OA	C6_LV	C7_RV	0.15077291168634196	ventral	ventral	null	inter
A003	66	F	OA	C6_LV	C7_LV	-0.14204970282601811	ventral	ventral	null	inter
A003	66	F	OA	C6_LV	C7_RD	0.2849990972263976	cross1	cross	null	inter
A003	66	F	OA	C6_LV	C7_LD	-0.36588869770297716	left	within	null	inter
A003	66	F	OA	C6_RD	C6_LD	1.10379361255672	dorsal	dorsal	C6	intra
A003	66	F	OA	C6_RD	C7_RV	-0.310299074288262	right	within	null	inter
A003	66	F	OA	C6_RD	C7_LV	-0.4294610633493424	cross1	cross	null	inter
A003	66	F	OA	C6_RD	C7_RD	-0.16386350032933908	dorsal	dorsal	null	inter
A003	66	F	OA	C6_RD	C7_LD	-0.06811477086314506	dorsal	dorsal	null	inter
A003	66	F	OA	C6_LD	C7_RV	0.051620871448861724	cross2	cross	null	inter
A003	66	F	OA	C6_LD	C7_LV	-0.2877686304492677	left	within	null	inter
A003	66	F	OA	C6_LD	C7_RD	0.09194128174133703	dorsal	dorsal	null	inter
A003	66	F	OA	C6_LD	C7_LD	-0.23488095583411156	dorsal	dorsal	null	inter
A003	66	F	OA	C7_RV	C7_LV	1.0618599297471758	ventral	ventral	C7	intra
A003	66	F	OA	C7_RV	C7_RD	0.7510095610338933	right	within	C7	intra
A003	66	F	OA	C7_RV	C7_LD	0.19797679276714653	cross2	cross	C7	intra
A003	66	F	OA	C7_LV	C7_RD	0.16582572279630653	cross1	cross	C7	intra
A003	66	F	OA	C7_LV	C7_LD	-0.08932633565891916	left	within	C7	intra
A003	66	F	OA	C7_RD	C7_LD	0.9115888930985824	dorsal	dorsal	C7	intra
A004	62	F	OA	C2_RV	C2_LV	4.215141812416011	ventral	ventral	C2	intra
A004	62	F	OA	C2_RV	C2_RD	0.5134954041381695	right	within	C2	intra
A004	62	F	OA	C2_RV	C2_LD	0.7935446980603317	cross2	cross	C2	intra
A004	62	F	OA	C2_RV	C3_RV	0.2067713417849985	ventral	ventral	null	inter
A004	62	F	OA	C2_RV	C3_LV	0.23453343880631886	ventral	ventral	null	inter
A004	62	F	OA	C2_RV	C3_RD	0.34200384740261336	right	within	null	inter
A004	62	F	OA	C2_RV	C3_LD	0.12905433940804292	cross2	cross	null	inter
A004	62	F	OA	C2_RV	C4_RV	1.1423538665422797	ventral	ventral	null	inter
A004	62	F	OA	C2_RV	C4_LV	0.5962967333572298	ventral	ventral	null	inter
A004	62	F	OA	C2_RV	C4_RD	-0.19824756841156466	right	within	null	inter
A004	62	F	OA	C2_RV	C4_LD	-0.06118407937416563	cross2	cross	null	inter
A004	62	F	OA	C2_RV	C5_RV	-0.1930747310268361	ventral	ventral	null	inter
A004	62	F	OA	C2_RV	C5_LV	-0.394268831256451	ventral	ventral	null	inter
A004	62	F	OA	C2_RV	C5_RD	-1.4883807076102515	right	within	null	inter
A004	62	F	OA	C2_RV	C5_LD	-1.0706023901084862	cross2	cross	null	inter
A004	62	F	OA	C2_RV	C6_RV	-0.41094850777023195	ventral	ventral	null	inter
A004	62	F	OA	C2_RV	C6_LV	-0.41076863113014805	ventral	ventral	null	inter
A004	62	F	OA	C2_RV	C6_RD	-1.5986819583491478	right	within	null	inter
A004	62	F	OA	C2_RV	C6_LD	-0.42374394070856114	cross2	cross	null	inter
A004	62	F	OA	C2_RV	C7_RV	0.05331408930048337	ventral	ventral	null	inter
A004	62	F	OA	C2_RV	C7_LV	0.3608962925966362	ventral	ventral	null	inter
A004	62	F	OA	C2_RV	C7_RD	0.05882085249715126	right	within	null	inter
A004	62	F	OA	C2_RV	C7_LD	0.067173835738102	cross2	cross	null	inter
A004	62	F	OA	C2_LV	C2_RD	0.5233010255829021	cross1	cross	C2	intra
A004	62	F	OA	C2_LV	C2_LD	0.8023599534310077	left	within	C2	intra
A004	62	F	OA	C2_LV	C3_RV	0.2114182594277304	ventral	ventral	null	inter
A004	62	F	OA	C2_LV	C3_LV	0.2369442598657174	ventral	ventral	null	inter
A004	62	F	OA	C2_LV	C3_RD	0.35776360715725214	cross1	cross	null	inter
A004	62	F	OA	C2_LV	C3_LD	0.14107691205541767	left	within	null	inter
A004	62	F	OA	C2_LV	C4_RV	1.1106536682606027	ventral	ventral	null	inter
A004	62	F	OA	C2_LV	C4_LV	0.5764511333975247	ventral	ventral	null	inter
A004	62	F	OA	C2_LV	C4_RD	-0.18504416739691465	cross1	cross	null	inter
A004	62	F	OA	C2_LV	C4_LD	-0.04245026107546614	left	within	null	inter
A004	62	F	OA	C2_LV	C5_RV	-0.2079822314932282	ventral	ventral	null	inter
A004	62	F	OA	C2_LV	C5_LV	-0.41568093618069313	ventral	ventral	null	inter
A004	62	F	OA	C2_LV	C5_RD	-1.5090512079881775	cross1	cross	null	inter
A004	62	F	OA	C2_LV	C5_LD	-1.0700278652912807	left	within	null	inter
A004	62	F	OA	C2_LV	C6_RV	-0.43257519293180446	ventral	ventral	null	inter
A004	62	F	OA	C2_LV	C6_LV	-0.4253706936866267	ventral	ventral	null	inter
A004	62	F	OA	C2_LV	C6_RD	-1.6024143553411332	cross1	cross	null	inter
A004	62	F	OA	C2_LV	C6_LD	-0.43200556133558166	left	within	null	inter
A004	62	F	OA	C2_LV	C7_RV	0.03880819965294182	ventral	ventral	null	inter
A004	62	F	OA	C2_LV	C7_LV	0.3433592995134795	ventral	ventral	null	inter
A004	62	F	OA	C2_LV	C7_RD	0.07752046402047073	cross1	cross	null	inter
A004	62	F	OA	C2_LV	C7_LD	0.08420660249524427	left	within	null	inter
A004	62	F	OA	C2_RD	C2_LD	2.0606068172267955	dorsal	dorsal	C2	intra
A004	62	F	OA	C2_RD	C3_RV	0.026416211525871303	right	within	null	inter
A004	62	F	OA	C2_RD	C3_LV	-0.16897169429063635	cross1	cross	null	inter
A004	62	F	OA	C2_RD	C3_RD	1.2404966923511311	dorsal	dorsal	null	inter
A004	62	F	OA	C2_RD	C3_LD	1.2558780996592056	dorsal	dorsal	null	inter
A004	62	F	OA	C2_RD	C4_RV	0.01704218802067421	right	within	null	inter
A004	62	F	OA	C2_RD	C4_LV	-0.47748593438484943	cross1	cross	null	inter
A004	62	F	OA	C2_RD	C4_RD	-0.4949515805583308	dorsal	dorsal	null	inter
A004	62	F	OA	C2_RD	C4_LD	-0.1340477870936559	dorsal	dorsal	null	inter
A004	62	F	OA	C2_RD	C5_RV	-1.2455964383783815	right	within	null	inter
A004	62	F	OA	C2_RD	C5_LV	-1.0480029138810387	cross1	cross	null	inter
A004	62	F	OA	C2_RD	C5_RD	-0.5441739799239187	dorsal	dorsal	null	inter
A004	62	F	OA	C2_RD	C5_LD	-0.21037258826814212	dorsal	dorsal	null	inter
A004	62	F	OA	C2_RD	C6_RV	-0.11212613836205523	right	within	null	inter
A004	62	F	OA	C2_RD	C6_LV	0.18002211723355954	cross1	cross	null	inter
A004	62	F	OA	C2_RD	C6_RD	-0.20433874511235578	dorsal	dorsal	null	inter
A004	62	F	OA	C2_RD	C6_LD	0.21697579668051598	dorsal	dorsal	null	inter
A004	62	F	OA	C2_RD	C7_RV	-0.7326447193297785	right	within	null	inter
A004	62	F	OA	C2_RD	C7_LV	-0.31946783291103703	cross1	cross	null	inter
A004	62	F	OA	C2_RD	C7_RD	-0.3216976109952236	dorsal	dorsal	null	inter
A004	62	F	OA	C2_RD	C7_LD	-0.4179808018102041	dorsal	dorsal	null	inter
A004	62	F	OA	C2_LD	C3_RV	-0.009677019010211788	cross2	cross	null	inter
A004	62	F	OA	C2_LD	C3_LV	-0.1613719885880937	left	within	null	inter
A004	62	F	OA	C2_LD	C3_RD	0.9784396940645373	dorsal	dorsal	null	inter
A004	62	F	OA	C2_LD	C3_LD	0.8912818700761614	dorsal	dorsal	null	inter
A004	62	F	OA	C2_LD	C4_RV	0.2233630486504659	cross2	cross	null	inter
A004	62	F	OA	C2_LD	C4_LV	-0.23190897024869028	left	within	null	inter
A004	62	F	OA	C2_LD	C4_RD	-0.5806628012811346	dorsal	dorsal	null	inter
A004	62	F	OA	C2_LD	C4_LD	-0.22609085841179052	dorsal	dorsal	null	inter
A004	62	F	OA	C2_LD	C5_RV	-0.9104005196542755	cross2	cross	null	inter
A004	62	F	OA	C2_LD	C5_LV	-0.8732332723332827	left	within	null	inter
A004	62	F	OA	C2_LD	C5_RD	-0.7650639983555297	dorsal	dorsal	null	inter
A004	62	F	OA	C2_LD	C5_LD	-0.38589795301049834	dorsal	dorsal	null	inter
A004	62	F	OA	C2_LD	C6_RV	-0.11073405122458055	cross2	cross	null	inter
A004	62	F	OA	C2_LD	C6_LV	0.12754955998258785	left	within	null	inter
A004	62	F	OA	C2_LD	C6_RD	-0.4198006603875334	dorsal	dorsal	null	inter
A004	62	F	OA	C2_LD	C6_LD	0.12328203827102023	dorsal	dorsal	null	inter
A004	62	F	OA	C2_LD	C7_RV	-0.49217141269854203	cross2	cross	null	inter
A004	62	F	OA	C2_LD	C7_LV	-0.1004538477319181	left	within	null	inter
A004	62	F	OA	C2_LD	C7_RD	-0.32823819244260394	dorsal	dorsal	null	inter
A004	62	F	OA	C2_LD	C7_LD	-0.4096523191319521	dorsal	dorsal	null	inter
A004	62	F	OA	C3_RV	C3_LV	2.0135934088538114	ventral	ventral	C3	intra
A004	62	F	OA	C3_RV	C3_RD	0.4130500882781963	right	within	C3	intra
A004	62	F	OA	C3_RV	C3_LD	0.3312519784154145	cross2	cross	C3	intra
A004	62	F	OA	C3_RV	C4_RV	0.46758806457531477	ventral	ventral	null	inter
A004	62	F	OA	C3_RV	C4_LV	0.17128175136875942	ventral	ventral	null	inter
A004	62	F	OA	C3_RV	C4_RD	0.8533540503517688	right	within	null	inter
A004	62	F	OA	C3_RV	C4_LD	1.0117365440348025	cross2	cross	null	inter
A004	62	F	OA	C3_RV	C5_RV	-0.34911868190147916	ventral	ventral	null	inter
A004	62	F	OA	C3_RV	C5_LV	-0.5755640561094999	ventral	ventral	null	inter
A004	62	F	OA	C3_RV	C5_RD	-0.34431081124163815	right	within	null	inter
A004	62	F	OA	C3_RV	C5_LD	-0.47074533538637736	cross2	cross	null	inter
A004	62	F	OA	C3_RV	C6_RV	-0.9189232594018973	ventral	ventral	null	inter
A004	62	F	OA	C3_RV	C6_LV	-1.0076816435186404	ventral	ventral	null	inter
A004	62	F	OA	C3_RV	C6_RD	-0.3812189581666195	right	within	null	inter
A004	62	F	OA	C3_RV	C6_LD	-0.752964489667701	cross2	cross	null	inter
A004	62	F	OA	C3_RV	C7_RV	-0.3859392272282126	ventral	ventral	null	inter
A004	62	F	OA	C3_RV	C7_LV	-0.4503704268158027	ventral	ventral	null	inter
A004	62	F	OA	C3_RV	C7_RD	0.707665621697339	right	within	null	inter
A004	62	F	OA	C3_RV	C7_LD	0.7022974707360407	cross2	cross	null	inter
A004	62	F	OA	C3_LV	C3_RD	0.1670238205418616	cross1	cross	C3	intra
A004	62	F	OA	C3_LV	C3_LD	0.07256738650227595	left	within	C3	intra
A004	62	F	OA	C3_LV	C4_RV	0.6095821766923137	ventral	ventral	null	inter
A004	62	F	OA	C3_LV	C4_LV	0.3673335745222745	ventral	ventral	null	inter
A004	62	F	OA	C3_LV	C4_RD	0.9134214274637966	cross1	cross	null	inter
A004	62	F	OA	C3_LV	C4_LD	0.9375748938284124	left	within	null	inter
A004	62	F	OA	C3_LV	C5_RV	-0.09569944172013303	ventral	ventral	null	inter
A004	62	F	OA	C3_LV	C5_LV	-0.3665624588568321	ventral	ventral	null	inter
A004	62	F	OA	C3_LV	C5_RD	-0.3856792178494857	cross1	cross	null	inter
A004	62	F	OA	C3_LV	C5_LD	-0.6047058025875449	left	within	null	inter
A004	62	F	OA	C3_LV	C6_RV	-0.8706783961458	ventral	ventral	null	inter
A004	62	F	OA	C3_LV	C6_LV	-1.203874401763483	ventral	ventral	null	inter
A004	62	F	OA	C3_LV	C6_RD	-0.5024441476538022	cross1	cross	null	inter
A004	62	F	OA	C3_LV	C6_LD	-1.038509686467963	left	within	null	inter
A004	62	F	OA	C3_LV	C7_RV	-0.12600363044293378	ventral	ventral	null	inter
A004	62	F	OA	C3_LV	C7_LV	-0.22063330269529147	ventral	ventral	null	inter
A004	62	F	OA	C3_LV	C7_RD	0.854266700536788	cross1	cross	null	inter
A004	62	F	OA	C3_LV	C7_LD	0.8612939226596985	left	within	null	inter
A004	62	F	OA	C3_RD	C3_LD	1.9607438941011446	dorsal	dorsal	C3	intra
A004	62	F	OA	C3_RD	C4_RV	-0.04348845183616933	right	within	null	inter
A004	62	F	OA	C3_RD	C4_LV	-0.49243674778221447	cross1	cross	null	inter
A004	62	F	OA	C3_RD	C4_RD	0.054645577347680926	dorsal	dorsal	null	inter
A004	62	F	OA	C3_RD	C4_LD	0.3778535082582193	dorsal	dorsal	null	inter
A004	62	F	OA	C3_RD	C5_RV	-2.454531738455462	right	within	null	inter
A004	62	F	OA	C3_RD	C5_LV	-1.4757428771749146	cross1	cross	null	inter
A004	62	F	OA	C3_RD	C5_RD	-0.34483149987337564	dorsal	dorsal	null	inter
A004	62	F	OA	C3_RD	C5_LD	-0.07032943461089988	dorsal	dorsal	null	inter
A004	62	F	OA	C3_RD	C6_RV	-0.5539934370885943	right	within	null	inter
A004	62	F	OA	C3_RD	C6_LV	-0.17408603325535343	cross1	cross	null	inter
A004	62	F	OA	C3_RD	C6_RD	-0.11709275449568157	dorsal	dorsal	null	inter
A004	62	F	OA	C3_RD	C6_LD	0.10755345381870184	dorsal	dorsal	null	inter
A004	62	F	OA	C3_RD	C7_RV	-1.5306465078583908	right	within	null	inter
A004	62	F	OA	C3_RD	C7_LV	-0.8838719621803997	cross1	cross	null	inter
A004	62	F	OA	C3_RD	C7_RD	0.01625449210163394	dorsal	dorsal	null	inter
A004	62	F	OA	C3_RD	C7_LD	-0.016896392883898916	dorsal	dorsal	null	inter
A004	62	F	OA	C3_LD	C4_RV	-0.21923064439331688	cross2	cross	null	inter
A004	62	F	OA	C3_LD	C4_LV	-0.7492451701724009	left	within	null	inter
A004	62	F	OA	C3_LD	C4_RD	-0.04808832791582474	dorsal	dorsal	null	inter
A004	62	F	OA	C3_LD	C4_LD	0.2628096526571153	dorsal	dorsal	null	inter
A004	62	F	OA	C3_LD	C5_RV	-2.6995718564510915	cross2	cross	null	inter
A004	62	F	OA	C3_LD	C5_LV	-1.2936057718494203	left	within	null	inter
A004	62	F	OA	C3_LD	C5_RD	-0.18343485150933006	dorsal	dorsal	null	inter
A004	62	F	OA	C3_LD	C5_LD	0.0645494864002874	dorsal	dorsal	null	inter
A004	62	F	OA	C3_LD	C6_RV	-0.3187445142963772	cross2	cross	null	inter
A004	62	F	OA	C3_LD	C6_LV	0.026499608617037606	left	within	null	inter
A004	62	F	OA	C3_LD	C6_RD	0.09289940444925972	dorsal	dorsal	null	inter
A004	62	F	OA	C3_LD	C6_LD	0.23859755981302783	dorsal	dorsal	null	inter
A004	62	F	OA	C3_LD	C7_RV	-1.6077419557114387	cross2	cross	null	inter
A004	62	F	OA	C3_LD	C7_LV	-0.9632228226798244	left	within	null	inter
A004	62	F	OA	C3_LD	C7_RD	-0.1102431723065829	dorsal	dorsal	null	inter
A004	62	F	OA	C3_LD	C7_LD	-0.172928167752675	dorsal	dorsal	null	inter
A004	62	F	OA	C4_RV	C4_LV	1.2172251535855052	ventral	ventral	C4	intra
A004	62	F	OA	C4_RV	C4_RD	0.026234227003887337	right	within	C4	intra
A004	62	F	OA	C4_RV	C4_LD	0.0008767094311418242	cross2	cross	C4	intra
A004	62	F	OA	C4_RV	C5_RV	0.18667377684064507	ventral	ventral	null	inter
A004	62	F	OA	C4_RV	C5_LV	-0.044092268613501816	ventral	ventral	null	inter
A004	62	F	OA	C4_RV	C5_RD	-0.9402340220977413	right	within	null	inter
A004	62	F	OA	C4_RV	C5_LD	-1.1621183210680932	cross2	cross	null	inter
A004	62	F	OA	C4_RV	C6_RV	-0.31794543556888305	ventral	ventral	null	inter
A004	62	F	OA	C4_RV	C6_LV	-0.5488541974489748	ventral	ventral	null	inter
A004	62	F	OA	C4_RV	C6_RD	-1.393862675745331	right	within	null	inter
A004	62	F	OA	C4_RV	C6_LD	-0.6801649648509479	cross2	cross	null	inter
A004	62	F	OA	C4_RV	C7_RV	0.3603313489534486	ventral	ventral	null	inter
A004	62	F	OA	C4_RV	C7_LV	0.5542969754971254	ventral	ventral	null	inter
A004	62	F	OA	C4_RV	C7_RD	0.1596103958955216	right	within	null	inter
A004	62	F	OA	C4_RV	C7_LD	0.19846412527736143	cross2	cross	null	inter
A004	62	F	OA	C4_LV	C4_RD	0.13126321720800768	cross1	cross	C4	intra
A004	62	F	OA	C4_LV	C4_LD	-0.06978233404829942	left	within	C4	intra
A004	62	F	OA	C4_LV	C5_RV	0.684129155577937	ventral	ventral	null	inter
A004	62	F	OA	C4_LV	C5_LV	0.4797094147004088	ventral	ventral	null	inter
A004	62	F	OA	C4_LV	C5_RD	-0.3556758277364097	cross1	cross	null	inter
A004	62	F	OA	C4_LV	C5_LD	-0.5465766261839844	left	within	null	inter
A004	62	F	OA	C4_LV	C6_RV	-0.14211041989684006	ventral	ventral	null	inter
A004	62	F	OA	C4_LV	C6_LV	-0.4324637126835009	ventral	ventral	null	inter
A004	62	F	OA	C4_LV	C6_RD	-0.7700835388895392	cross1	cross	null	inter
A004	62	F	OA	C4_LV	C6_LD	-0.45634144963888046	left	within	null	inter
A004	62	F	OA	C4_LV	C7_RV	0.7134690111926063	ventral	ventral	null	inter
A004	62	F	OA	C4_LV	C7_LV	0.7551416597985835	ventral	ventral	null	inter
A004	62	F	OA	C4_LV	C7_RD	0.12883088904931833	cross1	cross	null	inter
A004	62	F	OA	C4_LV	C7_LD	0.24428063650194398	left	within	null	inter
A004	62	F	OA	C4_RD	C4_LD	1.7072964679847091	dorsal	dorsal	C4	intra
A004	62	F	OA	C4_RD	C5_RV	-0.01387598700280756	right	within	null	inter
A004	62	F	OA	C4_RD	C5_LV	-0.14699766704326375	cross1	cross	null	inter
A004	62	F	OA	C4_RD	C5_RD	0.14011835445788887	dorsal	dorsal	null	inter
A004	62	F	OA	C4_RD	C5_LD	0.003794978870203013	dorsal	dorsal	null	inter
A004	62	F	OA	C4_RD	C6_RV	-0.9965706133432148	right	within	null	inter
A004	62	F	OA	C4_RD	C6_LV	-1.1101888695170394	cross1	cross	null	inter
A004	62	F	OA	C4_RD	C6_RD	-0.03921494926510898	dorsal	dorsal	null	inter
A004	62	F	OA	C4_RD	C6_LD	-0.5594307416928933	dorsal	dorsal	null	inter
A004	62	F	OA	C4_RD	C7_RV	-0.24248681293503527	right	within	null	inter
A004	62	F	OA	C4_RD	C7_LV	-0.5340209753918665	cross1	cross	null	inter
A004	62	F	OA	C4_RD	C7_RD	1.1804450546175929	dorsal	dorsal	null	inter
A004	62	F	OA	C4_RD	C7_LD	1.4309603794245702	dorsal	dorsal	null	inter
A004	62	F	OA	C4_LD	C5_RV	-0.3372358325012197	cross2	cross	null	inter
A004	62	F	OA	C4_LD	C5_LV	-0.523119536211428	left	within	null	inter
A004	62	F	OA	C4_LD	C5_RD	-0.052432729018510184	dorsal	dorsal	null	inter
A004	62	F	OA	C4_LD	C5_LD	-0.10148662054218302	dorsal	dorsal	null	inter
A004	62	F	OA	C4_LD	C6_RV	-1.3946510728907282	cross2	cross	null	inter
A004	62	F	OA	C4_LD	C6_LV	-1.1934686004616233	left	within	null	inter
A004	62	F	OA	C4_LD	C6_RD	-0.12046105818221206	dorsal	dorsal	null	inter
A004	62	F	OA	C4_LD	C6_LD	-0.5901870099175854	dorsal	dorsal	null	inter
A004	62	F	OA	C4_LD	C7_RV	-0.5168847852418066	cross2	cross	null	inter
A004	62	F	OA	C4_LD	C7_LV	-0.7661705557811643	left	within	null	inter
A004	62	F	OA	C4_LD	C7_RD	1.2608790265496392	dorsal	dorsal	null	inter
A004	62	F	OA	C4_LD	C7_LD	1.3422266240427427	dorsal	dorsal	null	inter
A004	62	F	OA	C5_RV	C5_LV	1.4270187063939739	ventral	ventral	C5	intra
A004	62	F	OA	C5_RV	C5_RD	0.2334446536360982	right	within	C5	intra
A004	62	F	OA	C5_RV	C5_LD	-0.029118471211623826	cross2	cross	C5	intra
A004	62	F	OA	C5_RV	C6_RV	0.4315975938827195	ventral	ventral	null	inter
A004	62	F	OA	C5_RV	C6_LV	0.06361214644241876	ventral	ventral	null	inter
A004	62	F	OA	C5_RV	C6_RD	-0.024362318235517686	right	within	null	inter
A004	62	F	OA	C5_RV	C6_LD	-0.18465376766200908	cross2	cross	null	inter
A004	62	F	OA	C5_RV	C7_RV	1.6886845248949316	ventral	ventral	null	inter
A004	62	F	OA	C5_RV	C7_LV	0.9824934074717333	ventral	ventral	null	inter
A004	62	F	OA	C5_RV	C7_RD	0.02914799286631142	right	within	null	inter
A004	62	F	OA	C5_RV	C7_LD	0.08140294229823045	cross2	cross	null	inter
A004	62	F	OA	C5_LV	C5_RD	0.6058692562065058	cross1	cross	C5	intra
A004	62	F	OA	C5_LV	C5_LD	0.37195258740862847	left	within	C5	intra
A004	62	F	OA	C5_LV	C6_RV	0.702316418102178	ventral	ventral	null	inter
A004	62	F	OA	C5_LV	C6_LV	0.382756880012527	ventral	ventral	null	inter
A004	62	F	OA	C5_LV	C6_RD	0.30531625543587515	cross1	cross	null	inter
A004	62	F	OA	C5_LV	C6_LD	0.265092719987316	left	within	null	inter
A004	62	F	OA	C5_LV	C7_RV	0.9646159284692766	ventral	ventral	null	inter
A004	62	F	OA	C5_LV	C7_LV	0.6640512217020594	ventral	ventral	null	inter
A004	62	F	OA	C5_LV	C7_RD	-0.32321515812644014	cross1	cross	null	inter
A004	62	F	OA	C5_LV	C7_LD	-0.2197180269247542	left	within	null	inter
A004	62	F	OA	C5_RD	C5_LD	1.709388811257103	dorsal	dorsal	C5	intra
A004	62	F	OA	C5_RD	C6_RV	0.45929865519519764	right	within	null	inter
A004	62	F	OA	C5_RD	C6_LV	0.5030952215328268	cross1	cross	null	inter
A004	62	F	OA	C5_RD	C6_RD	1.6347847090143524	dorsal	dorsal	null	inter
A004	62	F	OA	C5_RD	C6_LD	0.7411738339055406	dorsal	dorsal	null	inter
A004	62	F	OA	C5_RD	C7_RV	-0.0618874267508715	right	within	null	inter
A004	62	F	OA	C5_RD	C7_LV	-0.3173790405466468	cross1	cross	null	inter
A004	62	F	OA	C5_RD	C7_RD	-0.26394728206507306	dorsal	dorsal	null	inter
A004	62	F	OA	C5_RD	C7_LD	-0.19149432794699117	dorsal	dorsal	null	inter
A004	62	F	OA	C5_LD	C6_RV	0.4127197513208394	cross2	cross	null	inter
A004	62	F	OA	C5_LD	C6_LV	0.6246554446141134	left	within	null	inter
A004	62	F	OA	C5_LD	C6_RD	1.6590636279536592	dorsal	dorsal	null	inter
A004	62	F	OA	C5_LD	C6_LD	1.1325373197891886	dorsal	dorsal	null	inter
A004	62	F	OA	C5_LD	C7_RV	-0.2972261896307334	cross2	cross	null	inter
A004	62	F	OA	C5_LD	C7_LV	-0.47627899158104825	left	within	null	inter
A004	62	F	OA	C5_LD	C7_RD	-0.41163848249810886	dorsal	dorsal	null	inter
A004	62	F	OA	C5_LD	C7_LD	-0.3328364530584485	dorsal	dorsal	null	inter
A004	62	F	OA	C6_RV	C6_LV	1.5892446100093625	ventral	ventral	C6	intra
A004	62	F	OA	C6_RV	C6_RD	0.5493947924106882	right	within	C6	intra
A004	62	F	OA	C6_RV	C6_LD	0.6991504978500958	cross2	cross	C6	intra
A004	62	F	OA	C6_RV	C7_RV	0.48394846984096745	ventral	ventral	null	inter
A004	62	F	OA	C6_RV	C7_LV	0.5118931194984249	ventral	ventral	null	inter
A004	62	F	OA	C6_RV	C7_RD	-1.054463853366666	right	within	null	inter
A004	62	F	OA	C6_RV	C7_LD	-1.1463350766459508	cross2	cross	null	inter
A004	62	F	OA	C6_LV	C6_RD	0.7199543079104069	cross1	cross	C6	intra
A004	62	F	OA	C6_LV	C6_LD	1.1697694282997084	left	within	C6	intra
A004	62	F	OA	C6_LV	C7_RV	0.09973144113573848	ventral	ventral	null	inter
A004	62	F	OA	C6_LV	C7_LV	0.18292702266660202	ventral	ventral	null	inter
A004	62	F	OA	C6_LV	C7_RD	-1.37456958008877	cross1	cross	null	inter
A004	62	F	OA	C6_LV	C7_LD	-1.5472713169121324	left	within	null	inter
A004	62	F	OA	C6_RD	C6_LD	0.885744728982162	dorsal	dorsal	C6	intra
A004	62	F	OA	C6_RD	C7_RV	-0.24776167957621553	right	within	null	inter
A004	62	F	OA	C6_RD	C7_LV	-0.4574867284609505	cross1	cross	null	inter
A004	62	F	OA	C6_RD	C7_RD	-0.37071446348743964	dorsal	dorsal	null	inter
A004	62	F	OA	C6_RD	C7_LD	-0.36487181425055604	dorsal	dorsal	null	inter
A004	62	F	OA	C6_LD	C7_RV	-0.2907339389668554	cross2	cross	null	inter
A004	62	F	OA	C6_LD	C7_LV	-0.22197753506475448	left	within	null	inter
A004	62	F	OA	C6_LD	C7_RD	-1.1508209967292975	dorsal	dorsal	null	inter
A004	62	F	OA	C6_LD	C7_LD	-1.0072806227935742	dorsal	dorsal	null	inter
A004	62	F	OA	C7_RV	C7_LV	1.6322392043095881	ventral	ventral	C7	intra
A004	62	F	OA	C7_RV	C7_RD	-0.02402717616407036	right	within	C7	intra
A004	62	F	OA	C7_RV	C7_LD	-0.01970512075447431	cross2	cross	C7	intra
A004	62	F	OA	C7_LV	C7_RD	-0.20610729895695817	cross1	cross	C7	intra
A004	62	F	OA	C7_LV	C7_LD	-0.21470674402972972	left	within	C7	intra
A004	62	F	OA	C7_RD	C7_LD	2.2718064335071655	dorsal	dorsal	C7	intra
A005	59	M	MA	C2_RV	C2_LV	1.4243831528622213	ventral	ventral	C2	intra
A005	59	M	MA	C2_RV	C2_RD	0.4943548765450566	right	within	C2	intra
A005	59	M	MA	C2_RV	C2_LD	0.3304581300079629	cross2	cross	C2	intra
A005	59	M	MA	C2_RV	C3_RV	0.2246726173387161	ventral	ventral	null	inter
A005	59	M	MA	C2_RV	C3_LV	0.2382663975419642	ventral	ventral	null	inter
A005	59	M	MA	C2_RV	C3_RD	-0.4916481589446202	right	within	null	inter
A005	59	M	MA	C2_RV	C3_LD	-0.7058721284533208	cross2	cross	null	inter
A005	59	M	MA	C2_RV	C4_RV	0.21358332332370064	ventral	ventral	null	inter
A005	59	M	MA	C2_RV	C4_LV	-0.15232435487379364	ventral	ventral	null	inter
A005	59	M	MA	C2_RV	C4_RD	-0.227479901183911	right	within	null	inter
A005	59	M	MA	C2_RV	C4_LD	-0.03679901514013737	cross2	cross	null	inter
A005	59	M	MA	C2_RV	C5_RV	-0.23654332485869906	ventral	ventral	null	inter
A005	59	M	MA	C2_RV	C5_LV	-0.586140962643551	ventral	ventral	null	inter
A005	59	M	MA	C2_RV	C5_RD	0.6582130262375884	right	within	null	inter
A005	59	M	MA	C2_RV	C5_LD	-0.9727765194772722	cross2	cross	null	inter
A005	59	M	MA	C2_RV	C6_RV	-0.6815025129127356	ventral	ventral	null	inter
A005	59	M	MA	C2_RV	C6_LV	-0.7521406121708544	ventral	ventral	null	inter
A005	59	M	MA	C2_RV	C6_RD	-0.01996837026822819	right	within	null	inter
A005	59	M	MA	C2_RV	C6_LD	-0.2709924644954053	cross2	cross	null	inter
A005	59	M	MA	C2_RV	C7_RV	-0.38227521052825164	ventral	ventral	null	inter
A005	59	M	MA	C2_RV	C7_LV	-0.8022635649361057	ventral	ventral	null	inter
A005	59	M	MA	C2_RV	C7_RD	-0.1242728617197468	right	within	null	inter
A005	59	M	MA	C2_RV	C7_LD	0.4881000284930021	cross2	cross	null	inter
A005	59	M	MA	C2_LV	C2_RD	1.0445698870968085	cross1	cross	C2	intra
A005	59	M	MA	C2_LV	C2_LD	0.810719928086577	left	within	C2	intra
A005	59	M	MA	C2_LV	C3_RV	0.5071839689297607	ventral	ventral	null	inter
A005	59	M	MA	C2_LV	C3_LV	-0.10283212162715218	ventral	ventral	null	inter
A005	59	M	MA	C2_LV	C3_RD	-0.07683191266499705	cross1	cross	null	inter
A005	59	M	MA	C2_LV	C3_LD	-0.3814386883677537	left	within	null	inter
A005	59	M	MA	C2_LV	C4_RV	-0.14261316359291146	ventral	ventral	null	inter
A005	59	M	MA	C2_LV	C4_LV	-0.6017598916211926	ventral	ventral	null	inter
A005	59	M	MA	C2_LV	C4_RD	-0.4614268210330898	cross1	cross	null	inter
A005	59	M	MA	C2_LV	C4_LD	-0.3911399722739869	left	within	null	inter
A005	59	M	MA	C2_LV	C5_RV	-0.28142150776037017	ventral	ventral	null	inter
A005	59	M	MA	C2_LV	C5_LV	-0.5319640603964608	ventral	ventral	null	inter
A005	59	M	MA	C2_LV	C5_RD	0.5136821821490989	cross1	cross	null	inter
A005	59	M	MA	C2_LV	C5_LD	-0.6469846606540728	left	within	null	inter
A005	59	M	MA	C2_LV	C6_RV	-0.4591897273464836	ventral	ventral	null	inter
A005	59	M	MA	C2_LV	C6_LV	-0.27906039984414793	ventral	ventral	null	inter
A005	59	M	MA	C2_LV	C6_RD	0.12473587526121924	cross1	cross	null	inter
A005	59	M	MA	C2_LV	C6_LD	0.1675825576874601	left	within	null	inter
A005	59	M	MA	C2_LV	C7_RV	-0.5973966336396608	ventral	ventral	null	inter
A005	59	M	MA	C2_LV	C7_LV	-1.1665555702992174	ventral	ventral	null	inter
A005	59	M	MA	C2_LV	C7_RD	-0.4000949214908036	cross1	cross	null	inter
A005	59	M	MA	C2_LV	C7_LD	0.038528791011230884	left	within	null	inter
A005	59	M	MA	C2_RD	C2_LD	2.209377692166046	dorsal	dorsal	C2	intra
A005	59	M	MA	C2_RD	C3_RV	0.45679505564641254	right	within	null	inter
A005	59	M	MA	C2_RD	C3_LV	-0.7880302648184697	cross1	cross	null	inter
A005	59	M	MA	C2_RD	C3_RD	0.3750501582124286	dorsal	dorsal	null	inter
A005	59	M	MA	C2_RD	C3_LD	-0.09904607508038242	dorsal	dorsal	null	inter
A005	59	M	MA	C2_RD	C4_RV	-0.6597045458322078	right	within	null	inter
A005	59	M	MA	C2_RD	C4_LV	-1.3732244703595695	cross1	cross	null	inter
A005	59	M	MA	C2_RD	C4_RD	-0.3660586196201951	dorsal	dorsal	null	inter
A005	59	M	MA	C2_RD	C4_LD	-0.9015851240298789	dorsal	dorsal	null	inter
A005	59	M	MA	C2_RD	C5_RV	-0.06706597700452512	right	within	null	inter
A005	59	M	MA	C2_RD	C5_LV	-0.29366622516007396	cross1	cross	null	inter
A005	59	M	MA	C2_RD	C5_RD	0.47426556826381294	dorsal	dorsal	null	inter
A005	59	M	MA	C2_RD	C5_LD	-0.08946214615413892	dorsal	dorsal	null	inter
A005	59	M	MA	C2_RD	C6_RV	-0.21290525437387972	right	within	null	inter
A005	59	M	MA	C2_RD	C6_LV	0.294062357699018	cross1	cross	null	inter
A005	59	M	MA	C2_RD	C6_RD	0.5925423775579671	dorsal	dorsal	null	inter
A005	59	M	MA	C2_RD	C6_LD	0.8716608049053637	dorsal	dorsal	null	inter
A005	59	M	MA	C2_RD	C7_RV	-1.0594170602922264	right	within	null	inter
A005	59	M	MA	C2_RD	C7_LV	-1.285287172091182	cross1	cross	null	inter
A005	59	M	MA	C2_RD	C7_RD	-0.3306790464681787	dorsal	dorsal	null	inter
A005	59	M	MA	C2_RD	C7_LD	-0.4460839163343915	dorsal	dorsal	null	inter
A005	59	M	MA	C2_LD	C3_RV	0.4117125299315222	cross2	cross	null	inter
A005	59	M	MA	C2_LD	C3_LV	-0.9794622961804471	left	within	null	inter
A005	59	M	MA	C2_LD	C3_RD	0.47575636207803335	dorsal	dorsal	null	inter
A005	59	M	MA	C2_LD	C3_LD	-0.00011086677888788	dorsal	dorsal	null	inter
A005	59	M	MA	C2_LD	C4_RV	-0.8661164700265924	cross2	cross	null	inter
A005	59	M	MA	C2_LD	C4_LV	-1.6737396166127625	left	within	null	inter
A005	59	M	MA	C2_LD	C4_RD	-0.34669128985597486	dorsal	dorsal	null	inter
A005	59	M	MA	C2_LD	C4_LD	-0.9929760609106927	dorsal	dorsal	null	inter
A005	59	M	MA	C2_LD	C5_RV	-0.092958775122367	cross2	cross	null	inter
A005	59	M	MA	C2_LD	C5_LV	-0.27181420421787145	left	within	null	inter
A005	59	M	MA	C2_LD	C5_RD	0.40266042770856075	dorsal	dorsal	null	inter
A005	59	M	MA	C2_LD	C5_LD	0.08646426961441243	dorsal	dorsal	null	inter
A005	59	M	MA	C2_LD	C6_RV	-0.18383869944204279	cross2	cross	null	inter
A005	59	M	MA	C2_LD	C6_LV	0.4016383249296552	left	within	null	inter
A005	59	M	MA	C2_LD	C6_RD	0.6510465426479145	dorsal	dorsal	null	inter
A005	59	M	MA	C2_LD	C6_LD	1.1210688646122091	dorsal	dorsal	null	inter
A005	59	M	MA	C2_LD	C7_RV	-1.1686246102365434	cross2	cross	null	inter
A005	59	M	MA	C2_LD	C7_LV	-1.133210581219983	left	within	null	inter
A005	59	M	MA	C2_LD	C7_RD	-0.23635533197975497	dorsal	dorsal	null	inter
A005	59	M	MA	C2_LD	C7_LD	-0.5345046483449973	dorsal	dorsal	null	inter
A005	59	M	MA	C3_RV	C3_LV	0.12212170251425661	ventral	ventral	C3	intra
A005	59	M	MA	C3_RV	C3_RD	0.12250215975798615	right	within	C3	intra
A005	59	M	MA	C3_RV	C3_LD	0.04482780422076082	cross2	cross	C3	intra
A005	59	M	MA	C3_RV	C4_RV	0.03822679820046272	ventral	ventral	null	inter
A005	59	M	MA	C3_RV	C4_LV	-0.27903822468343653	ventral	ventral	null	inter
A005	59	M	MA	C3_RV	C4_RD	-1.7924131831956787	right	within	null	inter
A005	59	M	MA	C3_RV	C4_LD	-0.6812954871166257	cross2	cross	null	inter
A005	59	M	MA	C3_RV	C5_RV	0.051855287672426136	ventral	ventral	null	inter
A005	59	M	MA	C3_RV	C5_LV	0.36753460881713224	ventral	ventral	null	inter
A005	59	M	MA	C3_RV	C5_RD	-0.5113017879766206	right	within	null	inter
A005	59	M	MA	C3_RV	C5_LD	-0.44414963074738006	cross2	cross	null	inter
A005	59	M	MA	C3_RV	C6_RV	0.6235632713166495	ventral	ventral	null	inter
A005	59	M	MA	C3_RV	C6_LV	0.3929051615925979	ventral	ventral	null	inter
A005	59	M	MA	C3_RV	C6_RD	-0.537668063173039	right	within	null	inter
A005	59	M	MA	C3_RV	C6_LD	0.22048332901716344	cross2	cross	null	inter
A005	59	M	MA	C3_RV	C7_RV	0.10627159517552902	ventral	ventral	null	inter
A005	59	M	MA	C3_RV	C7_LV	-0.040268924362403535	ventral	ventral	null	inter
A005	59	M	MA	C3_RV	C7_RD	-1.2318878552232422	right	within	null	inter
A005	59	M	MA	C3_RV	C7_LD	-0.20381476745054322	cross2	cross	null	inter
A005	59	M	MA	C3_LV	C3_RD	-0.7698822051330902	cross1	cross	C3	intra
A005	59	M	MA	C3_LV	C3_LD	-0.26764876563216	left	within	C3	intra
A005	59	M	MA	C3_LV	C4_RV	1.3664239996103396	ventral	ventral	null	inter
A005	59	M	MA	C3_LV	C4_LV	1.1577092545433258	ventral	ventral	null	inter
A005	59	M	MA	C3_LV	C4_RD	-0.14162967146242442	cross1	cross	null	inter
A005	59	M	MA	C3_LV	C4_LD	0.6561344519486713	left	within	null	inter
A005	59	M	MA	C3_LV	C5_RV	-0.010680332592619253	ventral	ventral	null	inter
A005	59	M	MA	C3_LV	C5_LV	0.17511282838428913	ventral	ventral	null	inter
A005	59	M	MA	C3_LV	C5_RD	-0.36702171190820515	cross1	cross	null	inter
A005	59	M	MA	C3_LV	C5_LD	-0.7057851486604	left	within	null	inter
A005	59	M	MA	C3_LV	C6_RV	0.14200838105990576	ventral	ventral	null	inter
A005	59	M	MA	C3_LV	C6_LV	-0.673582982720033	ventral	ventral	null	inter
A005	59	M	MA	C3_LV	C6_RD	-1.2672867837816135	cross1	cross	null	inter
A005	59	M	MA	C3_LV	C6_LD	-1.5451932900139966	left	within	null	inter
A005	59	M	MA	C3_LV	C7_RV	1.0071945736063639	ventral	ventral	null	inter
A005	59	M	MA	C3_LV	C7_LV	0.6327115438318139	ventral	ventral	null	inter
A005	59	M	MA	C3_LV	C7_RD	-0.10795323987269466	cross1	cross	null	inter
A005	59	M	MA	C3_LV	C7_LD	0.8572614845497911	left	within	null	inter
A005	59	M	MA	C3_RD	C3_LD	1.3362109118233296	dorsal	dorsal	C3	intra
A005	59	M	MA	C3_RD	C4_RV	-1.113754687168071	right	within	null	inter
A005	59	M	MA	C3_RD	C4_LV	-0.8415392053982897	cross1	cross	null	inter
A005	59	M	MA	C3_RD	C4_RD	0.02479475392951843	dorsal	dorsal	null	inter
A005	59	M	MA	C3_RD	C4_LD	-0.19735143241148914	dorsal	dorsal	null	inter
A005	59	M	MA	C3_RD	C5_RV	-0.41873286211001665	right	within	null	inter
A005	59	M	MA	C3_RD	C5_LV	-0.1639808423969035	cross1	cross	null	inter
A005	59	M	MA	C3_RD	C5_RD	-0.298672258587309	dorsal	dorsal	null	inter
A005	59	M	MA	C3_RD	C5_LD	0.905084004991751	dorsal	dorsal	null	inter
A005	59	M	MA	C3_RD	C6_RV	0.18270765573789927	right	within	null	inter
A005	59	M	MA	C3_RD	C6_LV	0.6219667634869112	cross1	cross	null	inter
A005	59	M	MA	C3_RD	C6_RD	0.3765325265172461	dorsal	dorsal	null	inter
A005	59	M	MA	C3_RD	C6_LD	1.135288738120239	dorsal	dorsal	null	inter
A005	59	M	MA	C3_RD	C7_RV	-0.1337229416785546	right	within	null	inter
A005	59	M	MA	C3_RD	C7_LV	-0.15379861107727502	cross1	cross	null	inter
A005	59	M	MA	C3_RD	C7_RD	-0.27763366278999846	dorsal	dorsal	null	inter
A005	59	M	MA	C3_RD	C7_LD	-2.0471419584847794	dorsal	dorsal	null	inter
A005	59	M	MA	C3_LD	C4_RV	-0.6259988133560461	cross2	cross	null	inter
A005	59	M	MA	C3_LD	C4_LV	-0.32455651947633224	left	within	null	inter
A005	59	M	MA	C3_LD	C4_RD	0.0672595702588127	dorsal	dorsal	null	inter
A005	59	M	MA	C3_LD	C4_LD	0.15983357403672546	dorsal	dorsal	null	inter
A005	59	M	MA	C3_LD	C5_RV	-0.5850917956019199	cross2	cross	null	inter
A005	59	M	MA	C3_LD	C5_LV	-0.09874799786687453	left	within	null	inter
A005	59	M	MA	C3_LD	C5_RD	-0.697303045277267	dorsal	dorsal	null	inter
A005	59	M	MA	C3_LD	C5_LD	0.9347780943109079	dorsal	dorsal	null	inter
A005	59	M	MA	C3_LD	C6_RV	0.28784845507468143	cross2	cross	null	inter
A005	59	M	MA	C3_LD	C6_LV	0.38350804055761734	left	within	null	inter
A005	59	M	MA	C3_LD	C6_RD	-0.021160457949755955	dorsal	dorsal	null	inter
A005	59	M	MA	C3_LD	C6_LD	0.525823034936393	dorsal	dorsal	null	inter
A005	59	M	MA	C3_LD	C7_RV	0.2982262257710858	cross2	cross	null	inter
A005	59	M	MA	C3_LD	C7_LV	0.25269185799756183	left	within	null	inter
A005	59	M	MA	C3_LD	C7_RD	-0.22248611844430083	dorsal	dorsal	null	inter
A005	59	M	MA	C3_LD	C7_LD	-1.0779716915413895	dorsal	dorsal	null	inter
A005	59	M	MA	C4_RV	C4_LV	1.4114308698381988	ventral	ventral	C4	intra
A005	59	M	MA	C4_RV	C4_RD	-0.049929302057500846	right	within	C4	intra
A005	59	M	MA	C4_RV	C4_LD	0.4309151765734116	cross2	cross	C4	intra
A005	59	M	MA	C4_RV	C5_RV	0.4642474786876508	ventral	ventral	null	inter
A005	59	M	MA	C4_RV	C5_LV	0.4400025577829798	ventral	ventral	null	inter
A005	59	M	MA	C4_RV	C5_RD	-0.13217894469623098	right	within	null	inter
A005	59	M	MA	C4_RV	C5_LD	-0.8876664777506094	cross2	cross	null	inter
A005	59	M	MA	C4_RV	C6_RV	0.2210033887493043	ventral	ventral	null	inter
A005	59	M	MA	C4_RV	C6_LV	-0.4700220921452121	ventral	ventral	null	inter
A005	59	M	MA	C4_RV	C6_RD	-0.760809295860224	right	within	null	inter
A005	59	M	MA	C4_RV	C6_LD	-1.5849049058826679	cross2	cross	null	inter
A005	59	M	MA	C4_RV	C7_RV	0.7369660063926514	ventral	ventral	null	inter
A005	59	M	MA	C4_RV	C7_LV	0.5858067479983886	ventral	ventral	null	inter
A005	59	M	MA	C4_RV	C7_RD	-0.016518182524858427	right	within	null	inter
A005	59	M	MA	C4_RV	C7_LD	1.0927126173271338	cross2	cross	null	inter
A005	59	M	MA	C4_LV	C4_RD	0.21578832535449008	cross1	cross	C4	intra
A005	59	M	MA	C4_LV	C4_LD	0.7015635833610132	left	within	C4	intra
A005	59	M	MA	C4_LV	C5_RV	0.36748049568127705	ventral	ventral	null	inter
A005	59	M	MA	C4_LV	C5_LV	0.44198272810107864	ventral	ventral	null	inter
A005	59	M	MA	C4_LV	C5_RD	-0.2645087748075535	cross1	cross	null	inter
A005	59	M	MA	C4_LV	C5_LD	-0.35490281804432044	left	within	null	inter
A005	59	M	MA	C4_LV	C6_RV	0.22667030195950624	ventral	ventral	null	inter
A005	59	M	MA	C4_LV	C6_LV	-0.4094203289191765	ventral	ventral	null	inter
A005	59	M	MA	C4_LV	C6_RD	-0.6847705545548081	cross1	cross	null	inter
A005	59	M	MA	C4_LV	C6_LD	-1.501493683928552	left	within	null	inter
A005	59	M	MA	C4_LV	C7_RV	0.9577225790419427	ventral	ventral	null	inter
A005	59	M	MA	C4_LV	C7_LV	1.0002158205345584	ventral	ventral	null	inter
A005	59	M	MA	C4_LV	C7_RD	0.23104825737272322	cross1	cross	null	inter
A005	59	M	MA	C4_LV	C7_LD	0.8823225111125446	left	within	null	inter
A005	59	M	MA	C4_RD	C4_LD	0.7740983852631519	dorsal	dorsal	C4	intra
A005	59	M	MA	C4_RD	C5_RV	-0.06588632296049078	right	within	null	inter
A005	59	M	MA	C4_RD	C5_LV	-0.38001568362674404	cross1	cross	null	inter
A005	59	M	MA	C4_RD	C5_RD	0.47726638705720054	dorsal	dorsal	null	inter
A005	59	M	MA	C4_RD	C5_LD	0.4685030242828368	dorsal	dorsal	null	inter
A005	59	M	MA	C4_RD	C6_RV	-0.551074176363803	right	within	null	inter
A005	59	M	MA	C4_RD	C6_LV	-0.37085212435884174	cross1	cross	null	inter
A005	59	M	MA	C4_RD	C6_RD	0.5961402347277905	dorsal	dorsal	null	inter
A005	59	M	MA	C4_RD	C6_LD	-0.1641865266424838	dorsal	dorsal	null	inter
A005	59	M	MA	C4_RD	C7_RV	-0.05227343548395779	right	within	null	inter
A005	59	M	MA	C4_RD	C7_LV	0.027829492863807693	cross1	cross	null	inter
A005	59	M	MA	C4_RD	C7_RD	1.0521008969472079	dorsal	dorsal	null	inter
A005	59	M	MA	C4_RD	C7_LD	0.09374241534583337	dorsal	dorsal	null	inter
A005	59	M	MA	C4_LD	C5_RV	-0.39107648988938676	cross2	cross	null	inter
A005	59	M	MA	C4_LD	C5_LV	-0.3537048361917085	left	within	null	inter
A005	59	M	MA	C4_LD	C5_RD	-0.04732517575424902	dorsal	dorsal	null	inter
A005	59	M	MA	C4_LD	C5_LD	0.046906662123003394	dorsal	dorsal	null	inter
A005	59	M	MA	C4_LD	C6_RV	-0.3335895993752497	cross2	cross	null	inter
A005	59	M	MA	C4_LD	C6_LV	-0.8937955502084597	left	within	null	inter
A005	59	M	MA	C4_LD	C6_RD	-0.2455866562994688	dorsal	dorsal	null	inter
A005	59	M	MA	C4_LD	C6_LD	-0.7933020798731516	dorsal	dorsal	null	inter
A005	59	M	MA	C4_LD	C7_RV	0.6397313819026679	cross2	cross	null	inter
A005	59	M	MA	C4_LD	C7_LV	0.4135956476178107	left	within	null	inter
A005	59	M	MA	C4_LD	C7_RD	0.44192985902974236	dorsal	dorsal	null	inter
A005	59	M	MA	C4_LD	C7_LD	0.3683132081707616	dorsal	dorsal	null	inter
A005	59	M	MA	C5_RV	C5_LV	1.1138439058576513	ventral	ventral	C5	intra
A005	59	M	MA	C5_RV	C5_RD	0.059097205386930016	right	within	C5	intra
A005	59	M	MA	C5_RV	C5_LD	-0.25226194106325606	cross2	cross	C5	intra
A005	59	M	MA	C5_RV	C6_RV	0.5539299296297614	ventral	ventral	null	inter
A005	59	M	MA	C5_RV	C6_LV	0.46280632103662633	ventral	ventral	null	inter
A005	59	M	MA	C5_RV	C6_RD	0.0561697240771124	right	within	null	inter
A005	59	M	MA	C5_RV	C6_LD	-0.13578997130172205	cross2	cross	null	inter
A005	59	M	MA	C5_RV	C7_RV	0.028328055869488007	ventral	ventral	null	inter
A005	59	M	MA	C5_RV	C7_LV	0.2977876168140151	ventral	ventral	null	inter
A005	59	M	MA	C5_RV	C7_RD	0.03674141108377172	right	within	null	inter
A005	59	M	MA	C5_RV	C7_LD	0.2825366743141351	cross2	cross	null	inter
A005	59	M	MA	C5_LV	C5_RD	-0.6039372536777626	cross1	cross	C5	intra
A005	59	M	MA	C5_LV	C5_LD	-0.09897122124212625	left	within	C5	intra
A005	59	M	MA	C5_LV	C6_RV	1.4589076682923536	ventral	ventral	null	inter
A005	59	M	MA	C5_LV	C6_LV	0.731626739727316	ventral	ventral	null	inter
A005	59	M	MA	C5_LV	C6_RD	-0.39526889361474565	cross1	cross	null	inter
A005	59	M	MA	C5_LV	C6_LD	-0.09924429618025192	left	within	null	inter
A005	59	M	MA	C5_LV	C7_RV	0.4640687602927018	ventral	ventral	null	inter
A005	59	M	MA	C5_LV	C7_LV	0.8016000883772729	ventral	ventral	null	inter
A005	59	M	MA	C5_LV	C7_RD	-0.28161080473205247	cross1	cross	null	inter
A005	59	M	MA	C5_LV	C7_LD	0.05600867292745331	left	within	null	inter
A005	59	M	MA	C5_RD	C5_LD	-0.18694823059845622	dorsal	dorsal	C5	intra
A005	59	M	MA	C5_RD	C6_RV	-1.0971274366018444	right	within	null	inter
A005	59	M	MA	C5_RD	C6_LV	-0.42065456660934397	cross1	cross	null	inter
A005	59	M	MA	C5_RD	C6_RD	0.906193511324768	dorsal	dorsal	null	inter
A005	59	M	MA	C5_RD	C6_LD	0.02887376249310639	dorsal	dorsal	null	inter
A005	59	M	MA	C5_RD	C7_RV	-0.9894455373024448	right	within	null	inter
A005	59	M	MA	C5_RD	C7_LV	-0.9827734676285	cross1	cross	null	inter
A005	59	M	MA	C5_RD	C7_RD	0.5429456806098597	dorsal	dorsal	null	inter
A005	59	M	MA	C5_RD	C7_LD	0.2931555256190382	dorsal	dorsal	null	inter
A005	59	M	MA	C5_LD	C6_RV	0.03303802967001109	cross2	cross	null	inter
A005	59	M	MA	C5_LD	C6_LV	0.4641029365344776	left	within	null	inter
A005	59	M	MA	C5_LD	C6_RD	0.490644582673232	dorsal	dorsal	null	inter
A005	59	M	MA	C5_LD	C6_LD	0.6868262982228154	dorsal	dorsal	null	inter
A005	59	M	MA	C5_LD	C7_RV	-0.12912159192181755	cross2	cross	null	inter
A005	59	M	MA	C5_LD	C7_LV	0.1303596298090523	left	within	null	inter
A005	59	M	MA	C5_LD	C7_RD	0.38987951830097745	dorsal	dorsal	null	inter
A005	59	M	MA	C5_LD	C7_LD	-0.7561582001676491	dorsal	dorsal	null	inter
A005	59	M	MA	C6_RV	C6_LV	0.88730085992806	ventral	ventral	C6	intra
A005	59	M	MA	C6_RV	C6_RD	-0.5281546168110199	right	within	C6	intra
A005	59	M	MA	C6_RV	C6_LD	0.08344591618468215	cross2	cross	C6	intra
A005	59	M	MA	C6_RV	C7_RV	0.6241928633241439	ventral	ventral	null	inter
A005	59	M	MA	C6_RV	C7_LV	0.8057603025457561	ventral	ventral	null	inter
A005	59	M	MA	C6_RV	C7_RD	-0.6083565447947493	right	within	null	inter
A005	59	M	MA	C6_RV	C7_LD	-0.2693684292433828	cross2	cross	null	inter
A005	59	M	MA	C6_LV	C6_RD	0.18937995909654132	cross1	cross	C6	intra
A005	59	M	MA	C6_LV	C6_LD	0.8722206650394537	left	within	C6	intra
A005	59	M	MA	C6_LV	C7_RV	-0.11401110023388239	ventral	ventral	null	inter
A005	59	M	MA	C6_LV	C7_LV	0.144949583416732	ventral	ventral	null	inter
A005	59	M	MA	C6_LV	C7_RD	-0.38638471630914145	cross1	cross	null	inter
A005	59	M	MA	C6_LV	C7_LD	-0.8134710426726289	left	within	null	inter
A005	59	M	MA	C6_RD	C6_LD	0.6873022478084915	dorsal	dorsal	C6	intra
A005	59	M	MA	C6_RD	C7_RV	-1.0872062852187565	right	within	null	inter
A005	59	M	MA	C6_RD	C7_LV	-0.7576125397140692	cross1	cross	null	inter
A005	59	M	MA	C6_RD	C7_RD	0.4783100083520494	dorsal	dorsal	null	inter
A005	59	M	MA	C6_RD	C7_LD	-0.3775542531970171	dorsal	dorsal	null	inter
A005	59	M	MA	C6_LD	C7_RV	-0.6960882827207002	cross2	cross	null	inter
A005	59	M	MA	C6_LD	C7_LV	-0.5062574144420706	left	within	null	inter
A005	59	M	MA	C6_LD	C7_RD	-0.19128295900512193	dorsal	dorsal	null	inter
A005	59	M	MA	C6_LD	C7_LD	-1.2585538020001275	dorsal	dorsal	null	inter
A005	59	M	MA	C7_RV	C7_LV	1.3346182882693371	ventral	ventral	C7	intra
A005	59	M	MA	C7_RV	C7_RD	-0.2597974623768243	right	within	C7	intra
A005	59	M	MA	C7_RV	C7_LD	0.17538750135928394	cross2	cross	C7	intra
A005	59	M	MA	C7_LV	C7_RD	0.014604152954055408	cross1	cross	C7	intra
A005	59	M	MA	C7_LV	C7_LD	0.1846468221578894	left	within	C7	intra
A005	59	M	MA	C7_RD	C7_LD	0.42597213723554656	dorsal	dorsal	C7	intra
A006	31	F	YA	C2_RV	C2_LV	1.3669812137340134	ventral	ventral	C2	intra
A006	31	F	YA	C2_RV	C2_RD	1.4277306439941455	right	within	C2	intra
A006	31	F	YA	C2_RV	C2_LD	1.0449192962324425	cross2	cross	C2	intra
A006	31	F	YA	C2_RV	C3_RV	0.2683724134271289	ventral	ventral	null	inter
A006	31	F	YA	C2_RV	C3_LV	0.5563513375445364	ventral	ventral	null	inter
A006	31	F	YA	C2_RV	C3_RD	0.20885146433930424	right	within	null	inter
A006	31	F	YA	C2_RV	C3_LD	0.40256593713871064	cross2	cross	null	inter
A006	31	F	YA	C2_RV	C4_RV	-0.39841335888676094	ventral	ventral	null	inter
A006	31	F	YA	C2_RV	C4_LV	-0.44604538504575525	ventral	ventral	null	inter
A006	31	F	YA	C2_RV	C4_RD	0.04336932798285846	right	within	null	inter
A006	31	F	YA	C2_RV	C4_LD	-0.0836150804035419	cross2	cross	null	inter
A006	31	F	YA	C2_RV	C5_RV	-0.5648986084235451	ventral	ventral	null	inter
A006	31	F	YA	C2_RV	C5_LV	-0.9833108209125208	ventral	ventral	null	inter
A006	31	F	YA	C2_RV	C5_RD	-0.5349526294202891	right	within	null	inter
A006	31	F	YA	C2_RV	C5_LD	-0.2984581459709534	cross2	cross	null	inter
A006	31	F	YA	C2_RV	C6_RV	-0.5083231768971543	ventral	ventral	null	inter
A006	31	F	YA	C2_RV	C6_LV	-0.13013475752004822	ventral	ventral	null	inter
A006	31	F	YA	C2_RV	C6_RD	-0.936831894870192	right	within	null	inter
A006	31	F	YA	C2_RV	C6_LD	-1.0225638530468055	cross2	cross	null	inter
A006	31	F	YA	C2_RV	C7_RV	-0.5240356636835601	ventral	ventral	null	inter
A006	31	F	YA	C2_RV	C7_LV	-0.46669547726864113	ventral	ventral	null	inter
A006	31	F	YA	C2_RV	C7_RD	-0.8410757868343556	right	within	null	inter
A006	31	F	YA	C2_RV	C7_LD	-0.11925224933102987	cross2	cross	null	inter
A006	31	F	YA	C2_LV	C2_RD	1.0607550393783989	cross1	cross	C2	intra
A006	31	F	YA	C2_LV	C2_LD	1.7520754757609884	left	within	C2	intra
A006	31	F	YA	C2_LV	C3_RV	-0.11473146532497212	ventral	ventral	null	inter
A006	31	F	YA	C2_LV	C3_LV	0.965872714522792	ventral	ventral	null	inter
A006	31	F	YA	C2_LV	C3_RD	-0.19999376650727546	cross1	cross	null	inter
A006	31	F	YA	C2_LV	C3_LD	0.35206878425175975	left	within	null	inter
A006	31	F	YA	C2_LV	C4_RV	-0.5413242643421634	ventral	ventral	null	inter
A006	31	F	YA	C2_LV	C4_LV	-0.2186639593313171	ventral	ventral	null	inter
A006	31	F	YA	C2_LV	C4_RD	-0.0774950926548711	cross1	cross	null	inter
A006	31	F	YA	C2_LV	C4_LD	-0.2745621749503427	left	within	null	inter
A006	31	F	YA	C2_LV	C5_RV	-0.17712830769150448	ventral	ventral	null	inter
A006	31	F	YA	C2_LV	C5_LV	-0.7466806106090195	ventral	ventral	null	inter
A006	31	F	YA	C2_LV	C5_RD	-0.4761208270322902	cross1	cross	null	inter
A006	31	F	YA	C2_LV	C5_LD	-0.25606331637408797	left	within	null	inter
A006	31	F	YA	C2_LV	C6_RV	-0.30292824542500063	ventral	ventral	null	inter
A006	31	F	YA	C2_LV	C6_LV	0.18254705365329688	ventral	ventral	null	inter
A006	31	F	YA	C2_LV	C6_RD	-2.0180222798351393	cross1	cross	null	inter
A006	31	F	YA	C2_LV	C6_LD	-0.8090924486210235	left	within	null	inter
A006	31	F	YA	C2_LV	C7_RV	-0.4194242542745215	ventral	ventral	null	inter
A006	31	F	YA	C2_LV	C7_LV	-0.0975208374352428	ventral	ventral	null	inter
A006	31	F	YA	C2_LV	C7_RD	-1.2538276547308587	cross1	cross	null	inter
A006	31	F	YA	C2_LV	C7_LD	-0.6232238102469555	left	within	null	inter
A006	31	F	YA	C2_RD	C2_LD	0.9369657885985582	dorsal	dorsal	C2	intra
A006	31	F	YA	C2_RD	C3_RV	0.03100841700921461	right	within	null	inter
A006	31	F	YA	C2_RD	C3_LV	0.7774718732525077	cross1	cross	null	inter
A006	31	F	YA	C2_RD	C3_RD	0.23422126195239384	dorsal	dorsal	null	inter
A006	31	F	YA	C2_RD	C3_LD	0.770917916530567	dorsal	dorsal	null	inter
A006	31	F	YA	C2_RD	C4_RV	-0.7607610040856071	right	within	null	inter
A006	31	F	YA	C2_RD	C4_LV	-0.5901917476140763	cross1	cross	null	inter
A006	31	F	YA	C2_RD	C4_RD	0.47659825246040766	dorsal	dorsal	null	inter
A006	31	F	YA	C2_RD	C4_LD	0.2659067387313616	dorsal	dorsal	null	inter
A006	31	F	YA	C2_RD	C5_RV	-0.5582771040609666	right	within	null	inter
A006	31	F	YA	C2_RD	C5_LV	-1.2416042377979801	cross1	cross	null	inter
A006	31	F	YA	C2_RD	C5_RD	-0.15642719749098066	dorsal	dorsal	null	inter
A006	31	F	YA	C2_RD	C5_LD	0.046975219625093025	dorsal	dorsal	null	inter
A006	31	F	YA	C2_RD	C6_RV	-0.6433071199491521	right	within	null	inter
A006	31	F	YA	C2_RD	C6_LV	-0.3006004219520642	cross1	cross	null	inter
A006	31	F	YA	C2_RD	C6_RD	-0.8003741725354052	dorsal	dorsal	null	inter
A006	31	F	YA	C2_RD	C6_LD	-0.62558241611522	dorsal	dorsal	null	inter
A006	31	F	YA	C2_RD	C7_RV	-0.9019602042887325	right	within	null	inter
A006	31	F	YA	C2_RD	C7_LV	-0.7706054212168703	cross1	cross	null	inter
A006	31	F	YA	C2_RD	C7_RD	-0.4526644542104689	dorsal	dorsal	null	inter
A006	31	F	YA	C2_RD	C7_LD	-0.19713745909318375	dorsal	dorsal	null	inter
A006	31	F	YA	C2_LD	C3_RV	-0.3372517747323078	cross2	cross	null	inter
A006	31	F	YA	C2_LD	C3_LV	0.7712769895357989	left	within	null	inter
A006	31	F	YA	C2_LD	C3_RD	-0.2698850164330263	dorsal	dorsal	null	inter
A006	31	F	YA	C2_LD	C3_LD	0.57320468718222	dorsal	dorsal	null	inter
A006	31	F	YA	C2_LD	C4_RV	-0.8556060626810056	cross2	cross	null	inter
A006	31	F	YA	C2_LD	C4_LV	-0.44808030869427373	left	within	null	inter
A006	31	F	YA	C2_LD	C4_RD	0.042953647278441975	dorsal	dorsal	null	inter
A006	31	F	YA	C2_LD	C4_LD	-0.07137602898774012	dorsal	dorsal	null	inter
A006	31	F	YA	C2_LD	C5_RV	-0.3054619732059124	cross2	cross	null	inter
A006	31	F	YA	C2_LD	C5_LV	-0.9703888980024928	left	within	null	inter
A006	31	F	YA	C2_LD	C5_RD	-0.1614110896461367	dorsal	dorsal	null	inter
A006	31	F	YA	C2_LD	C5_LD	0.04052219292925223	dorsal	dorsal	null	inter
A006	31	F	YA	C2_LD	C6_RV	-0.5514198042306454	cross2	cross	null	inter
A006	31	F	YA	C2_LD	C6_LV	0.008026999685707305	left	within	null	inter
A006	31	F	YA	C2_LD	C6_RD	-1.533446438792806	dorsal	dorsal	null	inter
A006	31	F	YA	C2_LD	C6_LD	-0.4239184891233234	dorsal	dorsal	null	inter
A006	31	F	YA	C2_LD	C7_RV	-0.5589095845001865	cross2	cross	null	inter
A006	31	F	YA	C2_LD	C7_LV	-0.10368332905172227	left	within	null	inter
A006	31	F	YA	C2_LD	C7_RD	-0.9596835263149818	dorsal	dorsal	null	inter
A006	31	F	YA	C2_LD	C7_LD	-0.8516957158012624	dorsal	dorsal	null	inter
A006	31	F	YA	C3_RV	C3_LV	-0.4296686676765096	ventral	ventral	C3	intra
A006	31	F	YA	C3_RV	C3_RD	0.9959227774970091	right	within	C3	intra
A006	31	F	YA	C3_RV	C3_LD	-0.2806834976120387	cross2	cross	C3	intra
A006	31	F	YA	C3_RV	C4_RV	0.794417367224245	ventral	ventral	null	inter
A006	31	F	YA	C3_RV	C4_LV	0.12418602076926365	ventral	ventral	null	inter
A006	31	F	YA	C3_RV	C4_RD	-0.34806557795185894	right	within	null	inter
A006	31	F	YA	C3_RV	C4_LD	-0.2188368461543288	cross2	cross	null	inter
A006	31	F	YA	C3_RV	C5_RV	-0.27678785383761795	ventral	ventral	null	inter
A006	31	F	YA	C3_RV	C5_LV	0.12710189770823685	ventral	ventral	null	inter
A006	31	F	YA	C3_RV	C5_RD	-0.6316397775222349	right	within	null	inter
A006	31	F	YA	C3_RV	C5_LD	-0.6620058472251539	cross2	cross	null	inter
A006	31	F	YA	C3_RV	C6_RV	0.14338008339748562	ventral	ventral	null	inter
A006	31	F	YA	C3_RV	C6_LV	-0.0054965783157333225	ventral	ventral	null	inter
A006	31	F	YA	C3_RV	C6_RD	0.24980840568300758	right	within	null	inter
A006	31	F	YA	C3_RV	C6_LD	-0.6526849505360934	cross2	cross	null	inter
A006	31	F	YA	C3_RV	C7_RV	0.41344155761031	ventral	ventral	null	inter
A006	31	F	YA	C3_RV	C7_LV	-0.1652974549532019	ventral	ventral	null	inter
A006	31	F	YA	C3_RV	C7_RD	-0.11315554423118276	right	within	null	inter
A006	31	F	YA	C3_RV	C7_LD	1.081263117679614	cross2	cross	null	inter
A006	31	F	YA	C3_LV	C3_RD	-0.40901664411903815	cross1	cross	C3	intra
A006	31	F	YA	C3_LV	C3_LD	0.2626161397306227	left	within	C3	intra
A006	31	F	YA	C3_LV	C4_RV	-0.5488360177921485	ventral	ventral	null	inter
A006	31	F	YA	C3_LV	C4_LV	0.12074659655357084	ventral	ventral	null	inter
A006	31	F	YA	C3_LV	C4_RD	0.17808845527117437	cross1	cross	null	inter
A006	31	F	YA	C3_LV	C4_LD	-0.17935674032215912	left	within	null	inter
A006	31	F	YA	C3_LV	C5_RV	0.30157399190628864	ventral	ventral	null	inter
A006	31	F	YA	C3_LV	C5_LV	-0.32127767103357147	ventral	ventral	null	inter
A006	31	F	YA	C3_LV	C5_RD	-0.23927986847971294	cross1	cross	null	inter
A006	31	F	YA	C3_LV	C5_LD	-0.11487485892051673	left	within	null	inter
A006	31	F	YA	C3_LV	C6_RV	0.066407194883535	ventral	ventral	null	inter
A006	31	F	YA	C3_LV	C6_LV	0.38246029361293515	ventral	ventral	null	inter
A006	31	F	YA	C3_LV	C6_RD	-1.1594097959138345	cross1	cross	null	inter
A006	31	F	YA	C3_LV	C6_LD	-0.4796210349446044	left	within	null	inter
A006	31	F	YA	C3_LV	C7_RV	-0.4110789428319553	ventral	ventral	null	inter
A006	31	F	YA	C3_LV	C7_LV	-0.06167758833062391	ventral	ventral	null	inter
A006	31	F	YA	C3_LV	C7_RD	-0.5602415216766186	cross1	cross	null	inter
A006	31	F	YA	C3_LV	C7_LD	-0.7368948342130109	left	within	null	inter
A006	31	F	YA	C3_RD	C3_LD	0.3454270550993433	dorsal	dorsal	C3	intra
A006	31	F	YA	C3_RD	C4_RV	0.19994696589023797	right	within	null	inter
A006	31	F	YA	C3_RD	C4_LV	-0.29535077188624975	cross1	cross	null	inter
A006	31	F	YA	C3_RD	C4_RD	0.23149553727842362	dorsal	dorsal	null	inter
A006	31	F	YA	C3_RD	C4_LD	0.43516754206911173	dorsal	dorsal	null	inter
A006	31	F	YA	C3_RD	C5_RV	-0.6228306175404444	right	within	null	inter
A006	31	F	YA	C3_RD	C5_LV	-0.20949060101119166	cross1	cross	null	inter
A006	31	F	YA	C3_RD	C5_RD	0.025001385419585017	dorsal	dorsal	null	inter
A006	31	F	YA	C3_RD	C5_LD	0.043448980934325	dorsal	dorsal	null	inter
A006	31	F	YA	C3_RD	C6_RV	-0.27435617005558116	right	within	null	inter
A006	31	F	YA	C3_RD	C6_LV	-0.42555298385575324	cross1	cross	null	inter
A006	31	F	YA	C3_RD	C6_RD	0.34264151145058325	dorsal	dorsal	null	inter
A006	31	F	YA	C3_RD	C6_LD	-0.24069314091977131	dorsal	dorsal	null	inter
A006	31	F	YA	C3_RD	C7_RV	0.06361206097673835	right	within	null	inter
A006	31	F	YA	C3_RD	C7_LV	-0.5421557286820718	cross1	cross	null	inter
A006	31	F	YA	C3_RD	C7_RD	0.1635549787674569	dorsal	dorsal	null	inter
A006	31	F	YA	C3_RD	C7_LD	0.806350361279291	dorsal	dorsal	null	inter
A006	31	F	YA	C3_LD	C4_RV	-1.1970490410104366	cross2	cross	null	inter
A006	31	F	YA	C3_LD	C4_LV	-0.97678818495634	left	within	null	inter
A006	31	F	YA	C3_LD	C4_RD	0.8520891784249998	dorsal	dorsal	null	inter
A006	31	F	YA	C3_LD	C4_LD	0.9665524038362446	dorsal	dorsal	null	inter
A006	31	F	YA	C3_LD	C5_RV	-0.6945488693980361	cross2	cross	null	inter
A006	31	F	YA	C3_LD	C5_LV	-1.115144630936067	left	within	null	inter
A006	31	F	YA	C3_LD	C5_RD	0.6637378134065385	dorsal	dorsal	null	inter
A006	31	F	YA	C3_LD	C5_LD	0.9296779810935106	dorsal	dorsal	null	inter
A006	31	F	YA	C3_LD	C6_RV	-1.0603185601649532	cross2	cross	null	inter
A006	31	F	YA	C3_LD	C6_LV	-0.6167862863021755	left	within	null	inter
A006	31	F	YA	C3_LD	C6_RD	-0.2909999594554458	dorsal	dorsal	null	inter
A006	31	F	YA	C3_LD	C6_LD	0.1394636914811425	dorsal	dorsal	null	inter
A006	31	F	YA	C3_LD	C7_RV	-0.7547387697150343	cross2	cross	null	inter
A006	31	F	YA	C3_LD	C7_LV	-0.6023813784184933	left	within	null	inter
A006	31	F	YA	C3_LD	C7_RD	-0.010641830809625928	dorsal	dorsal	null	inter
A006	31	F	YA	C3_LD	C7_LD	-0.3458897466381069	dorsal	dorsal	null	inter
A006	31	F	YA	C4_RV	C4_LV	0.883073594746302	ventral	ventral	C4	intra
A006	31	F	YA	C4_RV	C4_RD	-0.8238450960987416	right	within	C4	intra
A006	31	F	YA	C4_RV	C4_LD	-0.6759198883096663	cross2	cross	C4	intra
A006	31	F	YA	C4_RV	C5_RV	0.44380026299966546	ventral	ventral	null	inter
A006	31	F	YA	C4_RV	C5_LV	1.1186654396349287	ventral	ventral	null	inter
A006	31	F	YA	C4_RV	C5_RD	-0.5832792135030622	right	within	null	inter
A006	31	F	YA	C4_RV	C5_LD	-0.8376352410360958	cross2	cross	null	inter
A006	31	F	YA	C4_RV	C6_RV	0.9501894363340532	ventral	ventral	null	inter
A006	31	F	YA	C4_RV	C6_LV	0.5059031766468822	ventral	ventral	null	inter
A006	31	F	YA	C4_RV	C6_RD	0.5024962335396823	right	within	null	inter
A006	31	F	YA	C4_RV	C6_LD	-0.21391803058639358	cross2	cross	null	inter
A006	31	F	YA	C4_RV	C7_RV	1.2238441915165152	ventral	ventral	null	inter
A006	31	F	YA	C4_RV	C7_LV	0.4907843846909013	ventral	ventral	null	inter
A006	31	F	YA	C4_RV	C7_RD	0.06310793519889168	right	within	null	inter
A006	31	F	YA	C4_RV	C7_LD	0.7127429115057156	cross2	cross	null	inter
A006	31	F	YA	C4_LV	C4_RD	-0.7205873356185228	cross1	cross	C4	intra
A006	31	F	YA	C4_LV	C4_LD	-0.9474159822354803	left	within	C4	intra
A006	31	F	YA	C4_LV	C5_RV	1.5909551957168726	ventral	ventral	null	inter
A006	31	F	YA	C4_LV	C5_LV	1.3706627207983508	ventral	ventral	null	inter
A006	31	F	YA	C4_LV	C5_RD	-0.5037179402068515	cross1	cross	null	inter
A006	31	F	YA	C4_LV	C5_LD	-0.7049670346001456	left	within	null	inter
A006	31	F	YA	C4_LV	C6_RV	2.9183988805447925	ventral	ventral	null	inter
A006	31	F	YA	C4_LV	C6_LV	1.438033000568238	ventral	ventral	null	inter
A006	31	F	YA	C4_LV	C6_RD	0.033372318583298324	cross1	cross	null	inter
A006	31	F	YA	C4_LV	C6_LD	-0.20125019595974994	left	within	null	inter
A006	31	F	YA	C4_LV	C7_RV	1.0437379469996226	ventral	ventral	null	inter
A006	31	F	YA	C4_LV	C7_LV	0.9035290990235031	ventral	ventral	null	inter
A006	31	F	YA	C4_LV	C7_RD	-0.1390122599577045	cross1	cross	null	inter
A006	31	F	YA	C4_LV	C7_LD	0.003964036855797131	left	within	null	inter
A006	31	F	YA	C4_RD	C4_LD	1.5116351231825047	dorsal	dorsal	C4	intra
A006	31	F	YA	C4_RD	C5_RV	-0.45933365453991515	right	within	null	inter
A006	31	F	YA	C4_RD	C5_LV	-0.5889082446264176	cross1	cross	null	inter
A006	31	F	YA	C4_RD	C5_RD	0.7735345558789885	dorsal	dorsal	null	inter
A006	31	F	YA	C4_RD	C5_LD	0.8940763453204119	dorsal	dorsal	null	inter
A006	31	F	YA	C4_RD	C6_RV	-0.6581844979042785	right	within	null	inter
A006	31	F	YA	C4_RD	C6_LV	-0.8881423393318786	cross1	cross	null	inter
A006	31	F	YA	C4_RD	C6_RD	0.1486973519029905	dorsal	dorsal	null	inter
A006	31	F	YA	C4_RD	C6_LD	0.3581290334788166	dorsal	dorsal	null	inter
A006	31	F	YA	C4_RD	C7_RV	-1.00553291069638	right	within	null	inter
A006	31	F	YA	C4_RD	C7_LV	-1.095585155720931	cross1	cross	null	inter
A006	31	F	YA	C4_RD	C7_RD	0.5705420051322686	dorsal	dorsal	null	inter
A006	31	F	YA	C4_RD	C7_LD	0.0129817377908243	dorsal	dorsal	null	inter
A006	31	F	YA	C4_LD	C5_RV	-0.6966708988608126	cross2	cross	null	inter
A006	31	F	YA	C4_LD	C5_LV	-0.5667437152230551	left	within	null	inter
A006	31	F	YA	C4_LD	C5_RD	1.1198469630286048	dorsal	dorsal	null	inter
A006	31	F	YA	C4_LD	C5_LD	1.259419363451971	dorsal	dorsal	null	inter
A006	31	F	YA	C4_LD	C6_RV	-0.8648353103798136	cross2	cross	null	inter
A006	31	F	YA	C4_LD	C6_LV	-1.2294697369727248	left	within	null	inter
A006	31	F	YA	C4_LD	C6_RD	0.37338112801544765	dorsal	dorsal	null	inter
A006	31	F	YA	C4_LD	C6_LD	0.5799359087890779	dorsal	dorsal	null	inter
A006	31	F	YA	C4_LD	C7_RV	-0.7201650083021387	cross2	cross	null	inter
A006	31	F	YA	C4_LD	C7_LV	-0.9116278133120423	left	within	null	inter
A006	31	F	YA	C4_LD	C7_RD	0.7115304814681797	dorsal	dorsal	null	inter
A006	31	F	YA	C4_LD	C7_LD	0.12715376233903808	dorsal	dorsal	null	inter
A006	31	F	YA	C5_RV	C5_LV	1.0961443950034486	ventral	ventral	C5	intra
A006	31	F	YA	C5_RV	C5_RD	-0.21651356136513492	right	within	C5	intra
A006	31	F	YA	C5_RV	C5_LD	-0.35832130887690844	cross2	cross	C5	intra
A006	31	F	YA	C5_RV	C6_RV	1.5238731213520142	ventral	ventral	null	inter
A006	31	F	YA	C5_RV	C6_LV	1.2789904667080674	ventral	ventral	null	inter
A006	31	F	YA	C5_RV	C6_RD	-0.05207747931780716	right	within	null	inter
A006	31	F	YA	C5_RV	C6_LD	0.03524893409082165	cross2	cross	null	inter
A006	31	F	YA	C5_RV	C7_RV	0.6686236178635077	ventral	ventral	null	inter
A006	31	F	YA	C5_RV	C7_LV	0.9288857018485341	ventral	ventral	null	inter
A006	31	F	YA	C5_RV	C7_RD	-0.06107806626440021	right	within	null	inter
A006	31	F	YA	C5_RV	C7_LD	-0.3013848099463266	cross2	cross	null	inter
A006	31	F	YA	C5_LV	C5_RD	-0.18117396374633526	cross1	cross	C5	intra
A006	31	F	YA	C5_LV	C5_LD	-0.40446988400471406	left	within	C5	intra
A006	31	F	YA	C5_LV	C6_RV	1.5230829474329095	ventral	ventral	null	inter
A006	31	F	YA	C5_LV	C6_LV	0.734291167438572	ventral	ventral	null	inter
A006	31	F	YA	C5_LV	C6_RD	0.5174522840924609	cross1	cross	null	inter
A006	31	F	YA	C5_LV	C6_LD	0.18604080873382603	left	within	null	inter
A006	31	F	YA	C5_LV	C7_RV	1.1717476706766574	ventral	ventral	null	inter
A006	31	F	YA	C5_LV	C7_LV	0.8228101463464397	ventral	ventral	null	inter
A006	31	F	YA	C5_LV	C7_RD	0.26208392963193594	cross1	cross	null	inter
A006	31	F	YA	C5_LV	C7_LD	0.2389423188546334	left	within	null	inter
A006	31	F	YA	C5_RD	C5_LD	2.1988274224653477	dorsal	dorsal	C5	intra
A006	31	F	YA	C5_RD	C6_RV	-0.4750739933872199	right	within	null	inter
A006	31	F	YA	C5_RD	C6_LV	-0.6043943214796608	cross1	cross	null	inter
A006	31	F	YA	C5_RD	C6_RD	0.43049404209488246	dorsal	dorsal	null	inter
A006	31	F	YA	C5_RD	C6_LD	1.3593710040352893	dorsal	dorsal	null	inter
A006	31	F	YA	C5_RD	C7_RV	-0.34483772806538543	right	within	null	inter
A006	31	F	YA	C5_RD	C7_LV	-0.20864908721627165	cross1	cross	null	inter
A006	31	F	YA	C5_RD	C7_RD	0.7932028479185775	dorsal	dorsal	null	inter
A006	31	F	YA	C5_RD	C7_LD	-0.19408321697476305	dorsal	dorsal	null	inter
A006	31	F	YA	C5_LD	C6_RV	-0.6892480299299857	cross2	cross	null	inter
A006	31	F	YA	C5_LD	C6_LV	-0.702836948837706	left	within	null	inter
A006	31	F	YA	C5_LD	C6_RD	0.2435551462331537	dorsal	dorsal	null	inter
A006	31	F	YA	C5_LD	C6_LD	1.031992096794193	dorsal	dorsal	null	inter
A006	31	F	YA	C5_LD	C7_RV	-0.5267140851884496	cross2	cross	null	inter
A006	31	F	YA	C5_LD	C7_LV	-0.32153666522451135	left	within	null	inter
A006	31	F	YA	C5_LD	C7_RD	0.5948289553172199	dorsal	dorsal	null	inter
A006	31	F	YA	C5_LD	C7_LD	-0.28485822143531814	dorsal	dorsal	null	inter
A006	31	F	YA	C6_RV	C6_LV	1.2245658303435825	ventral	ventral	C6	intra
A006	31	F	YA	C6_RV	C6_RD	0.1227992328103446	right	within	C6	intra
A006	31	F	YA	C6_RV	C6_LD	-0.15893124763543845	cross2	cross	C6	intra
A006	31	F	YA	C6_RV	C7_RV	1.0115252191509696	ventral	ventral	null	inter
A006	31	F	YA	C6_RV	C7_LV	0.8125847680798489	ventral	ventral	null	inter
A006	31	F	YA	C6_RV	C7_RD	-0.04752323489184614	right	within	null	inter
A006	31	F	YA	C6_RV	C7_LD	0.08277831624564384	cross2	cross	null	inter
A006	31	F	YA	C6_LV	C6_RD	-0.39618178273125215	cross1	cross	C6	intra
A006	31	F	YA	C6_LV	C6_LD	-0.381391061662017	left	within	C6	intra
A006	31	F	YA	C6_LV	C7_RV	0.8557715419463248	ventral	ventral	null	inter
A006	31	F	YA	C6_LV	C7_LV	1.139340004747588	ventral	ventral	null	inter
A006	31	F	YA	C6_LV	C7_RD	-0.5807004291978477	cross1	cross	null	inter
A006	31	F	YA	C6_LV	C7_LD	-0.36299832543460675	left	within	null	inter
A006	31	F	YA	C6_RD	C6_LD	0.6942796962132582	dorsal	dorsal	C6	intra
A006	31	F	YA	C6_RD	C7_RV	0.2661321157304875	right	within	null	inter
A006	31	F	YA	C6_RD	C7_LV	-0.10304319188158406	cross1	cross	null	inter
A006	31	F	YA	C6_RD	C7_RD	1.3452333083662074	dorsal	dorsal	null	inter
A006	31	F	YA	C6_RD	C7_LD	0.8780162822531026	dorsal	dorsal	null	inter
A006	31	F	YA	C6_LD	C7_RV	-0.0723511658457367	cross2	cross	null	inter
A006	31	F	YA	C6_LD	C7_LV	0.09137838511456343	left	within	null	inter
A006	31	F	YA	C6_LD	C7_RD	0.9659918863936763	dorsal	dorsal	null	inter
A006	31	F	YA	C6_LD	C7_LD	-0.1105744441680761	dorsal	dorsal	null	inter
A006	31	F	YA	C7_RV	C7_LV	1.0509847961600833	ventral	ventral	C7	intra
A006	31	F	YA	C7_RV	C7_RD	-0.1287609918096872	right	within	C7	intra
A006	31	F	YA	C7_RV	C7_LD	0.18625635251873848	cross2	cross	C7	intra
A006	31	F	YA	C7_LV	C7_RD	-0.3267202453444256	cross1	cross	C7	intra
A006	31	F	YA	C7_LV	C7_LD	-0.40957165382922484	left	within	C7	intra
A006	31	F	YA	C7_RD	C7_LD	0.5167967905667233	dorsal	dorsal	C7	intra
A007	24	M	YA	C2_RV	C2_LV	0.9211749739320912	ventral	ventral	C2	intra
A007	24	M	YA	C2_RV	C2_RD	0.0754889561066561	right	within	C2	intra
A007	24	M	YA	C2_RV	C2_LD	0.42879840413054204	cross2	cross	C2	intra
A007	24	M	YA	C2_RV	C3_RV	0.7049847882810786	ventral	ventral	null	inter
A007	24	M	YA	C2_RV	C3_LV	-0.3424343017378684	ventral	ventral	null	inter
A007	24	M	YA	C2_RV	C3_RD	-0.8079516399444647	right	within	null	inter
A007	24	M	YA	C2_RV	C3_LD	-1.724236616290467	cross2	cross	null	inter
A007	24	M	YA	C2_RV	C4_RV	1.09266430540332	ventral	ventral	null	inter
A007	24	M	YA	C2_RV	C4_LV	-0.41724545873200664	ventral	ventral	null	inter
A007	24	M	YA	C2_RV	C4_RD	-0.03483939692159249	right	within	null	inter
A007	24	M	YA	C2_RV	C4_LD	-0.36452664218640046	cross2	cross	null	inter
A007	24	M	YA	C2_RV	C5_RV	-0.05051886312554723	ventral	ventral	null	inter
A007	24	M	YA	C2_RV	C5_LV	-0.2396849959401706	ventral	ventral	null	inter
A007	24	M	YA	C2_RV	C5_RD	-1.5282876863133679	right	within	null	inter
A007	24	M	YA	C2_RV	C5_LD	-0.3636391361425963	cross2	cross	null	inter
A007	24	M	YA	C2_RV	C6_RV	0.30857658001701593	ventral	ventral	null	inter
A007	24	M	YA	C2_RV	C6_LV	0.06203002269481118	ventral	ventral	null	inter
A007	24	M	YA	C2_RV	C6_RD	-0.3754587024312773	right	within	null	inter
A007	24	M	YA	C2_RV	C6_LD	-1.1196046261962673	cross2	cross	null	inter
A007	24	M	YA	C2_RV	C7_RV	0.719290000361606	ventral	ventral	null	inter
A007	24	M	YA	C2_RV	C7_LV	1.0590586038319296	ventral	ventral	null	inter
A007	24	M	YA	C2_RV	C7_RD	0.6961590548818276	right	within	null	inter
A007	24	M	YA	C2_RV	C7_LD	0.6286651703540731	cross2	cross	null	inter
A007	24	M	YA	C2_LV	C2_RD	-0.0029820984881097773	cross1	cross	C2	intra
A007	24	M	YA	C2_LV	C2_LD	0.09653083611509478	left	within	C2	intra
A007	24	M	YA	C2_LV	C3_RV	1.3565466546180012	ventral	ventral	null	inter
A007	24	M	YA	C2_LV	C3_LV	0.36992126721826174	ventral	ventral	null	inter
A007	24	M	YA	C2_LV	C3_RD	-0.24978906568663947	cross1	cross	null	inter
A007	24	M	YA	C2_LV	C3_LD	-0.9155690767239323	left	within	null	inter
A007	24	M	YA	C2_LV	C4_RV	0.20883511866503363	ventral	ventral	null	inter
A007	24	M	YA	C2_LV	C4_LV	-0.9457353255099298	ventral	ventral	null	inter
A007	24	M	YA	C2_LV	C4_RD	-0.609967483760964	cross1	cross	null	inter
A007	24	M	YA	C2_LV	C4_LD	-1.1140904988481004	left	within	null	inter
A007	24	M	YA	C2_LV	C5_RV	-0.2930007997131646	ventral	ventral	null	inter
A007	24	M	YA	C2_LV	C5_LV	-0.4539602602356409	ventral	ventral	null	inter
A007	24	M	YA	C2_LV	C5_RD	-0.5228208774199308	cross1	cross	null	inter
A007	24	M	YA	C2_LV	C5_LD	-0.7578018589984667	left	within	null	inter
A007	24	M	YA	C2_LV	C6_RV	1.0356949025649609	ventral	ventral	null	inter
A007	24	M	YA	C2_LV	C6_LV	0.020377741143140858	ventral	ventral	null	inter
A007	24	M	YA	C2_LV	C6_RD	0.3156066829311763	cross1	cross	null	inter
A007	24	M	YA	C2_LV	C6_LD	-0.465410809108217	left	within	null	inter
A007	24	M	YA	C2_LV	C7_RV	0.9820930591975849	ventral	ventral	null	inter
A007	24	M	YA	C2_LV	C7_LV	0.5271532190700464	ventral	ventral	null	inter
A007	24	M	YA	C2_LV	C7_RD	0.9755263208064809	cross1	cross	null	inter
A007	24	M	YA	C2_LV	C7_LD	0.37528788608238806	left	within	null	inter
A007	24	M	YA	C2_RD	C2_LD	1.4376801630725318	dorsal	dorsal	C2	intra
A007	24	M	YA	C2_RD	C3_RV	-0.07504139058700776	right	within	null	inter
A007	24	M	YA	C2_RD	C3_LV	-0.2998572684905623	cross1	cross	null	inter
A007	24	M	YA	C2_RD	C3_RD	0.16269214230071516	dorsal	dorsal	null	inter
A007	24	M	YA	C2_RD	C3_LD	0.194114812135604	dorsal	dorsal	null	inter
A007	24	M	YA	C2_RD	C4_RV	0.15041926464634992	right	within	null	inter
A007	24	M	YA	C2_RD	C4_LV	0.15662345233234276	cross1	cross	null	inter
A007	24	M	YA	C2_RD	C4_RD	0.5534933678482905	dorsal	dorsal	null	inter
A007	24	M	YA	C2_RD	C4_LD	0.3814384631138502	dorsal	dorsal	null	inter
A007	24	M	YA	C2_RD	C5_RV	0.10115208370649756	right	within	null	inter
A007	24	M	YA	C2_RD	C5_LV	0.05862352027870799	cross1	cross	null	inter
A007	24	M	YA	C2_RD	C5_RD	0.22662720911544187	dorsal	dorsal	null	inter
A007	24	M	YA	C2_RD	C5_LD	0.1552151128108649	dorsal	dorsal	null	inter
A007	24	M	YA	C2_RD	C6_RV	-0.5249899109764309	right	within	null	inter
A007	24	M	YA	C2_RD	C6_LV	-0.3328854171342903	cross1	cross	null	inter
A007	24	M	YA	C2_RD	C6_RD	-0.1110548124438802	dorsal	dorsal	null	inter
A007	24	M	YA	C2_RD	C6_LD	-0.0014924799365261315	dorsal	dorsal	null	inter
A007	24	M	YA	C2_RD	C7_RV	-0.02775513714257858	right	within	null	inter
A007	24	M	YA	C2_RD	C7_LV	0.1454947279429894	cross1	cross	null	inter
A007	24	M	YA	C2_RD	C7_RD	-0.46862397713935233	dorsal	dorsal	null	inter
A007	24	M	YA	C2_RD	C7_LD	0.2281183285636488	dorsal	dorsal	null	inter
A007	24	M	YA	C2_LD	C3_RV	0.07057558736953683	cross2	cross	null	inter
A007	24	M	YA	C2_LD	C3_LV	-0.705456916551648	left	within	null	inter
A007	24	M	YA	C2_LD	C3_RD	-0.12628746297226354	dorsal	dorsal	null	inter
A007	24	M	YA	C2_LD	C3_LD	-0.1406250589371242	dorsal	dorsal	null	inter
A007	24	M	YA	C2_LD	C4_RV	0.6431786961571068	cross2	cross	null	inter
A007	24	M	YA	C2_LD	C4_LV	0.08291844906698664	left	within	null	inter
A007	24	M	YA	C2_LD	C4_RD	0.8227023915608123	dorsal	dorsal	null	inter
A007	24	M	YA	C2_LD	C4_LD	0.4249896533578358	dorsal	dorsal	null	inter
A007	24	M	YA	C2_LD	C5_RV	0.3077040961096351	cross2	cross	null	inter
A007	24	M	YA	C2_LD	C5_LV	0.0974268073920093	left	within	null	inter
A007	24	M	YA	C2_LD	C5_RD	-0.17905704440684284	dorsal	dorsal	null	inter
A007	24	M	YA	C2_LD	C5_LD	-0.013518654189281033	dorsal	dorsal	null	inter
A007	24	M	YA	C2_LD	C6_RV	-0.4957690996456324	cross2	cross	null	inter
A007	24	M	YA	C2_LD	C6_LV	-0.1686943188513707	left	within	null	inter
A007	24	M	YA	C2_LD	C6_RD	-0.38663218068771	dorsal	dorsal	null	inter
A007	24	M	YA	C2_LD	C6_LD	-0.2594957930194276	dorsal	dorsal	null	inter
A007	24	M	YA	C2_LD	C7_RV	0.0713231151406823	cross2	cross	null	inter
A007	24	M	YA	C2_LD	C7_LV	0.36679682378926776	left	within	null	inter
A007	24	M	YA	C2_LD	C7_RD	-0.2132170527575089	dorsal	dorsal	null	inter
A007	24	M	YA	C2_LD	C7_LD	0.346735815433295	dorsal	dorsal	null	inter
A007	24	M	YA	C3_RV	C3_LV	0.2348290464105044	ventral	ventral	C3	intra
A007	24	M	YA	C3_RV	C3_RD	0.06579784826436984	right	within	C3	intra
A007	24	M	YA	C3_RV	C3_LD	-0.607498218397585	cross2	cross	C3	intra
A007	24	M	YA	C3_RV	C4_RV	0.21278524802787693	ventral	ventral	null	inter
A007	24	M	YA	C3_RV	C4_LV	-1.8380775967425385	ventral	ventral	null	inter
A007	24	M	YA	C3_RV	C4_RD	-0.3956449545460975	right	within	null	inter
A007	24	M	YA	C3_RV	C4_LD	-1.0800414409603216	cross2	cross	null	inter
A007	24	M	YA	C3_RV	C5_RV	-0.22909126215619238	ventral	ventral	null	inter
A007	24	M	YA	C3_RV	C5_LV	-0.710097925937971	ventral	ventral	null	inter
A007	24	M	YA	C3_RV	C5_RD	-0.4110853115864593	right	within	null	inter
A007	24	M	YA	C3_RV	C5_LD	-1.2698740171962661	cross2	cross	null	inter
A007	24	M	YA	C3_RV	C6_RV	1.2095346197106651	ventral	ventral	null	inter
A007	24	M	YA	C3_RV	C6_LV	-0.14647456994749158	ventral	ventral	null	inter
A007	24	M	YA	C3_RV	C6_RD	0.5389609886456206	right	within	null	inter
A007	24	M	YA	C3_RV	C6_LD	-0.41678572499131067	cross2	cross	null	inter
A007	24	M	YA	C3_RV	C7_RV	1.2929647437343224	ventral	ventral	null	inter
A007	24	M	YA	C3_RV	C7_LV	0.511517363365321	ventral	ventral	null	inter
A007	24	M	YA	C3_RV	C7_RD	1.5343328509483618	right	within	null	inter
A007	24	M	YA	C3_RV	C7_LD	0.49269809874274784	cross2	cross	null	inter
A007	24	M	YA	C3_LV	C3_RD	0.3714691606662124	cross1	cross	C3	intra
A007	24	M	YA	C3_LV	C3_LD	0.18052826284441734	left	within	C3	intra
A007	24	M	YA	C3_LV	C4_RV	-1.1310892793958716	ventral	ventral	null	inter
A007	24	M	YA	C3_LV	C4_LV	-0.33001322164275576	ventral	ventral	null	inter
A007	24	M	YA	C3_LV	C4_RD	-1.3448655473701363	cross1	cross	null	inter
A007	24	M	YA	C3_LV	C4_LD	-0.8016784049357649	left	within	null	inter
A007	24	M	YA	C3_LV	C5_RV	-0.516882889379306	ventral	ventral	null	inter
A007	24	M	YA	C3_LV	C5_LV	-0.2309696475883944	ventral	ventral	null	inter
A007	24	M	YA	C3_LV	C5_RD	0.49881693331720767	cross1	cross	null	inter
A007	24	M	YA	C3_LV	C5_LD	-0.16279273423879784	left	within	null	inter
A007	24	M	YA	C3_LV	C6_RV	0.7510384067490454	ventral	ventral	null	inter
A007	24	M	YA	C3_LV	C6_LV	-0.006005126749535536	ventral	ventral	null	inter
A007	24	M	YA	C3_LV	C6_RD	0.9747726728444165	cross1	cross	null	inter
A007	24	M	YA	C3_LV	C6_LD	0.40495342112590593	left	within	null	inter
A007	24	M	YA	C3_LV	C7_RV	0.15633723577422476	ventral	ventral	null	inter
A007	24	M	YA	C3_LV	C7_LV	-0.3484530848267248	ventral	ventral	null	inter
A007	24	M	YA	C3_LV	C7_RD	0.16500249884812818	cross1	cross	null	inter
A007	24	M	YA	C3_LV	C7_LD	-0.2707100676214619	left	within	null	inter
A007	24	M	YA	C3_RD	C3_LD	1.0945849992864645	dorsal	dorsal	C3	intra
A007	24	M	YA	C3_RD	C4_RV	-0.8266424278332615	right	within	null	inter
A007	24	M	YA	C3_RD	C4_LV	-0.3262627961892959	cross1	cross	null	inter
A007	24	M	YA	C3_RD	C4_RD	-0.03503377336037814	dorsal	dorsal	null	inter
A007	24	M	YA	C3_RD	C4_LD	-0.10997407627742392	dorsal	dorsal	null	inter
A007	24	M	YA	C3_RD	C5_RV	-0.24990613620748603	right	within	null	inter
A007	24	M	YA	C3_RD	C5_LV	-0.439536674833758	cross1	cross	null	inter
A007	24	M	YA	C3_RD	C5_RD	1.1157966060562927	dorsal	dorsal	null	inter
A007	24	M	YA	C3_RD	C5_LD	-0.16214091451156795	dorsal	dorsal	null	inter
A007	24	M	YA	C3_RD	C6_RV	0.11862541668501267	right	within	null	inter
A007	24	M	YA	C3_RD	C6_LV	-0.6241858302859871	cross1	cross	null	inter
A007	24	M	YA	C3_RD	C6_RD	1.0771487148722558	dorsal	dorsal	null	inter
A007	24	M	YA	C3_RD	C6_LD	0.503446672412482	dorsal	dorsal	null	inter
A007	24	M	YA	C3_RD	C7_RV	0.08422847537315745	right	within	null	inter
A007	24	M	YA	C3_RD	C7_LV	-0.33739154159816687	cross1	cross	null	inter
A007	24	M	YA	C3_RD	C7_RD	-0.07071767340465658	dorsal	dorsal	null	inter
A007	24	M	YA	C3_RD	C7_LD	0.01998407390730897	dorsal	dorsal	null	inter
A007	24	M	YA	C3_LD	C4_RV	-0.8771032279345194	cross2	cross	null	inter
A007	24	M	YA	C3_LD	C4_LV	0.32687149977143615	left	within	null	inter
A007	24	M	YA	C3_LD	C4_RD	0.20654265597069463	dorsal	dorsal	null	inter
A007	24	M	YA	C3_LD	C4_LD	0.4198711398346173	dorsal	dorsal	null	inter
A007	24	M	YA	C3_LD	C5_RV	-0.01913344514959786	cross2	cross	null	inter
A007	24	M	YA	C3_LD	C5_LV	0.07013698832636987	left	within	null	inter
A007	24	M	YA	C3_LD	C5_RD	1.6622568218292229	dorsal	dorsal	null	inter
A007	24	M	YA	C3_LD	C5_LD	0.36697337605537267	dorsal	dorsal	null	inter
A007	24	M	YA	C3_LD	C6_RV	-0.4204335801059809	cross2	cross	null	inter
A007	24	M	YA	C3_LD	C6_LV	-0.3347275545662544	left	within	null	inter
A007	24	M	YA	C3_LD	C6_RD	0.3964650347612007	dorsal	dorsal	null	inter
A007	24	M	YA	C3_LD	C6_LD	0.8280514296567719	dorsal	dorsal	null	inter
A007	24	M	YA	C3_LD	C7_RV	-0.5179099524800028	cross2	cross	null	inter
A007	24	M	YA	C3_LD	C7_LV	-0.6995173152944691	left	within	null	inter
A007	24	M	YA	C3_LD	C7_RD	-0.7201489045522091	dorsal	dorsal	null	inter
A007	24	M	YA	C3_LD	C7_LD	-0.32396946109960695	dorsal	dorsal	null	inter
A007	24	M	YA	C4_RV	C4_LV	-0.0066224117820691325	ventral	ventral	C4	intra
A007	24	M	YA	C4_RV	C4_RD	0.5805069859784022	right	within	C4	intra
A007	24	M	YA	C4_RV	C4_LD	0.23057619934664997	cross2	cross	C4	intra
A007	24	M	YA	C4_RV	C5_RV	0.3801251918983055	ventral	ventral	null	inter
A007	24	M	YA	C4_RV	C5_LV	0.100041077460589	ventral	ventral	null	inter
A007	24	M	YA	C4_RV	C5_RD	-1.2799983447150312	right	within	null	inter
A007	24	M	YA	C4_RV	C5_LD	-0.14374018244396777	cross2	cross	null	inter
A007	24	M	YA	C4_RV	C6_RV	-0.19890098997273425	ventral	ventral	null	inter
A007	24	M	YA	C4_RV	C6_LV	0.17707174693593625	ventral	ventral	null	inter
A007	24	M	YA	C4_RV	C6_RD	-0.8963583923974872	right	within	null	inter
A007	24	M	YA	C4_RV	C6_LD	-0.796401897144151	cross2	cross	null	inter
A007	24	M	YA	C4_RV	C7_RV	0.21411303316224045	ventral	ventral	null	inter
A007	24	M	YA	C4_RV	C7_LV	0.7015975684953499	ventral	ventral	null	inter
A007	24	M	YA	C4_RV	C7_RD	0.2786113934338599	right	within	null	inter
A007	24	M	YA	C4_RV	C7_LD	0.41561403510849304	cross2	cross	null	inter
A007	24	M	YA	C4_LV	C4_RD	0.4614807552119151	cross1	cross	C4	intra
A007	24	M	YA	C4_LV	C4_LD	1.1872246916290552	left	within	C4	intra
A007	24	M	YA	C4_LV	C5_RV	0.3903836050849202	ventral	ventral	null	inter
A007	24	M	YA	C4_LV	C5_LV	1.0092529141328461	ventral	ventral	null	inter
A007	24	M	YA	C4_LV	C5_RD	0.20174837066878262	cross1	cross	null	inter
A007	24	M	YA	C4_LV	C5_LD	1.1242924060931563	left	within	null	inter
A007	24	M	YA	C4_LV	C6_RV	-1.2758915719213564	ventral	ventral	null	inter
A007	24	M	YA	C4_LV	C6_LV	0.34991200936751515	ventral	ventral	null	inter
A007	24	M	YA	C4_LV	C6_RD	-0.8167718558095952	cross1	cross	null	inter
A007	24	M	YA	C4_LV	C6_LD	0.3353472086340003	left	within	null	inter
A007	24	M	YA	C4_LV	C7_RV	-1.350798551202477	ventral	ventral	null	inter
A007	24	M	YA	C4_LV	C7_LV	-0.4366353209149927	ventral	ventral	null	inter
A007	24	M	YA	C4_LV	C7_RD	-1.4337714395016923	cross1	cross	null	inter
A007	24	M	YA	C4_LV	C7_LD	-0.5398585947629202	left	within	null	inter
A007	24	M	YA	C4_RD	C4_LD	1.2543856204910004	dorsal	dorsal	C4	intra
A007	24	M	YA	C4_RD	C5_RV	0.7980813865115983	right	within	null	inter
A007	24	M	YA	C4_RD	C5_LV	0.4426711311107792	cross1	cross	null	inter
A007	24	M	YA	C4_RD	C5_RD	-0.026067228879211923	dorsal	dorsal	null	inter
A007	24	M	YA	C4_RD	C5_LD	0.150115530601341	dorsal	dorsal	null	inter
A007	24	M	YA	C4_RD	C6_RV	-0.9999928060134046	right	within	null	inter
A007	24	M	YA	C4_RD	C6_LV	0.054916419184134174	cross1	cross	null	inter
A007	24	M	YA	C4_RD	C6_RD	-0.6237339427648662	dorsal	dorsal	null	inter
A007	24	M	YA	C4_RD	C6_LD	0.05921085181581109	dorsal	dorsal	null	inter
A007	24	M	YA	C4_RD	C7_RV	-0.44184712619415295	right	within	null	inter
A007	24	M	YA	C4_RD	C7_LV	-0.05150793160347419	cross1	cross	null	inter
A007	24	M	YA	C4_RD	C7_RD	-0.4635871678414867	dorsal	dorsal	null	inter
A007	24	M	YA	C4_RD	C7_LD	-0.030023890998613068	dorsal	dorsal	null	inter
A007	24	M	YA	C4_LD	C5_RV	0.7547801757523097	cross2	cross	null	inter
A007	24	M	YA	C4_LD	C5_LV	0.8715678431711108	left	within	null	inter
A007	24	M	YA	C4_LD	C5_RD	0.19609949871598237	dorsal	dorsal	null	inter
A007	24	M	YA	C4_LD	C5_LD	0.5902042449970688	dorsal	dorsal	null	inter
A007	24	M	YA	C4_LD	C6_RV	-1.7376195195537156	cross2	cross	null	inter
A007	24	M	YA	C4_LD	C6_LV	0.2366518177530868	left	within	null	inter
A007	24	M	YA	C4_LD	C6_RD	-0.7701181437914139	dorsal	dorsal	null	inter
A007	24	M	YA	C4_LD	C6_LD	0.33217446076233026	dorsal	dorsal	null	inter
A007	24	M	YA	C4_LD	C7_RV	-1.0916380269467338	cross2	cross	null	inter
A007	24	M	YA	C4_LD	C7_LV	-0.379371712530428	left	within	null	inter
A007	24	M	YA	C4_LD	C7_RD	-1.0801034036921997	dorsal	dorsal	null	inter
A007	24	M	YA	C4_LD	C7_LD	-0.3863149386925412	dorsal	dorsal	null	inter
A007	24	M	YA	C5_RV	C5_LV	1.1054102442686382	ventral	ventral	C5	intra
A007	24	M	YA	C5_RV	C5_RD	-0.05183300647502548	right	within	C5	intra
A007	24	M	YA	C5_RV	C5_LD	-0.22874465553837942	cross2	cross	C5	intra
A007	24	M	YA	C5_RV	C6_RV	-0.3802574553581105	ventral	ventral	null	inter
A007	24	M	YA	C5_RV	C6_LV	0.9572788424239016	ventral	ventral	null	inter
A007	24	M	YA	C5_RV	C6_RD	-0.4470168780503181	right	within	null	inter
A007	24	M	YA	C5_RV	C6_LD	0.4897491736288915	cross2	cross	null	inter
A007	24	M	YA	C5_RV	C7_RV	-0.7143857436424021	ventral	ventral	null	inter
A007	24	M	YA	C5_RV	C7_LV	-0.5598181349808931	ventral	ventral	null	inter
A007	24	M	YA	C5_RV	C7_RD	-0.2483102010897456	right	within	null	inter
A007	24	M	YA	C5_RV	C7_LD	-0.739682836509373	cross2	cross	null	inter
A007	24	M	YA	C5_LV	C5_RD	0.08908800302336115	cross1	cross	C5	intra
A007	24	M	YA	C5_LV	C5_LD	0.2628708764856349	left	within	C5	intra
A007	24	M	YA	C5_LV	C6_RV	-0.5967171188882788	ventral	ventral	null	inter
A007	24	M	YA	C5_LV	C6_LV	1.1527995919393503	ventral	ventral	null	inter
A007	24	M	YA	C5_LV	C6_RD	-0.6260367261555079	cross1	cross	null	inter
A007	24	M	YA	C5_LV	C6_LD	0.6242213269272704	left	within	null	inter
A007	24	M	YA	C5_LV	C7_RV	-1.37699554790935	ventral	ventral	null	inter
A007	24	M	YA	C5_LV	C7_LV	-0.7656995025079097	ventral	ventral	null	inter
A007	24	M	YA	C5_LV	C7_RD	-0.701392509739174	cross1	cross	null	inter
A007	24	M	YA	C5_LV	C7_LD	-1.1494386012098785	left	within	null	inter
A007	24	M	YA	C5_RD	C5_LD	0.20564074862395282	dorsal	dorsal	C5	intra
A007	24	M	YA	C5_RD	C6_RV	-0.18789506956004434	right	within	null	inter
A007	24	M	YA	C5_RD	C6_LV	-0.2148648585649518	cross1	cross	null	inter
A007	24	M	YA	C5_RD	C6_RD	0.6331260373072193	dorsal	dorsal	null	inter
A007	24	M	YA	C5_RD	C6_LD	1.0935909937336776	dorsal	dorsal	null	inter
A007	24	M	YA	C5_RD	C7_RV	-0.451849290729285	right	within	null	inter
A007	24	M	YA	C5_RD	C7_LV	-0.8669650179908928	cross1	cross	null	inter
A007	24	M	YA	C5_RD	C7_RD	-0.6159962729562706	dorsal	dorsal	null	inter
A007	24	M	YA	C5_RD	C7_LD	-0.462452935014361	dorsal	dorsal	null	inter
A007	24	M	YA	C5_LD	C6_RV	-0.9388007533397191	cross2	cross	null	inter
A007	24	M	YA	C5_LD	C6_LV	-0.1917710042685285	left	within	null	inter
A007	24	M	YA	C5_LD	C6_RD	-0.5400589753611027	dorsal	dorsal	null	inter
A007	24	M	YA	C5_LD	C6_LD	-0.01846256349008781	dorsal	dorsal	null	inter
A007	24	M	YA	C5_LD	C7_RV	-0.5446056168535767	cross2	cross	null	inter
A007	24	M	YA	C5_LD	C7_LV	-0.031261276675339914	left	within	null	inter
A007	24	M	YA	C5_LD	C7_RD	-1.0418375674289237	dorsal	dorsal	null	inter
A007	24	M	YA	C5_LD	C7_LD	-0.02708047871727068	dorsal	dorsal	null	inter
A007	24	M	YA	C6_RV	C6_LV	0.010013390574965905	ventral	ventral	C6	intra
A007	24	M	YA	C6_RV	C6_RD	0.8079727451693969	right	within	C6	intra
A007	24	M	YA	C6_RV	C6_LD	-0.13801525378287943	cross2	cross	C6	intra
A007	24	M	YA	C6_RV	C7_RV	0.8360021897010048	ventral	ventral	null	inter
A007	24	M	YA	C6_RV	C7_LV	0.1649164468482166	ventral	ventral	null	inter
A007	24	M	YA	C6_RV	C7_RD	1.2958618209675312	right	within	null	inter
A007	24	M	YA	C6_RV	C7_LD	0.15045085100928116	cross2	cross	null	inter
A007	24	M	YA	C6_LV	C6_RD	-0.3775914723246616	cross1	cross	C6	intra
A007	24	M	YA	C6_LV	C6_LD	0.4310015961331513	left	within	C6	intra
A007	24	M	YA	C6_LV	C7_RV	-0.6079532576380066	ventral	ventral	null	inter
A007	24	M	YA	C6_LV	C7_LV	-0.583234453697628	ventral	ventral	null	inter
A007	24	M	YA	C6_LV	C7_RD	-0.06375578552647705	cross1	cross	null	inter
A007	24	M	YA	C6_LV	C7_LD	-1.0457670506165544	left	within	null	inter
A007	24	M	YA	C6_RD	C6_LD	0.3528911684358997	dorsal	dorsal	C6	intra
A007	24	M	YA	C6_RD	C7_RV	0.42724173045210023	right	within	null	inter
A007	24	M	YA	C6_RD	C7_LV	-0.21935800739503653	cross1	cross	null	inter
A007	24	M	YA	C6_RD	C7_RD	0.3836783829229543	dorsal	dorsal	null	inter
A007	24	M	YA	C6_RD	C7_LD	0.02026513177000472	dorsal	dorsal	null	inter
A007	24	M	YA	C6_LD	C7_RV	-0.8604512727356161	cross2	cross	null	inter
A007	24	M	YA	C6_LD	C7_LV	-2.219929845284394	left	within	null	inter
A007	24	M	YA	C6_LD	C7_RD	-0.5349615178154432	dorsal	dorsal	null	inter
A007	24	M	YA	C6_LD	C7_LD	-1.3191372164464472	dorsal	dorsal	null	inter
A007	24	M	YA	C7_RV	C7_LV	1.0429579413297596	ventral	ventral	C7	intra
A007	24	M	YA	C7_RV	C7_RD	1.1567213991845322	right	within	C7	intra
A007	24	M	YA	C7_RV	C7_LD	1.1355564096614195	cross2	cross	C7	intra
A007	24	M	YA	C7_LV	C7_RD	0.5405014230435352	cross1	cross	C7	intra
A007	24	M	YA	C7_LV	C7_LD	1.7006815629400494	left	within	C7	intra
A007	24	M	YA	C7_RD	C7_LD	0.47114358254918426	dorsal	dorsal	C7	intra
A008	29	M	YA	C2_RV	C2_LV	1.1710528388349912	ventral	ventral	C2	intra
A008	29	M	YA	C2_RV	C2_RD	0.7525175932193662	right	within	C2	intra
A008	29	M	YA	C2_RV	C2_LD	0.37386887327023116	cross2	cross	C2	intra
A008	29	M	YA	C2_RV	C3_RV	1.4518411715333415	ventral	ventral	null	inter
A008	29	M	YA	C2_RV	C3_LV	1.064087704210791	ventral	ventral	null	inter
A008	29	M	YA	C2_RV	C3_RD	0.17643635203406943	right	within	null	inter
A008	29	M	YA	C2_RV	C3_LD	0.24369273449165568	cross2	cross	null	inter
A008	29	M	YA	C2_RV	C4_RV	0.22155911029046638	ventral	ventral	null	inter
A008	29	M	YA	C2_RV	C4_LV	0.503591926510147	ventral	ventral	null	inter
A008	29	M	YA	C2_RV	C4_RD	-0.9851402167556768	right	within	null	inter
A008	29	M	YA	C2_RV	C4_LD	-1.0617921277623394	cross2	cross	null	inter
A008	29	M	YA	C2_RV	C5_RV	-0.08497259219959441	ventral	ventral	null	inter
A008	29	M	YA	C2_RV	C5_LV	-0.025033376759053275	ventral	ventral	null	inter
A008	29	M	YA	C2_RV	C5_RD	-0.61632101395275	right	within	null	inter
A008	29	M	YA	C2_RV	C5_LD	-0.9052668048435178	cross2	cross	null	inter
A008	29	M	YA	C2_RV	C6_RV	-0.131301915396595	ventral	ventral	null	inter
A008	29	M	YA	C2_RV	C6_LV	-0.023121602006101263	ventral	ventral	null	inter
A008	29	M	YA	C2_RV	C6_RD	-0.41060837827874186	right	within	null	inter
A008	29	M	YA	C2_RV	C6_LD	-0.40952255390002845	cross2	cross	null	inter
A008	29	M	YA	C2_RV	C7_RV	0.08051470975292584	ventral	ventral	null	inter
A008	29	M	YA	C2_RV	C7_LV	-0.12197494150480417	ventral	ventral	null	inter
A008	29	M	YA	C2_RV	C7_RD	-1.1972225068366449	right	within	null	inter
A008	29	M	YA	C2_RV	C7_LD	-1.148917970670189	cross2	cross	null	inter
A008	29	M	YA	C2_LV	C2_RD	1.6238525959755272	cross1	cross	C2	intra
A008	29	M	YA	C2_LV	C2_LD	1.1176438356763359	left	within	C2	intra
A008	29	M	YA	C2_LV	C3_RV	1.32967287742143	ventral	ventral	null	inter
A008	29	M	YA	C2_LV	C3_LV	2.328342889894979	ventral	ventral	null	inter
A008	29	M	YA	C2_LV	C3_RD	0.5305444644947845	cross1	cross	null	inter
A008	29	M	YA	C2_LV	C3_LD	0.8471228192545658	left	within	null	inter
A008	29	M	YA	C2_LV	C4_RV	-0.24844612657612994	ventral	ventral	null	inter
A008	29	M	YA	C2_LV	C4_LV	0.5925643638397589	ventral	ventral	null	inter
A008	29	M	YA	C2_LV	C4_RD	-0.5115271987375836	cross1	cross	null	inter
A008	29	M	YA	C2_LV	C4_LD	-0.35933938057854625	left	within	null	inter
A008	29	M	YA	C2_LV	C5_RV	-0.568494524367239	ventral	ventral	null	inter
A008	29	M	YA	C2_LV	C5_LV	-0.34243712026129525	ventral	ventral	null	inter
A008	29	M	YA	C2_LV	C5_RD	-1.2895520903751236	cross1	cross	null	inter
A008	29	M	YA	C2_LV	C5_LD	-1.3901889324467944	left	within	null	inter
A008	29	M	YA	C2_LV	C6_RV	-0.6144671649106941	ventral	ventral	null	inter
A008	29	M	YA	C2_LV	C6_LV	-0.43495987805822445	ventral	ventral	null	inter
A008	29	M	YA	C2_LV	C6_RD	-0.8245798357891818	cross1	cross	null	inter
A008	29	M	YA	C2_LV	C6_LD	-0.885542132891594	left	within	null	inter
A008	29	M	YA	C2_LV	C7_RV	-0.09077058414533554	ventral	ventral	null	inter
A008	29	M	YA	C2_LV	C7_LV	0.13975987532490877	ventral	ventral	null	inter
A008	29	M	YA	C2_LV	C7_RD	-0.4779388477574167	cross1	cross	null	inter
A008	29	M	YA	C2_LV	C7_LD	-0.48883649910967586	left	within	null	inter
A008	29	M	YA	C2_RD	C2_LD	1.5792412009208623	dorsal	dorsal	C2	intra
A008	29	M	YA	C2_RD	C3_RV	1.2130172135537987	right	within	null	inter
A008	29	M	YA	C2_RD	C3_LV	2.046082976366953	cross1	cross	null	inter
A008	29	M	YA	C2_RD	C3_RD	0.8464106121407744	dorsal	dorsal	null	inter
A008	29	M	YA	C2_RD	C3_LD	1.2590014891023529	dorsal	dorsal	null	inter
A008	29	M	YA	C2_RD	C4_RV	-0.3561282549257538	right	within	null	inter
A008	29	M	YA	C2_RD	C4_LV	0.6788527438744663	cross1	cross	null	inter
A008	29	M	YA	C2_RD	C4_RD	-0.12085335473635293	dorsal	dorsal	null	inter
A008	29	M	YA	C2_RD	C4_LD	-0.04135235500116076	dorsal	dorsal	null	inter
A008	29	M	YA	C2_RD	C5_RV	-0.9489390812045723	right	within	null	inter
A008	29	M	YA	C2_RD	C5_LV	-0.6304771247255472	cross1	cross	null	inter
A008	29	M	YA	C2_RD	C5_RD	-1.627078351707263	dorsal	dorsal	null	inter
A008	29	M	YA	C2_RD	C5_LD	-1.40575323196367	dorsal	dorsal	null	inter
A008	29	M	YA	C2_RD	C6_RV	-1.120668581302343	right	within	null	inter
A008	29	M	YA	C2_RD	C6_LV	-0.8703688852654191	cross1	cross	null	inter
A008	29	M	YA	C2_RD	C6_RD	-0.8860512824024124	dorsal	dorsal	null	inter
A008	29	M	YA	C2_RD	C6_LD	-1.0185944616234157	dorsal	dorsal	null	inter
A008	29	M	YA	C2_RD	C7_RV	-0.27775393285480704	right	within	null	inter
A008	29	M	YA	C2_RD	C7_LV	0.01049738659145848	cross1	cross	null	inter
A008	29	M	YA	C2_RD	C7_RD	-0.3115252354635713	dorsal	dorsal	null	inter
A008	29	M	YA	C2_RD	C7_LD	-0.22278309743973673	dorsal	dorsal	null	inter
A008	29	M	YA	C2_LD	C3_RV	0.6439570252155618	cross2	cross	null	inter
A008	29	M	YA	C2_LD	C3_LV	1.2469312789912017	left	within	null	inter
A008	29	M	YA	C2_LD	C3_RD	0.8276592889146877	dorsal	dorsal	null	inter
A008	29	M	YA	C2_LD	C3_LD	1.7501836130835307	dorsal	dorsal	null	inter
A008	29	M	YA	C2_LD	C4_RV	-0.6602692752061281	cross2	cross	null	inter
A008	29	M	YA	C2_LD	C4_LV	0.531967087054318	left	within	null	inter
A008	29	M	YA	C2_LD	C4_RD	0.041548504944277254	dorsal	dorsal	null	inter
A008	29	M	YA	C2_LD	C4_LD	0.2593735095396994	dorsal	dorsal	null	inter
A008	29	M	YA	C2_LD	C5_RV	-1.0621616270107683	cross2	cross	null	inter
A008	29	M	YA	C2_LD	C5_LV	-0.5969706580406383	left	within	null	inter
A008	29	M	YA	C2_LD	C5_RD	-1.4698377404498317	dorsal	dorsal	null	inter
A008	29	M	YA	C2_LD	C5_LD	-0.9877693087609829	dorsal	dorsal	null	inter
A008	29	M	YA	C2_LD	C6_RV	-1.1842836468279478	cross2	cross	null	inter
A008	29	M	YA	C2_LD	C6_LV	-0.8816486027355951	left	within	null	inter
A008	29	M	YA	C2_LD	C6_RD	-1.0372509489065218	dorsal	dorsal	null	inter
A008	29	M	YA	C2_LD	C6_LD	-1.1992475785509558	dorsal	dorsal	null	inter
A008	29	M	YA	C2_LD	C7_RV	-0.28872282260319004	cross2	cross	null	inter
A008	29	M	YA	C2_LD	C7_LV	0.290043040547288	left	within	null	inter
A008	29	M	YA	C2_LD	C7_RD	0.0892304115649505	dorsal	dorsal	null	inter
A008	29	M	YA	C2_LD	C7_LD	0.10072482423579687	dorsal	dorsal	null	inter
A008	29	M	YA	C3_RV	C3_LV	1.4779820818879936	ventral	ventral	C3	intra
A008	29	M	YA	C3_RV	C3_RD	0.4811420890578465	right	within	C3	intra
A008	29	M	YA	C3_RV	C3_LD	0.5163780010747615	cross2	cross	C3	intra
A008	29	M	YA	C3_RV	C4_RV	0.1619729394001907	ventral	ventral	null	inter
A008	29	M	YA	C3_RV	C4_LV	0.8289178479039128	ventral	ventral	null	inter
A008	29	M	YA	C3_RV	C4_RD	-0.4113289654484105	right	within	null	inter
A008	29	M	YA	C3_RV	C4_LD	-0.5519896702148727	cross2	cross	null	inter
A008	29	M	YA	C3_RV	C5_RV	-0.3952067852676306	ventral	ventral	null	inter
A008	29	M	YA	C3_RV	C5_LV	-0.31312587445535645	ventral	ventral	null	inter
A008	29	M	YA	C3_RV	C5_RD	-0.9616943204220387	right	within	null	inter
A008	29	M	YA	C3_RV	C5_LD	-1.2677821336966615	cross2	cross	null	inter
A008	29	M	YA	C3_RV	C6_RV	-0.5121017212299318	ventral	ventral	null	inter
A008	29	M	YA	C3_RV	C6_LV	-0.4093200959858665	ventral	ventral	null	inter
A008	29	M	YA	C3_RV	C6_RD	-0.5316627004872921	right	within	null	inter
A008	29	M	YA	C3_RV	C6_LD	-0.5752815317026259	cross2	cross	null	inter
A008	29	M	YA	C3_RV	C7_RV	-0.1917956141345247	ventral	ventral	null	inter
A008	29	M	YA	C3_RV	C7_LV	-0.33710060399436664	ventral	ventral	null	inter
A008	29	M	YA	C3_RV	C7_RD	-1.000562216163944	right	within	null	inter
A008	29	M	YA	C3_RV	C7_LD	-0.6785245833474147	cross2	cross	null	inter
A008	29	M	YA	C3_LV	C3_RD	0.6590879061827558	cross1	cross	C3	intra
A008	29	M	YA	C3_LV	C3_LD	0.9767610916602363	left	within	C3	intra
A008	29	M	YA	C3_LV	C4_RV	-0.20278808551523658	ventral	ventral	null	inter
A008	29	M	YA	C3_LV	C4_LV	0.7500118249611645	ventral	ventral	null	inter
A008	29	M	YA	C3_LV	C4_RD	-0.35621941007697305	cross1	cross	null	inter
A008	29	M	YA	C3_LV	C4_LD	-0.2625542929774665	left	within	null	inter
A008	29	M	YA	C3_LV	C5_RV	-0.6311833631700534	ventral	ventral	null	inter
A008	29	M	YA	C3_LV	C5_LV	-0.38418738472266567	ventral	ventral	null	inter
A008	29	M	YA	C3_LV	C5_RD	-1.4592816205855663	cross1	cross	null	inter
A008	29	M	YA	C3_LV	C5_LD	-1.4643431559910085	left	within	null	inter
A008	29	M	YA	C3_LV	C6_RV	-0.7458917868047394	ventral	ventral	null	inter
A008	29	M	YA	C3_LV	C6_LV	-0.5513363985620514	ventral	ventral	null	inter
A008	29	M	YA	C3_LV	C6_RD	-0.9257612027451539	cross1	cross	null	inter
A008	29	M	YA	C3_LV	C6_LD	-1.010206776911195	left	within	null	inter
A008	29	M	YA	C3_LV	C7_RV	-0.16811336857473097	ventral	ventral	null	inter
A008	29	M	YA	C3_LV	C7_LV	0.043689022551664375	ventral	ventral	null	inter
A008	29	M	YA	C3_LV	C7_RD	-0.46518304177476905	cross1	cross	null	inter
A008	29	M	YA	C3_LV	C7_LD	-0.3987069779896893	left	within	null	inter
A008	29	M	YA	C3_RD	C3_LD	1.3302061733563764	dorsal	dorsal	C3	intra
A008	29	M	YA	C3_RD	C4_RV	-0.4723562158939113	right	within	null	inter
A008	29	M	YA	C3_RD	C4_LV	0.21928188549068245	cross1	cross	null	inter
A008	29	M	YA	C3_RD	C4_RD	0.27053954072936404	dorsal	dorsal	null	inter
A008	29	M	YA	C3_RD	C4_LD	0.43091126421398035	dorsal	dorsal	null	inter
A008	29	M	YA	C3_RD	C5_RV	-0.6867313679615831	right	within	null	inter
A008	29	M	YA	C3_RD	C5_LV	-0.45685126985142654	cross1	cross	null	inter
A008	29	M	YA	C3_RD	C5_RD	-0.4574864738005453	dorsal	dorsal	null	inter
A008	29	M	YA	C3_RD	C5_LD	-0.30012652787489724	dorsal	dorsal	null	inter
A008	29	M	YA	C3_RD	C6_RV	-1.0946226173917482	right	within	null	inter
A008	29	M	YA	C3_RD	C6_LV	-1.016823891183164	cross1	cross	null	inter
A008	29	M	YA	C3_RD	C6_RD	-0.9676789963740533	dorsal	dorsal	null	inter
A008	29	M	YA	C3_RD	C6_LD	-1.0814974405260487	dorsal	dorsal	null	inter
A008	29	M	YA	C3_RD	C7_RV	0.1504449742308231	right	within	null	inter
A008	29	M	YA	C3_RD	C7_LV	0.1149177609665542	cross1	cross	null	inter
A008	29	M	YA	C3_RD	C7_RD	0.016110068379006283	dorsal	dorsal	null	inter
A008	29	M	YA	C3_RD	C7_LD	-0.0588509376398916	dorsal	dorsal	null	inter
A008	29	M	YA	C3_LD	C4_RV	-0.7501629282236523	cross2	cross	null	inter
A008	29	M	YA	C3_LD	C4_LV	0.35354733535339034	left	within	null	inter
A008	29	M	YA	C3_LD	C4_RD	0.15361967776366645	dorsal	dorsal	null	inter
A008	29	M	YA	C3_LD	C4_LD	0.42574460608860376	dorsal	dorsal	null	inter
A008	29	M	YA	C3_LD	C5_RV	-0.9811905821284301	cross2	cross	null	inter
A008	29	M	YA	C3_LD	C5_LV	-0.5487116801574147	left	within	null	inter
A008	29	M	YA	C3_LD	C5_RD	-0.9216122164955127	dorsal	dorsal	null	inter
A008	29	M	YA	C3_LD	C5_LD	-0.6194318663518238	dorsal	dorsal	null	inter
A008	29	M	YA	C3_LD	C6_RV	-1.313195379872403	cross2	cross	null	inter
A008	29	M	YA	C3_LD	C6_LV	-1.0163764166158096	left	within	null	inter
A008	29	M	YA	C3_LD	C6_RD	-1.2525294444632724	dorsal	dorsal	null	inter
A008	29	M	YA	C3_LD	C6_LD	-1.4812753489487656	dorsal	dorsal	null	inter
A008	29	M	YA	C3_LD	C7_RV	-0.06520252424153028	cross2	cross	null	inter
A008	29	M	YA	C3_LD	C7_LV	0.3467962201127951	left	within	null	inter
A008	29	M	YA	C3_LD	C7_RD	0.1657236133864315	dorsal	dorsal	null	inter
A008	29	M	YA	C3_LD	C7_LD	0.0913481385393607	dorsal	dorsal	null	inter
A008	29	M	YA	C4_RV	C4_LV	0.43242745109695413	ventral	ventral	C4	intra
A008	29	M	YA	C4_RV	C4_RD	-0.17694479172223196	right	within	C4	intra
A008	29	M	YA	C4_RV	C4_LD	-0.6285428580022296	cross2	cross	C4	intra
A008	29	M	YA	C4_RV	C5_RV	0.8302088611691164	ventral	ventral	null	inter
A008	29	M	YA	C4_RV	C5_LV	0.613898417588399	ventral	ventral	null	inter
A008	29	M	YA	C4_RV	C5_RD	0.28306103602926524	right	within	null	inter
A008	29	M	YA	C4_RV	C5_LD	0.10937450507982682	cross2	cross	null	inter
A008	29	M	YA	C4_RV	C6_RV	0.6728946765620903	ventral	ventral	null	inter
A008	29	M	YA	C4_RV	C6_LV	0.6211163932326752	ventral	ventral	null	inter
A008	29	M	YA	C4_RV	C6_RD	0.34264453415772955	right	within	null	inter
A008	29	M	YA	C4_RV	C6_LD	0.407451685316095	cross2	cross	null	inter
A008	29	M	YA	C4_RV	C7_RV	-0.08842534891133172	ventral	ventral	null	inter
A008	29	M	YA	C4_RV	C7_LV	-0.7933478398646251	ventral	ventral	null	inter
A008	29	M	YA	C4_RV	C7_RD	-0.6563279943784995	right	within	null	inter
A008	29	M	YA	C4_RV	C7_LD	-0.2792518565191023	cross2	cross	null	inter
A008	29	M	YA	C4_LV	C4_RD	0.018237630494881044	cross1	cross	C4	intra
A008	29	M	YA	C4_LV	C4_LD	-0.17302692241773776	left	within	C4	intra
A008	29	M	YA	C4_LV	C5_RV	-0.17699600250915096	ventral	ventral	null	inter
A008	29	M	YA	C4_LV	C5_LV	-0.03931737796697309	ventral	ventral	null	inter
A008	29	M	YA	C4_LV	C5_RD	-0.8755418821551889	cross1	cross	null	inter
A008	29	M	YA	C4_LV	C5_LD	-0.8434309409577087	left	within	null	inter
A008	29	M	YA	C4_LV	C6_RV	-0.3081759395026985	ventral	ventral	null	inter
A008	29	M	YA	C4_LV	C6_LV	-0.2144010693803755	ventral	ventral	null	inter
A008	29	M	YA	C4_LV	C6_RD	-0.4732289113783722	cross1	cross	null	inter
A008	29	M	YA	C4_LV	C6_LD	-0.48184571777437735	left	within	null	inter
A008	29	M	YA	C4_LV	C7_RV	-0.6209133766870386	ventral	ventral	null	inter
A008	29	M	YA	C4_LV	C7_LV	-0.43647711372271114	ventral	ventral	null	inter
A008	29	M	YA	C4_LV	C7_RD	-0.3802323065531796	cross1	cross	null	inter
A008	29	M	YA	C4_LV	C7_LD	0.03225168683380935	left	within	null	inter
A008	29	M	YA	C4_RD	C4_LD	1.311813953983093	dorsal	dorsal	C4	intra
A008	29	M	YA	C4_RD	C5_RV	-0.3832464691211061	right	within	null	inter
A008	29	M	YA	C4_RD	C5_LV	-0.43657676685158486	cross1	cross	null	inter
A008	29	M	YA	C4_RD	C5_RD	0.07303955471605277	dorsal	dorsal	null	inter
A008	29	M	YA	C4_RD	C5_LD	0.25430113057187925	dorsal	dorsal	null	inter
A008	29	M	YA	C4_RD	C6_RV	-0.4332570007621423	right	within	null	inter
A008	29	M	YA	C4_RD	C6_LV	-0.5748389771869598	cross1	cross	null	inter
A008	29	M	YA	C4_RD	C6_RD	0.15381266461316678	dorsal	dorsal	null	inter
A008	29	M	YA	C4_RD	C6_LD	0.10043349357286245	dorsal	dorsal	null	inter
A008	29	M	YA	C4_RD	C7_RV	-0.502603424189735	right	within	null	inter
A008	29	M	YA	C4_RD	C7_LV	-0.3012172663167503	cross1	cross	null	inter
A008	29	M	YA	C4_RD	C7_RD	0.6393915311986833	dorsal	dorsal	null	inter
A008	29	M	YA	C4_RD	C7_LD	1.106865898019761	dorsal	dorsal	null	inter
A008	29	M	YA	C4_LD	C5_RV	-0.455763538240322	cross2	cross	null	inter
A008	29	M	YA	C4_LD	C5_LV	-0.3565572143843305	left	within	null	inter
A008	29	M	YA	C4_LD	C5_RD	0.03732263242468971	dorsal	dorsal	null	inter
A008	29	M	YA	C4_LD	C5_LD	0.3094129194532177	dorsal	dorsal	null	inter
A008	29	M	YA	C4_LD	C6_RV	-0.5001605668986049	cross2	cross	null	inter
A008	29	M	YA	C4_LD	C6_LV	-0.569064214435005	left	within	null	inter
A008	29	M	YA	C4_LD	C6_RD	-0.1411281365949853	dorsal	dorsal	null	inter
A008	29	M	YA	C4_LD	C6_LD	-0.18281584255848274	dorsal	dorsal	null	inter
A008	29	M	YA	C4_LD	C7_RV	-0.1856525338356656	cross2	cross	null	inter
A008	29	M	YA	C4_LD	C7_LV	0.2232948012125896	left	within	null	inter
A008	29	M	YA	C4_LD	C7_RD	1.224810009941391	dorsal	dorsal	null	inter
A008	29	M	YA	C4_LD	C7_LD	1.1998098946763842	dorsal	dorsal	null	inter
A008	29	M	YA	C5_RV	C5_LV	1.7117879159216691	ventral	ventral	C5	intra
A008	29	M	YA	C5_RV	C5_RD	0.9062321826635373	right	within	C5	intra
A008	29	M	YA	C5_RV	C5_LD	0.7341664455494911	cross2	cross	C5	intra
A008	29	M	YA	C5_RV	C6_RV	1.821211154949142	ventral	ventral	null	inter
A008	29	M	YA	C5_RV	C6_LV	1.7120500270391716	ventral	ventral	null	inter
A008	29	M	YA	C5_RV	C6_RD	0.31512672490346766	right	within	null	inter
A008	29	M	YA	C5_RV	C6_LD	0.4357675600673969	cross2	cross	null	inter
A008	29	M	YA	C5_RV	C7_RV	0.5331284708588643	ventral	ventral	null	inter
A008	29	M	YA	C5_RV	C7_LV	0.01652939440098082	ventral	ventral	null	inter
A008	29	M	YA	C5_RV	C7_RD	-0.1251011615041898	right	within	null	inter
A008	29	M	YA	C5_RV	C7_LD	-0.2185428686057528	cross2	cross	null	inter
A008	29	M	YA	C5_LV	C5_RD	0.6087382371855694	cross1	cross	C5	intra
A008	29	M	YA	C5_LV	C5_LD	0.5809728619952351	left	within	C5	intra
A008	29	M	YA	C5_LV	C6_RV	1.2310567020676892	ventral	ventral	null	inter
A008	29	M	YA	C5_LV	C6_LV	1.4172085557297747	ventral	ventral	null	inter
A008	29	M	YA	C5_LV	C6_RD	-0.016023812235829646	cross1	cross	null	inter
A008	29	M	YA	C5_LV	C6_LD	0.09829900031431256	left	within	null	inter
A008	29	M	YA	C5_LV	C7_RV	0.6124185591909956	ventral	ventral	null	inter
A008	29	M	YA	C5_LV	C7_LV	0.2545028083823637	ventral	ventral	null	inter
A008	29	M	YA	C5_LV	C7_RD	-0.004831333827138019	cross1	cross	null	inter
A008	29	M	YA	C5_LV	C7_LD	-0.15577783403519552	left	within	null	inter
A008	29	M	YA	C5_RD	C5_LD	1.8688903986049579	dorsal	dorsal	C5	intra
A008	29	M	YA	C5_RD	C6_RV	0.9009557080737605	right	within	null	inter
A008	29	M	YA	C5_RD	C6_LV	0.6932786088810329	cross1	cross	null	inter
A008	29	M	YA	C5_RD	C6_RD	0.6452704951520583	dorsal	dorsal	null	inter
A008	29	M	YA	C5_RD	C6_LD	0.7380846426135532	dorsal	dorsal	null	inter
A008	29	M	YA	C5_RD	C7_RV	0.6077973266191152	right	within	null	inter
A008	29	M	YA	C5_RD	C7_LV	0.03506445367208714	cross1	cross	null	inter
A008	29	M	YA	C5_RD	C7_RD	0.20500634480614904	dorsal	dorsal	null	inter
A008	29	M	YA	C5_RD	C7_LD	0.010080106889843305	dorsal	dorsal	null	inter
A008	29	M	YA	C5_LD	C6_RV	0.6890020660225631	cross2	cross	null	inter
A008	29	M	YA	C5_LD	C6_LV	0.5416935317751194	left	within	null	inter
A008	29	M	YA	C5_LD	C6_RD	0.43591144234189333	dorsal	dorsal	null	inter
A008	29	M	YA	C5_LD	C6_LD	0.5071520459572867	dorsal	dorsal	null	inter
A008	29	M	YA	C5_LD	C7_RV	0.5880266073741237	cross2	cross	null	inter
A008	29	M	YA	C5_LD	C7_LV	0.19316819283057668	left	within	null	inter
A008	29	M	YA	C5_LD	C7_RD	0.49596905432945637	dorsal	dorsal	null	inter
A008	29	M	YA	C5_LD	C7_LD	0.24484094546016472	dorsal	dorsal	null	inter
A008	29	M	YA	C6_RV	C6_LV	2.320805516258683	ventral	ventral	C6	intra
A008	29	M	YA	C6_RV	C6_RD	0.5461861059473998	right	within	C6	intra
A008	29	M	YA	C6_RV	C6_LD	0.6815815732304323	cross2	cross	C6	intra
A008	29	M	YA	C6_RV	C7_RV	0.4007775781707572	ventral	ventral	null	inter
A008	29	M	YA	C6_RV	C7_LV	0.05393719233766572	ventral	ventral	null	inter
A008	29	M	YA	C6_RV	C7_RD	-0.07063721191391338	right	within	null	inter
A008	29	M	YA	C6_RV	C7_LD	-0.16986260192666267	cross2	cross	null	inter
A008	29	M	YA	C6_LV	C6_RD	0.36793473762648843	cross1	cross	C6	intra
A008	29	M	YA	C6_LV	C6_LD	0.48897098383720927	left	within	C6	intra
A008	29	M	YA	C6_LV	C7_RV	0.4252885838854081	ventral	ventral	null	inter
A008	29	M	YA	C6_LV	C7_LV	0.16353824968964514	ventral	ventral	null	inter
A008	29	M	YA	C6_LV	C7_RD	-0.07885280576194183	cross1	cross	null	inter
A008	29	M	YA	C6_LV	C7_LD	-0.2064723805482324	left	within	null	inter
A008	29	M	YA	C6_RD	C6_LD	2.858684820393355	dorsal	dorsal	C6	intra
A008	29	M	YA	C6_RD	C7_RV	-0.23961024134387354	right	within	null	inter
A008	29	M	YA	C6_RD	C7_LV	-0.4946142494084368	cross1	cross	null	inter
A008	29	M	YA	C6_RD	C7_RD	-0.04755401880557133	dorsal	dorsal	null	inter
A008	29	M	YA	C6_RD	C7_LD	0.09894767539347571	dorsal	dorsal	null	inter
A008	29	M	YA	C6_LD	C7_RV	-0.1693026400203338	cross2	cross	null	inter
A008	29	M	YA	C6_LD	C7_LV	-0.4499300469113371	left	within	null	inter
A008	29	M	YA	C6_LD	C7_RD	-0.047678698126245464	dorsal	dorsal	null	inter
A008	29	M	YA	C6_LD	C7_LD	0.07743609369875074	dorsal	dorsal	null	inter
A008	29	M	YA	C7_RV	C7_LV	0.6219856230201618	ventral	ventral	C7	intra
A008	29	M	YA	C7_RV	C7_RD	-0.01348967013021763	right	within	C7	intra
A008	29	M	YA	C7_RV	C7_LD	-0.541062595787293	cross2	cross	C7	intra
A008	29	M	YA	C7_LV	C7_RD	0.6425067122485939	cross1	cross	C7	intra
A008	29	M	YA	C7_LV	C7_LD	0.09137500740740293	left	within	C7	intra
A008	29	M	YA	C7_RD	C7_LD	1.224663008605889	dorsal	dorsal	C7	intra
A009	25	F	YA	C2_RV	C2_LV	1.9839466699705217	ventral	ventral	C2	intra
A009	25	F	YA	C2_RV	C2_RD	0.6346478675655696	right	within	C2	intra
A009	25	F	YA	C2_RV	C2_LD	0.6290514937187927	cross2	cross	C2	intra
A009	25	F	YA	C2_RV	C3_RV	1.5004237246384213	ventral	ventral	null	inter
A009	25	F	YA	C2_RV	C3_LV	1.351106344725001	ventral	ventral	null	inter
A009	25	F	YA	C2_RV	C3_RD	-0.3474491402543587	right	within	null	inter
A009	25	F	YA	C2_RV	C3_LD	0.24441313190469435	cross2	cross	null	inter
A009	25	F	YA	C2_RV	C4_RV	1.6195618420375937	ventral	ventral	null	inter
A009	25	F	YA	C2_RV	C4_LV	1.9099875227303733	ventral	ventral	null	inter
A009	25	F	YA	C2_RV	C4_RD	0.8446594970738687	right	within	null	inter
A009	25	F	YA	C2_RV	C4_LD	1.349379715732429	cross2	cross	null	inter
A009	25	F	YA	C2_RV	C5_RV	-0.771667787467069	ventral	ventral	null	inter
A009	25	F	YA	C2_RV	C5_LV	-0.9540864122873931	ventral	ventral	null	inter
A009	25	F	YA	C2_RV	C5_RD	-1.423909715854009	right	within	null	inter
A009	25	F	YA	C2_RV	C5_LD	-2.1407405475565495	cross2	cross	null	inter
A009	25	F	YA	C2_RV	C6_RV	-0.21692623571463818	ventral	ventral	null	inter
A009	25	F	YA	C2_RV	C6_LV	-0.09794469227885906	ventral	ventral	null	inter
A009	25	F	YA	C2_RV	C6_RD	-0.5474275717023398	right	within	null	inter
A009	25	F	YA	C2_RV	C6_LD	-0.5403877631421157	cross2	cross	null	inter
A009	25	F	YA	C2_RV	C7_RV	-0.6245801821540666	ventral	ventral	null	inter
A009	25	F	YA	C2_RV	C7_LV	-0.5768676411518902	ventral	ventral	null	inter
A009	25	F	YA	C2_RV	C7_RD	-2.137187789689855	right	within	null	inter
A009	25	F	YA	C2_RV	C7_LD	-1.1393463807067092	cross2	cross	null	inter
A009	25	F	YA	C2_LV	C2_RD	0.6868771278486479	cross1	cross	C2	intra
A009	25	F	YA	C2_LV	C2_LD	0.5035007871005441	left	within	C2	intra
A009	25	F	YA	C2_LV	C3_RV	1.1614602698313155	ventral	ventral	null	inter
A009	25	F	YA	C2_LV	C3_LV	1.0274943489610786	ventral	ventral	null	inter
A009	25	F	YA	C2_LV	C3_RD	-0.3953532781175647	cross1	cross	null	inter
A009	25	F	YA	C2_LV	C3_LD	0.2961675695877455	left	within	null	inter
A009	25	F	YA	C2_LV	C4_RV	1.820828464739683	ventral	ventral	null	inter
A009	25	F	YA	C2_LV	C4_LV	1.3365349549981425	ventral	ventral	null	inter
A009	25	F	YA	C2_LV	C4_RD	0.689470291466903	cross1	cross	null	inter
A009	25	F	YA	C2_LV	C4_LD	1.3188292565859756	left	within	null	inter
A009	25	F	YA	C2_LV	C5_RV	-0.8044994525715548	ventral	ventral	null	inter
A009	25	F	YA	C2_LV	C5_LV	-0.8847607155595956	ventral	ventral	null	inter
A009	25	F	YA	C2_LV	C5_RD	-1.4100517383089608	cross1	cross	null	inter
A009	25	F	YA	C2_LV	C5_LD	-1.8688747073275103	left	within	null	inter
A009	25	F	YA	C2_LV	C6_RV	-0.17041620637571958	ventral	ventral	null	inter
A009	25	F	YA	C2_LV	C6_LV	-0.030544866959998116	ventral	ventral	null	inter
A009	25	F	YA	C2_LV	C6_RD	-0.6509915246857938	cross1	cross	null	inter
A009	25	F	YA	C2_LV	C6_LD	-0.628037103366884	left	within	null	inter
A009	25	F	YA	C2_LV	C7_RV	-0.6912628893229054	ventral	ventral	null	inter
A009	25	F	YA	C2_LV	C7_LV	-0.6546283396038453	ventral	ventral	null	inter
A009	25	F	YA	C2_LV	C7_RD	-1.3776497612492675	cross1	cross	null	inter
A009	25	F	YA	C2_LV	C7_LD	-0.8219480604459906	left	within	null	inter
A009	25	F	YA	C2_RD	C2_LD	1.163899950160889	dorsal	dorsal	C2	intra
A009	25	F	YA	C2_RD	C3_RV	0.22325501545881532	right	within	null	inter
A009	25	F	YA	C2_RD	C3_LV	0.20830411327049406	cross1	cross	null	inter
A009	25	F	YA	C2_RD	C3_RD	-0.12372831964280151	dorsal	dorsal	null	inter
A009	25	F	YA	C2_RD	C3_LD	-0.09937440813853732	dorsal	dorsal	null	inter
A009	25	F	YA	C2_RD	C4_RV	0.6771448361850813	right	within	null	inter
A009	25	F	YA	C2_RD	C4_LV	0.7392012937550368	cross1	cross	null	inter
A009	25	F	YA	C2_RD	C4_RD	1.0362671159141992	dorsal	dorsal	null	inter
A009	25	F	YA	C2_RD	C4_LD	1.2840654273392051	dorsal	dorsal	null	inter
A009	25	F	YA	C2_RD	C5_RV	-1.0180660111590742	right	within	null	inter
A009	25	F	YA	C2_RD	C5_LV	-1.200912013079389	cross1	cross	null	inter
A009	25	F	YA	C2_RD	C5_RD	-1.1902580420426547	dorsal	dorsal	null	inter
A009	25	F	YA	C2_RD	C5_LD	-0.5999318737809121	dorsal	dorsal	null	inter
A009	25	F	YA	C2_RD	C6_RV	-0.7443686466321996	right	within	null	inter
A009	25	F	YA	C2_RD	C6_LV	-0.7312710687978746	cross1	cross	null	inter
A009	25	F	YA	C2_RD	C6_RD	-0.12953101640935932	dorsal	dorsal	null	inter
A009	25	F	YA	C2_RD	C6_LD	-0.20259872512868554	dorsal	dorsal	null	inter
A009	25	F	YA	C2_RD	C7_RV	-1.33723527933911	right	within	null	inter
A009	25	F	YA	C2_RD	C7_LV	-1.4713044061826668	cross1	cross	null	inter
A009	25	F	YA	C2_RD	C7_RD	-0.5214789079188276	dorsal	dorsal	null	inter
A009	25	F	YA	C2_RD	C7_LD	-0.7123589546019102	dorsal	dorsal	null	inter
A009	25	F	YA	C2_LD	C3_RV	0.26325370763470957	cross2	cross	null	inter
A009	25	F	YA	C2_LD	C3_LV	0.33712495080957794	left	within	null	inter
A009	25	F	YA	C2_LD	C3_RD	-0.25726797234262133	dorsal	dorsal	null	inter
A009	25	F	YA	C2_LD	C3_LD	-0.49904406131747275	dorsal	dorsal	null	inter
A009	25	F	YA	C2_LD	C4_RV	0.46324154238297793	cross2	cross	null	inter
A009	25	F	YA	C2_LD	C4_LV	0.9462723196742124	left	within	null	inter
A009	25	F	YA	C2_LD	C4_RD	1.5755561224503396	dorsal	dorsal	null	inter
A009	25	F	YA	C2_LD	C4_LD	1.0079358829860328	dorsal	dorsal	null	inter
A009	25	F	YA	C2_LD	C5_RV	-0.8407116774117529	cross2	cross	null	inter
A009	25	F	YA	C2_LD	C5_LV	-1.0901568814748865	left	within	null	inter
A009	25	F	YA	C2_LD	C5_RD	-0.9940967865033901	dorsal	dorsal	null	inter
A009	25	F	YA	C2_LD	C5_LD	-0.5698469221599496	dorsal	dorsal	null	inter
A009	25	F	YA	C2_LD	C6_RV	-0.5982478725345419	cross2	cross	null	inter
A009	25	F	YA	C2_LD	C6_LV	-0.6925272047919749	left	within	null	inter
A009	25	F	YA	C2_LD	C6_RD	0.2605272967631115	dorsal	dorsal	null	inter
A009	25	F	YA	C2_LD	C6_LD	0.1543051213541983	dorsal	dorsal	null	inter
A009	25	F	YA	C2_LD	C7_RV	-0.7968572210208273	cross2	cross	null	inter
A009	25	F	YA	C2_LD	C7_LV	-0.9009775733279202	left	within	null	inter
A009	25	F	YA	C2_LD	C7_RD	-0.6517748396890212	dorsal	dorsal	null	inter
A009	25	F	YA	C2_LD	C7_LD	-1.0635990150613361	dorsal	dorsal	null	inter
A009	25	F	YA	C3_RV	C3_LV	1.8033887931890413	ventral	ventral	C3	intra
A009	25	F	YA	C3_RV	C3_RD	-0.17524880227510575	right	within	C3	intra
A009	25	F	YA	C3_RV	C3_LD	0.5121568765261991	cross2	cross	C3	intra
A009	25	F	YA	C3_RV	C4_RV	1.1456234214257321	ventral	ventral	null	inter
A009	25	F	YA	C3_RV	C4_LV	1.1755166201658505	ventral	ventral	null	inter
A009	25	F	YA	C3_RV	C4_RD	0.478484420741483	right	within	null	inter
A009	25	F	YA	C3_RV	C4_LD	0.7607234664025682	cross2	cross	null	inter
A009	25	F	YA	C3_RV	C5_RV	-0.4101336242158	ventral	ventral	null	inter
A009	25	F	YA	C3_RV	C5_LV	-0.5575884433379537	ventral	ventral	null	inter
A009	25	F	YA	C3_RV	C5_RD	-0.7766618191787348	right	within	null	inter
A009	25	F	YA	C3_RV	C5_LD	-1.3385398102451502	cross2	cross	null	inter
A009	25	F	YA	C3_RV	C6_RV	-0.06506081949801079	ventral	ventral	null	inter
A009	25	F	YA	C3_RV	C6_LV	0.07453673565930315	ventral	ventral	null	inter
A009	25	F	YA	C3_RV	C6_RD	-0.7369117666971553	right	within	null	inter
A009	25	F	YA	C3_RV	C6_LD	-0.6669418308650048	cross2	cross	null	inter
A009	25	F	YA	C3_RV	C7_RV	-0.28561961283514625	ventral	ventral	null	inter
A009	25	F	YA	C3_RV	C7_LV	-0.19934188026931607	ventral	ventral	null	inter
A009	25	F	YA	C3_RV	C7_RD	-1.6598355572443988	right	within	null	inter
A009	25	F	YA	C3_RV	C7_LD	-0.8772286399524297	cross2	cross	null	inter
A009	25	F	YA	C3_LV	C3_RD	-0.04366881069651153	cross1	cross	C3	intra
A009	25	F	YA	C3_LV	C3_LD	0.41531512441561597	left	within	C3	intra
A009	25	F	YA	C3_LV	C4_RV	0.8213187279652403	ventral	ventral	null	inter
A009	25	F	YA	C3_LV	C4_LV	1.2784674479160323	ventral	ventral	null	inter
A009	25	F	YA	C3_LV	C4_RD	0.6625531190708444	cross1	cross	null	inter
A009	25	F	YA	C3_LV	C4_LD	0.8126574932711621	left	within	null	inter
A009	25	F	YA	C3_LV	C5_RV	-0.6096325171832004	ventral	ventral	null	inter
A009	25	F	YA	C3_LV	C5_LV	-0.7173865631875632	ventral	ventral	null	inter
A009	25	F	YA	C3_LV	C5_RD	-0.6547763866861178	cross1	cross	null	inter
A009	25	F	YA	C3_LV	C5_LD	-1.041050964962506	left	within	null	inter
A009	25	F	YA	C3_LV	C6_RV	-0.22126992173749144	ventral	ventral	null	inter
A009	25	F	YA	C3_LV	C6_LV	-0.07841031726713373	ventral	ventral	null	inter
A009	25	F	YA	C3_LV	C6_RD	-0.43691740677133534	cross1	cross	null	inter
A009	25	F	YA	C3_LV	C6_LD	-0.32951611984662854	left	within	null	inter
A009	25	F	YA	C3_LV	C7_RV	-0.3964566855314222	ventral	ventral	null	inter
A009	25	F	YA	C3_LV	C7_LV	-0.31076959406370036	ventral	ventral	null	inter
A009	25	F	YA	C3_LV	C7_RD	-1.742231756728313	cross1	cross	null	inter
A009	25	F	YA	C3_LV	C7_LD	-0.7594781776841871	left	within	null	inter
A009	25	F	YA	C3_RD	C3_LD	0.5721409462639964	dorsal	dorsal	C3	intra
A009	25	F	YA	C3_RD	C4_RV	-0.4939945042067624	right	within	null	inter
A009	25	F	YA	C3_RD	C4_LV	-0.2738103133997354	cross1	cross	null	inter
A009	25	F	YA	C3_RD	C4_RD	-0.028549876506574524	dorsal	dorsal	null	inter
A009	25	F	YA	C3_RD	C4_LD	-0.11694580771068594	dorsal	dorsal	null	inter
A009	25	F	YA	C3_RD	C5_RV	-0.1338597920994344	right	within	null	inter
A009	25	F	YA	C3_RD	C5_LV	-0.09527777831178857	cross1	cross	null	inter
A009	25	F	YA	C3_RD	C5_RD	0.48224277561242057	dorsal	dorsal	null	inter
A009	25	F	YA	C3_RD	C5_LD	0.5574884955353291	dorsal	dorsal	null	inter
A009	25	F	YA	C3_RD	C6_RV	-0.7554061906582594	right	within	null	inter
A009	25	F	YA	C3_RD	C6_LV	-0.6742643213856783	cross1	cross	null	inter
A009	25	F	YA	C3_RD	C6_RD	0.010411367948956154	dorsal	dorsal	null	inter
A009	25	F	YA	C3_RD	C6_LD	0.1797810007454481	dorsal	dorsal	null	inter
A009	25	F	YA	C3_RD	C7_RV	-0.22821929444775133	right	within	null	inter
A009	25	F	YA	C3_RD	C7_LV	-0.12563095973935337	cross1	cross	null	inter
A009	25	F	YA	C3_RD	C7_RD	0.21667771129237479	dorsal	dorsal	null	inter
A009	25	F	YA	C3_RD	C7_LD	0.397509421408857	dorsal	dorsal	null	inter
A009	25	F	YA	C3_LD	C4_RV	0.3081583922593188	cross2	cross	null	inter
A009	25	F	YA	C3_LD	C4_LV	0.061838560625375835	left	within	null	inter
A009	25	F	YA	C3_LD	C4_RD	-0.19279898953042798	dorsal	dorsal	null	inter
A009	25	F	YA	C3_LD	C4_LD	0.13927401448491855	dorsal	dorsal	null	inter
A009	25	F	YA	C3_LD	C5_RV	-0.0820132233759232	cross2	cross	null	inter
A009	25	F	YA	C3_LD	C5_LV	-0.08028360179749024	left	within	null	inter
A009	25	F	YA	C3_LD	C5_RD	0.003434469726568019	dorsal	dorsal	null	inter
A009	25	F	YA	C3_LD	C5_LD	-0.17881055782119826	dorsal	dorsal	null	inter
A009	25	F	YA	C3_LD	C6_RV	-0.17517436259028665	cross2	cross	null	inter
A009	25	F	YA	C3_LD	C6_LV	0.016746024382169346	left	within	null	inter
A009	25	F	YA	C3_LD	C6_RD	-1.1453033474655645	dorsal	dorsal	null	inter
A009	25	F	YA	C3_LD	C6_LD	-0.7906446714778546	dorsal	dorsal	null	inter
A009	25	F	YA	C3_LD	C7_RV	-0.16096404019474628	cross2	cross	null	inter
A009	25	F	YA	C3_LD	C7_LV	-0.01838636161612599	left	within	null	inter
A009	25	F	YA	C3_LD	C7_RD	-0.23719525198463878	dorsal	dorsal	null	inter
A009	25	F	YA	C3_LD	C7_LD	0.11355197522147699	dorsal	dorsal	null	inter
A009	25	F	YA	C4_RV	C4_LV	1.1218140821229392	ventral	ventral	C4	intra
A009	25	F	YA	C4_RV	C4_RD	0.5193465791217642	right	within	C4	intra
A009	25	F	YA	C4_RV	C4_LD	1.0711525972866645	cross2	cross	C4	intra
A009	25	F	YA	C4_RV	C5_RV	-0.5156233462400317	ventral	ventral	null	inter
A009	25	F	YA	C4_RV	C5_LV	-0.6613791946885578	ventral	ventral	null	inter
A009	25	F	YA	C4_RV	C5_RD	-1.5208207169891026	right	within	null	inter
A009	25	F	YA	C4_RV	C5_LD	-2.0901821681374266	cross2	cross	null	inter
A009	25	F	YA	C4_RV	C6_RV	-0.04774576203792654	ventral	ventral	null	inter
A009	25	F	YA	C4_RV	C6_LV	0.06576130126733486	ventral	ventral	null	inter
A009	25	F	YA	C4_RV	C6_RD	-0.8460344217380262	right	within	null	inter
A009	25	F	YA	C4_RV	C6_LD	-0.9340692298306749	cross2	cross	null	inter
A009	25	F	YA	C4_RV	C7_RV	-0.5046208953097766	ventral	ventral	null	inter
A009	25	F	YA	C4_RV	C7_LV	-0.47048607599633174	ventral	ventral	null	inter
A009	25	F	YA	C4_RV	C7_RD	-1.1758356497676241	right	within	null	inter
A009	25	F	YA	C4_RV	C7_LD	-0.9658995460632651	cross2	cross	null	inter
A009	25	F	YA	C4_LV	C4_RD	1.2627139123842865	cross1	cross	C4	intra
A009	25	F	YA	C4_LV	C4_LD	1.5122696923312549	left	within	C4	intra
A009	25	F	YA	C4_LV	C5_RV	-0.934097713556657	ventral	ventral	null	inter
A009	25	F	YA	C4_LV	C5_LV	-1.221023375981957	ventral	ventral	null	inter
A009	25	F	YA	C4_LV	C5_RD	-1.3811689363177895	cross1	cross	null	inter
A009	25	F	YA	C4_LV	C5_LD	-1.4568527676276537	left	within	null	inter
A009	25	F	YA	C4_LV	C6_RV	-0.3820861765308282	ventral	ventral	null	inter
A009	25	F	YA	C4_LV	C6_LV	-0.2978350140413209	ventral	ventral	null	inter
A009	25	F	YA	C4_LV	C6_RD	-0.26990215176185217	cross1	cross	null	inter
A009	25	F	YA	C4_LV	C6_LD	-0.27508361719006325	left	within	null	inter
A009	25	F	YA	C4_LV	C7_RV	-0.7287153404103105	ventral	ventral	null	inter
A009	25	F	YA	C4_LV	C7_LV	-0.6974087622902797	ventral	ventral	null	inter
A009	25	F	YA	C4_LV	C7_RD	-2.1442577708579216	cross1	cross	null	inter
A009	25	F	YA	C4_LV	C7_LD	-1.3769911394934027	left	within	null	inter
A009	25	F	YA	C4_RD	C4_LD	1.376698692623447	dorsal	dorsal	C4	intra
A009	25	F	YA	C4_RD	C5_RV	-1.3729459565941387	right	within	null	inter
A009	25	F	YA	C4_RD	C5_LV	-1.7965526828981786	cross1	cross	null	inter
A009	25	F	YA	C4_RD	C5_RD	-0.9569166599377241	dorsal	dorsal	null	inter
A009	25	F	YA	C4_RD	C5_LD	-0.6512628793361875	dorsal	dorsal	null	inter
A009	25	F	YA	C4_RD	C6_RV	-0.8501614958045348	right	within	null	inter
A009	25	F	YA	C4_RD	C6_LV	-0.8283354710013674	cross1	cross	null	inter
A009	25	F	YA	C4_RD	C6_RD	0.14182870965068614	dorsal	dorsal	null	inter
A009	25	F	YA	C4_RD	C6_LD	0.13935408637553828	dorsal	dorsal	null	inter
A009	25	F	YA	C4_RD	C7_RV	-1.1198320993319304	right	within	null	inter
A009	25	F	YA	C4_RD	C7_LV	-1.1573574468830312	cross1	cross	null	inter
A009	25	F	YA	C4_RD	C7_RD	-0.9363775950564743	dorsal	dorsal	null	inter
A009	25	F	YA	C4_RD	C7_LD	-0.9408019248815974	dorsal	dorsal	null	inter
A009	25	F	YA	C4_LD	C5_RV	-1.4395442163477803	cross2	cross	null	inter
A009	25	F	YA	C4_LD	C5_LV	-1.8840312389139573	left	within	null	inter
A009	25	F	YA	C4_LD	C5_RD	-1.5500174315916504	dorsal	dorsal	null	inter
A009	25	F	YA	C4_LD	C5_LD	-1.1005322469511032	dorsal	dorsal	null	inter
A009	25	F	YA	C4_LD	C6_RV	-0.6721743215773176	cross2	cross	null	inter
A009	25	F	YA	C4_LD	C6_LV	-0.5456271823014474	left	within	null	inter
A009	25	F	YA	C4_LD	C6_RD	-0.3148558761809279	dorsal	dorsal	null	inter
A009	25	F	YA	C4_LD	C6_LD	-0.30519033326699874	dorsal	dorsal	null	inter
A009	25	F	YA	C4_LD	C7_RV	-1.355186717388002	cross2	cross	null	inter
A009	25	F	YA	C4_LD	C7_LV	-1.2956012072046725	left	within	null	inter
A009	25	F	YA	C4_LD	C7_RD	-1.2099637459471495	dorsal	dorsal	null	inter
A009	25	F	YA	C4_LD	C7_LD	-0.9600649704027173	dorsal	dorsal	null	inter
A009	25	F	YA	C5_RV	C5_LV	1.9619936194455108	ventral	ventral	C5	intra
A009	25	F	YA	C5_RV	C5_RD	0.7961677513104666	right	within	C5	intra
A009	25	F	YA	C5_RV	C5_LD	0.5554007021033067	cross2	cross	C5	intra
A009	25	F	YA	C5_RV	C6_RV	0.985431491388504	ventral	ventral	null	inter
A009	25	F	YA	C5_RV	C6_LV	0.8037014649607792	ventral	ventral	null	inter
A009	25	F	YA	C5_RV	C6_RD	0.029008280838943395	right	within	null	inter
A009	25	F	YA	C5_RV	C6_LD	-0.05432593832543023	cross2	cross	null	inter
A009	25	F	YA	C5_RV	C7_RV	1.8531087135950957	ventral	ventral	null	inter
A009	25	F	YA	C5_RV	C7_LV	1.7997028134870798	ventral	ventral	null	inter
A009	25	F	YA	C5_RV	C7_RD	0.7564832900157311	right	within	null	inter
A009	25	F	YA	C5_RV	C7_LD	0.4758857967429097	cross2	cross	null	inter
A009	25	F	YA	C5_LV	C5_RD	1.035108918927654	cross1	cross	C5	intra
A009	25	F	YA	C5_LV	C5_LD	0.7172798127488137	left	within	C5	intra
A009	25	F	YA	C5_LV	C6_RV	1.0234700884549488	ventral	ventral	null	inter
A009	25	F	YA	C5_LV	C6_LV	0.8705122401171912	ventral	ventral	null	inter
A009	25	F	YA	C5_LV	C6_RD	0.10145116571013404	cross1	cross	null	inter
A009	25	F	YA	C5_LV	C6_LD	0.06044306294712792	left	within	null	inter
A009	25	F	YA	C5_LV	C7_RV	1.6947263456148183	ventral	ventral	null	inter
A009	25	F	YA	C5_LV	C7_LV	1.5846865815192037	ventral	ventral	null	inter
A009	25	F	YA	C5_LV	C7_RD	0.9747839215543009	cross1	cross	null	inter
A009	25	F	YA	C5_LV	C7_LD	0.776027240674737	left	within	null	inter
A009	25	F	YA	C5_RD	C5_LD	1.5273671974379328	dorsal	dorsal	C5	intra
A009	25	F	YA	C5_RD	C6_RV	0.2974205805644472	right	within	null	inter
A009	25	F	YA	C5_RD	C6_LV	0.24279249385644602	cross1	cross	null	inter
A009	25	F	YA	C5_RD	C6_RD	0.40315640844946066	dorsal	dorsal	null	inter
A009	25	F	YA	C5_RD	C6_LD	0.5020118011493268	dorsal	dorsal	null	inter
A009	25	F	YA	C5_RD	C7_RV	0.7965354964928444	right	within	null	inter
A009	25	F	YA	C5_RD	C7_LV	0.8167097853038628	cross1	cross	null	inter
A009	25	F	YA	C5_RD	C7_RD	1.1272325894705228	dorsal	dorsal	null	inter
A009	25	F	YA	C5_RD	C7_LD	1.2856287368491806	dorsal	dorsal	null	inter
A009	25	F	YA	C5_LD	C6_RV	0.03716876342235913	cross2	cross	null	inter
A009	25	F	YA	C5_LD	C6_LV	-0.06096424874293842	left	within	null	inter
A009	25	F	YA	C5_LD	C6_RD	0.6184804118346309	dorsal	dorsal	null	inter
A009	25	F	YA	C5_LD	C6_LD	0.6789591552691794	dorsal	dorsal	null	inter
A009	25	F	YA	C5_LD	C7_RV	0.4613353269290218	cross2	cross	null	inter
A009	25	F	YA	C5_LD	C7_LV	0.43860380278099254	left	within	null	inter
A009	25	F	YA	C5_LD	C7_RD	1.5377956286507943	dorsal	dorsal	null	inter
A009	25	F	YA	C5_LD	C7_LD	1.169241922486044	dorsal	dorsal	null	inter
A009	25	F	YA	C6_RV	C6_LV	2.159920800450571	ventral	ventral	C6	intra
A009	25	F	YA	C6_RV	C6_RD	-0.08532308635963858	right	within	C6	intra
A009	25	F	YA	C6_RV	C6_LD	-0.16864443215126337	cross2	cross	C6	intra
A009	25	F	YA	C6_RV	C7_RV	1.2017341741132925	ventral	ventral	null	inter
A009	25	F	YA	C6_RV	C7_LV	1.0782510640855383	ventral	ventral	null	inter
A009	25	F	YA	C6_RV	C7_RD	0.2900730107679705	right	within	null	inter
A009	25	F	YA	C6_RV	C7_LD	0.24761854079192927	cross2	cross	null	inter
A009	25	F	YA	C6_LV	C6_RD	-0.25268836805276773	cross1	cross	C6	intra
A009	25	F	YA	C6_LV	C6_LD	-0.29517023860035374	left	within	C6	intra
A009	25	F	YA	C6_LV	C7_RV	0.9846623248067058	ventral	ventral	null	inter
A009	25	F	YA	C6_LV	C7_LV	0.9424418315011709	ventral	ventral	null	inter
A009	25	F	YA	C6_LV	C7_RD	0.17899970888669164	cross1	cross	null	inter
A009	25	F	YA	C6_LV	C7_LD	0.2566597348783226	left	within	null	inter
A009	25	F	YA	C6_RD	C6_LD	2.037567169010499	dorsal	dorsal	C6	intra
A009	25	F	YA	C6_RD	C7_RV	0.13091018142050243	right	within	null	inter
A009	25	F	YA	C6_RD	C7_LV	0.029640942864512205	cross1	cross	null	inter
A009	25	F	YA	C6_RD	C7_RD	0.4293409568132367	dorsal	dorsal	null	inter
A009	25	F	YA	C6_RD	C7_LD	0.22715003579021475	dorsal	dorsal	null	inter
A009	25	F	YA	C6_LD	C7_RV	0.07207933767269177	cross2	cross	null	inter
A009	25	F	YA	C6_LD	C7_LV	-0.005498379608315108	left	within	null	inter
A009	25	F	YA	C6_LD	C7_RD	0.40220332280726306	dorsal	dorsal	null	inter
A009	25	F	YA	C6_LD	C7_LD	0.3473582918018549	dorsal	dorsal	null	inter
A009	25	F	YA	C7_RV	C7_LV	2.5539208348532325	ventral	ventral	C7	intra
A009	25	F	YA	C7_RV	C7_RD	0.5732377652312617	right	within	C7	intra
A009	25	F	YA	C7_RV	C7_LD	0.4288921223638481	cross2	cross	C7	intra
A009	25	F	YA	C7_LV	C7_RD	0.5108684831950926	cross1	cross	C7	intra
A009	25	F	YA	C7_LV	C7_LD	0.42320233638638916	left	within	C7	intra
A009	25	F	YA	C7_RD	C7_LD	1.2122936776037525	dorsal	dorsal	C7	intra
A010	73	M	OA	C2_RV	C2_LV	1.3400785069723287	ventral	ventral	C2	intra
A010	73	M	OA	C2_RV	C2_RD	1.1581737846450026	right	within	C2	intra
A010	73	M	OA	C2_RV	C2_LD	0.8862909096675453	cross2	cross	C2	intra
A010	73	M	OA	C2_RV	C3_RV	1.6240463457640466	ventral	ventral	null	inter
A010	73	M	OA	C2_RV	C3_LV	0.560837585072423	ventral	ventral	null	inter
A010	73	M	OA	C2_RV	C3_RD	1.3435087010468643	right	within	null	inter
A010	73	M	OA	C2_RV	C3_LD	1.6880586280917298	cross2	cross	null	inter
A010	73	M	OA	C2_RV	C4_RV	-0.1896677207108912	ventral	ventral	null	inter
A010	73	M	OA	C2_RV	C4_LV	-0.7005802947452894	ventral	ventral	null	inter
A010	73	M	OA	C2_RV	C4_RD	-0.23420159484748143	right	within	null	inter
A010	73	M	OA	C2_RV	C4_LD	-0.5988156506141377	cross2	cross	null	inter
A010	73	M	OA	C2_RV	C5_RV	-0.9807112847208627	ventral	ventral	null	inter
A010	73	M	OA	C2_RV	C5_LV	-0.24547519292586562	ventral	ventral	null	inter
A010	73	M	OA	C2_RV	C5_RD	0.0683861692185631	right	within	null	inter
A010	73	M	OA	C2_RV	C5_LD	0.04490400129872428	cross2	cross	null	inter
A010	73	M	OA	C2_RV	C6_RV	-0.14441794934238336	ventral	ventral	null	inter
A010	73	M	OA	C2_RV	C6_LV	-0.8494128727756218	ventral	ventral	null	inter
A010	73	M	OA	C2_RV	C6_RD	-0.7049956887090645	right	within	null	inter
A010	73	M	OA	C2_RV	C6_LD	-0.5240407942961528	cross2	cross	null	inter
A010	73	M	OA	C2_RV	C7_RV	-1.2149764918203134	ventral	ventral	null	inter
A010	73	M	OA	C2_RV	C7_LV	-1.236567291652634	ventral	ventral	null	inter
A010	73	M	OA	C2_RV	C7_RD	-0.9660038713215788	right	within	null	inter
A010	73	M	OA	C2_RV	C7_LD	-0.581260995246267	cross2	cross	null	inter
A010	73	M	OA	C2_LV	C2_RD	1.021226046604608	cross1	cross	C2	intra
A010	73	M	OA	C2_LV	C2_LD	1.005007549062866	left	within	C2	intra
A010	73	M	OA	C2_LV	C3_RV	0.8370474547193026	ventral	ventral	null	inter
A010	73	M	OA	C2_LV	C3_LV	0.9431193599273442	ventral	ventral	null	inter
A010	73	M	OA	C2_LV	C3_RD	0.6909215455666501	cross1	cross	null	inter
A010	73	M	OA	C2_LV	C3_LD	0.9100464402658658	left	within	null	inter
A010	73	M	OA	C2_LV	C4_RV	-0.17404571930627455	ventral	ventral	null	inter
A010	73	M	OA	C2_LV	C4_LV	-0.29627273751359184	ventral	ventral	null	inter
A010	73	M	OA	C2_LV	C4_RD	0.09045887259507737	cross1	cross	null	inter
A010	73	M	OA	C2_LV	C4_LD	-0.20900471788800223	left	within	null	inter
A010	73	M	OA	C2_LV	C5_RV	-1.0325386117000268	ventral	ventral	null	inter
A010	73	M	OA	C2_LV	C5_LV	-0.3228082791421441	ventral	ventral	null	inter
A010	73	M	OA	C2_LV	C5_RD	-0.0504684741393046	cross1	cross	null	inter
A010	73	M	OA	C2_LV	C5_LD	-0.1845609204620888	left	within	null	inter
A010	73	M	OA	C2_LV	C6_RV	-0.2560862329799941	ventral	ventral	null	inter
A010	73	M	OA	C2_LV	C6_LV	-0.47807361742878685	ventral	ventral	null	inter
A010	73	M	OA	C2_LV	C6_RD	-0.4454554746880896	cross1	cross	null	inter
A010	73	M	OA	C2_LV	C6_LD	-0.19935300630884953	left	within	null	inter
A010	73	M	OA	C2_LV	C7_RV	-0.8203325840070128	ventral	ventral	null	inter
A010	73	M	OA	C2_LV	C7_LV	-0.7225232878157565	ventral	ventral	null	inter
A010	73	M	OA	C2_LV	C7_RD	-1.2494163225275137	cross1	cross	null	inter
A010	73	M	OA	C2_LV	C7_LD	-0.8289489460490576	left	within	null	inter
A010	73	M	OA	C2_RD	C2_LD	1.098232720754288	dorsal	dorsal	C2	intra
A010	73	M	OA	C2_RD	C3_RV	1.1673569221543152	right	within	null	inter
A010	73	M	OA	C2_RD	C3_LV	0.7722956401283948	cross1	cross	null	inter
A010	73	M	OA	C2_RD	C3_RD	1.3072257120617676	dorsal	dorsal	null	inter
A010	73	M	OA	C2_RD	C3_LD	1.2179459954552967	dorsal	dorsal	null	inter
A010	73	M	OA	C2_RD	C4_RV	-0.3852331449773365	right	within	null	inter
A010	73	M	OA	C2_RD	C4_LV	-0.31503963440719185	cross1	cross	null	inter
A010	73	M	OA	C2_RD	C4_RD	0.30107846149526535	dorsal	dorsal	null	inter
A010	73	M	OA	C2_RD	C4_LD	-0.11150706990771046	dorsal	dorsal	null	inter
A010	73	M	OA	C2_RD	C5_RV	-0.9766381524467577	right	within	null	inter
A010	73	M	OA	C2_RD	C5_LV	-0.06199027201940716	cross1	cross	null	inter
A010	73	M	OA	C2_RD	C5_RD	0.1271884448486067	dorsal	dorsal	null	inter
A010	73	M	OA	C2_RD	C5_LD	-0.044145386527400673	dorsal	dorsal	null	inter
A010	73	M	OA	C2_RD	C6_RV	-0.05779256020930065	right	within	null	inter
A010	73	M	OA	C2_RD	C6_LV	-0.7377905424094617	cross1	cross	null	inter
A010	73	M	OA	C2_RD	C6_RD	-0.5375747083131407	dorsal	dorsal	null	inter
A010	73	M	OA	C2_RD	C6_LD	-0.25475777217886586	dorsal	dorsal	null	inter
A010	73	M	OA	C2_RD	C7_RV	-1.417061692757857	right	within	null	inter
A010	73	M	OA	C2_RD	C7_LV	-1.2434716027302217	cross1	cross	null	inter
A010	73	M	OA	C2_RD	C7_RD	-1.5860820087335845	dorsal	dorsal	null	inter
A010	73	M	OA	C2_RD	C7_LD	-0.8383594548190494	dorsal	dorsal	null	inter
A010	73	M	OA	C2_LD	C3_RV	0.7242439759316355	cross2	cross	null	inter
[truncated: 12,905 more rows]
