# Supplementary material for: Spinal cord structural and functional architecture and its shared organization with the brain across the adult lifespan
Source: Nat Commun. 2026 Apr 16;17:5269. doi: 10.1038/s41467-026-71963-2 (PMC13265777; doi:10.1038/s41467-026-71963-2)
Supplement: Supplementary file 4 — Source Data [file 41467_2026_71963_MOESM4_ESM.zip › source_datafile/fig_4F_SpiDyn_aging.csv]

Visuel	Default	Control	VentAttn	DorsAttn	Limbic	SomMot	SubCx	Cereb	dorsal	ventral
-0.886110177790008	-1.6144849556592	-2.398850539626114	-1.4192125904647053	-1.987438401325484	-1.1980952488083902	-3.078547352024303	-0.9184579052596512	-0.0796838070491195	2.0896411551399803	1.8755694790677448
0.0874309637971349	-0.541465194104536	1.3476041830216217	0.0433873625787551	1.1728320043156282	-1.061084983949517	1.4940742311376136	-0.3802941546641399	-1.0113608921024826	-3.188554365318479	-2.502479136730703
-0.8407243821343345	-0.4009420833026904	-2.2869175128538	-1.0379716090565765	-2.063891560884144	0.3640788790058055	-2.283248877317829	-0.3763191097745925	0.5563571584223274	2.80103418265951	1.9667952585794104
0.1115455158889649	-0.5027230583827379	-0.9142060341845346	1.068665919333309	0.7946713810143723	-1.8862884769376504	1.0218710877431882	-1.3796302919617185	-0.9197316285496576	-0.902292555075145	0.6645437846803891
-0.0306181149161728	0.3887208330648148	-0.8283484025859027	0.5792179355591299	-1.3175179283984588	-0.2604919714471206	-1.0028573038539383	0.4870889637473742	2.180645550640487	-1.134264809465121	0.0490181048779376
0.788602963604089	0.6322132701433829	-0.6418526437377373	-1.0172375867245058	-1.200973445410426	0.758576293020899	-2.100226825247245	-0.0134871708255748	1.2276077033655624	0.5668120988006576	0.7771085155172173
0.3909509624032506	-0.0715388939770607	1.916393565378424	0.5498646043117119	1.8188136174170288	-0.7750188648450846	1.8649063724925328	0.5039845063521158	-0.6920025876789674	-2.8942529188141983	-1.8314185706773047
-0.0683926634178138	0.0745068754540093	-1.9771968797362711	-0.1281805505858185	-1.4765751945992918	0.9152010312227324	-1.4833082152444388	0.2005006784373896	1.2998332948209348	2.5717334257992825	1.9062622199835664
0.8305190593048053	0.3909968623691452	0.5090192962787679	-0.5922059689219892	-0.0936106471091325	0.1373936743615795	-0.6087365267798611	0.0427719035601501	-0.656343701697654	1.758590652393389	0.3212172472972766
0.5688738586577086	0.6687442550637929	0.2994582257537391	-0.0759385199682362	-0.0410251979207039	0.2005519924701464	-1.4885582694395505	0.4642987087894651	1.1454350679155776	0.6794837460711347	0.4887652382860229
-0.6711752989929494	0.0076513965424079	0.4896984455019841	1.027617855079091	-0.5563445837295271	1.0357809797224935	0.8985013995382697	0.2416039488554111	0.1718724262233928	0.8155897357789091	1.2694396564974064
0.2089546093739653	0.6518130902111745	0.4644813849849631	-0.0657640385272435	1.3496693894099534	0.6274793879571399	0.3466639346935493	-0.4248422453376419	1.1162977987588087	0.3587020582391134	0.9521800900114858
0.246350596242203	0.94562258526636	0.6617404977819394	0.5076273785646491	0.6032172758685749	1.1815191616900178	0.3071130820203765	0.819746605117905	0.025413311598905	0.0568394601943193	1.612953997233174
1.542612198611817	2.037292523840549	1.189324995823295	0.0970786569844992	0.6292882169255966	0.0672542380805231	1.7188014383126042	0.6736112172157073	0.2497099809408725	-0.2739205201614727	-0.6031823261942183
0.0142414123530873	1.4537185949761562	1.088973182906647	2.3655363375936345	1.938584973357305	1.0681220530831308	1.5165132247589015	0.2586725473724038	0.7242323584692543	0.1318967502892388	1.052747927873282
-1.416188351410664	2.3517770799673494	2.4408355007446323	2.5213074265104414	2.242782831869081	0.9037573715846862	2.851942059559017	-0.3972128463704311	1.3259882947847064	0.4199724201524943	-0.8571544549815124
1.973741067464486	1.3919236702162456	3.2445522578840635	1.6798283305098611	2.737456365792138	-0.4578586920012134	3.0561489572651523	1.0154137658779123	0.5617312588903756	-1.95622594068534	-0.5024840212653511
1.2257176603781317	2.901213449362282	2.4912789952180887	1.8878268204616524	0.9127774143867652	2.2730801212680816	2.2065588439504764	0.667361674942521	1.7310864439410285	2.8466888384999844	0.8295794343902482
1.746508982644326	3.3489521729251086	1.909474045493855	3.1443012345696557	-0.925479734227152	3.270297630309582	1.880592207886228	3.8388378614301	3.637950042179346	3.742602654574834	1.5792112470649116
