# Supplementary material for: Spinal cord structural and functional architecture and its shared organization with the brain across the adult lifespan
Source: Nat Commun. 2026 Apr 16;17:5269. doi: 10.1038/s41467-026-71963-2 (PMC13265777; doi:10.1038/s41467-026-71963-2)
Supplement: Supplementary file 4 — Source Data [file 41467_2026_71963_MOESM4_ESM.zip › source_datafile/fig_2F_SpiFC_SpiDyn_coupling_aging.csv]

rois	stat_fc	stat_sim
C1_RV_C1_LV	-0.3486900565476525	0.7511744519526027
C1_RV_C1_RD	0.5159521453133261	-1.7295951930208158
C1_RV_C1_LD	0.5342543831307558	0.5843238166552445
C1_RV_C2_RV	-0.7669662959463877	-1.2866982650609935
C1_RV_C2_LV	-2.0873064847896776	-0.7107505234515554
C1_RV_C2_RD	-1.2332751540182791	-2.024276762779188
C1_RV_C2_LD	-1.9371956904688752	0.6495546378255032
C1_RV_C3_RV	0.24581106981016695	1.567574842466228
C1_RV_C3_LV	1.4012675997787414	0.3130940336579553
C1_RV_C3_RD	-0.6879335735593701	-0.345008978333685
C1_RV_C3_LD	0.8430724599717221	-0.5607423675111785
C1_RV_C4_RV	1.8754322480190886	-0.4730596796387043
C1_RV_C4_LV	0.6314718138545704	-1.427349340303446
C1_RV_C4_RD	0.2883823698033131	-1.4176554419538578
C1_RV_C4_LD	1.307925238639313	0.781527661028996
C1_RV_C5_RV	2.0499607298472777	0.23647625965766741
C1_RV_C5_LV	1.5149536808367678	0.48163826495891704
C1_RV_C5_RD	1.888820405781692	1.2479720771039304
C1_RV_C5_LD	1.1343285287723226	0.6937255546077788
C1_RV_C6_RV	0.3623880346430711	0.02488632724120051
C1_RV_C6_LV	0.5110734149745148	2.0260860491220622
C1_RV_C6_RD	1.2224869001905843	0.6383211978169236
C1_RV_C6_LD	1.9386150518103518	-0.25426420363571167
C1_RV_C7_RV	-0.8853492937088141	0.2713374266568921
C1_RV_C7_LV	-0.4276160760633787	-0.5969414851151241
C1_RV_C7_RD	1.2628175731131228	0.356415361485425
C1_RV_C7_LD	-0.14545097251719405	0.7296513868940893
C1_LV_C1_RD	1.1097993051946373	2.0724320369880562
C1_LV_C1_LD	1.2605938814794835	-0.06571099085307222
C1_LV_C2_RV	-0.934333948152754	-0.36060058030949743
C1_LV_C2_LV	0.04465081524259907	-0.3259669515453835
C1_LV_C2_RD	-1.1458286787718581	3.093961933167031
C1_LV_C2_LD	-0.47243701697281953	-0.6076818497767636
C1_LV_C3_RV	-0.9952058232887173	0.2169279676042531
C1_LV_C3_LV	-0.4391077861572204	-0.4991022986623549
C1_LV_C3_RD	-1.543607480055494	-0.9874953716580774
C1_LV_C3_LD	-0.42401422775736847	-0.20741808971867354
C1_LV_C4_RV	1.4692132178921944	-0.3162167109306394
C1_LV_C4_LV	0.05705057034509516	0.8783824447443137
C1_LV_C4_RD	-0.042136064652273736	-1.1897084626416592
C1_LV_C4_LD	-0.39987891151950966	-0.04024137256309472
C1_LV_C5_RV	1.229012451527533	1.5365253934895258
C1_LV_C5_LV	0.8169230246951299	0.02268244335779873
C1_LV_C5_RD	0.6219412221753827	-1.2538864129790466
C1_LV_C5_LD	0.16580065569679722	-0.9157457427051547
C1_LV_C6_RV	0.9387923226034574	0.8830410300076673
C1_LV_C6_LV	-0.035564917654142894	0.9889698986947705
C1_LV_C6_RD	1.5056233472197447	0.629057834198656
C1_LV_C6_LD	-0.5973234282848762	-0.9035609194021569
C1_LV_C7_RV	0.4564731285233292	0.11683649178198657
C1_LV_C7_LV	0.038611339546860815	0.5617337357607126
C1_LV_C7_RD	0.017555599884145765	0.5433001295541035
C1_LV_C7_LD	1.1083677346669047	-0.637203013571437
C1_RD_C1_LD	-0.9640362846796757	-1.5512539383717479
C1_RD_C2_RV	0.6085258923746071	-0.7549895645482022
C1_RD_C2_LV	-0.8714443299500496	0.2143863793498652
C1_RD_C2_RD	1.0793598220338791	1.132377838202429
C1_RD_C2_LD	-0.049944645228939405	0.31001253286173713
C1_RD_C3_RV	2.32904217150053	1.1322336354935423
C1_RD_C3_LV	2.330183490607007	0.5996546933944695
C1_RD_C3_RD	1.8180979140241895	-0.9896825416277785
C1_RD_C3_LD	2.98464577813462	-0.006147507256902447
C1_RD_C4_RV	0.8703322248939024	-2.029593552334029
C1_RD_C4_LV	1.071016273992629	-0.49051282308369
C1_RD_C4_RD	0.07444048236791312	-0.9684717669758744
C1_RD_C4_LD	0.00454801885985195	0.6898537725059928
C1_RD_C5_RV	0.6427777508964329	1.1005085343987107
C1_RD_C5_LV	-0.008620173129193037	1.5367645440502353
C1_RD_C5_RD	0.1117905372992601	0.22996996092032912
C1_RD_C5_LD	-1.510265363904238	0.7339520945908636
C1_RD_C6_RV	1.0792565232869706	-0.5197445588895366
C1_RD_C6_LV	1.1826389534420625	-0.18010103043834336
C1_RD_C6_RD	-0.3979684692408462	0.028573393841700483
C1_RD_C6_LD	0.6559807832653785	-0.20412580012850298
C1_RD_C7_RV	-0.5621454307270548	0.46416775034665453
C1_RD_C7_LV	-0.2195670726292558	-0.8141029851926594
C1_RD_C7_RD	0.059842377287127824	-0.5388631752898831
C1_RD_C7_LD	-1.6637668970610295	0.46508728236935987
C1_LD_C2_RV	0.7764855877699881	-0.015913915879987948
C1_LD_C2_LV	-1.6255539232982752	0.936777761356259
C1_LD_C2_RD	-0.08161433030814004	0.5876876389085138
C1_LD_C2_LD	0.36565061799689746	0.8182798393542627
C1_LD_C3_RV	0.693502728842351	0.9499727708907667
C1_LD_C3_LV	1.3730891205897064	-0.5854732282895396
C1_LD_C3_RD	0.5090018267630134	-1.2651645739054718
C1_LD_C3_LD	2.416108214012701	-0.20484227709415878
C1_LD_C4_RV	0.2395353327326653	0.9836944167002093
C1_LD_C4_LV	0.4980237815631206	-1.2942747653315618
C1_LD_C4_RD	-1.1752497760120777	0.281341043684888
C1_LD_C4_LD	1.0320373886469627	1.1897779184680195
C1_LD_C5_RV	-0.06772014732011515	-1.171209287519495
C1_LD_C5_LV	-0.19692255097150357	0.8719599787653519
C1_LD_C5_RD	0.7085613577544018	0.9666019778419338
C1_LD_C5_LD	-0.45460132458024793	0.4393146806435188
C1_LD_C6_RV	-0.3774297362599931	0.5217951793562114
C1_LD_C6_LV	1.8732413665856487	1.2262707515916473
C1_LD_C6_RD	-0.22715786705750132	0.24399308143650086
C1_LD_C6_LD	0.2498995753949807	1.1629705727929978
C1_LD_C7_RV	0.8748836511629172	-0.45871822126418954
C1_LD_C7_LV	1.6155912840581341	-0.46218909687429754
C1_LD_C7_RD	-0.7460512105610507	-0.3580869870063431
C1_LD_C7_LD	0.2710860652347883	0.205262642121308
C2_RV_C2_LV	-2.142977050613198	-1.6924209923703206
C2_RV_C2_RD	0.9490246791681509	0.7371723320521936
C2_RV_C2_LD	1.0698831642023041	2.4326210905991665
C2_RV_C3_RV	0.5944396513591889	0.4748020698278771
C2_RV_C3_LV	1.3371528200080627	-0.6094515473907973
C2_RV_C3_RD	0.6866888327706338	0.4352477393289446
C2_RV_C3_LD	1.4100196646312868	-0.23696016967722647
C2_RV_C4_RV	1.4552459861801241	-1.9437943831317135
C2_RV_C4_LV	1.2311321159180688	0.5585314424475061
C2_RV_C4_RD	0.15782318292042588	1.3123899770539083
C2_RV_C4_LD	1.377595977520322	-0.03315730578929879
C2_RV_C5_RV	0.5421441659714209	0.6775975502109712
C2_RV_C5_LV	-0.9692500408187514	0.3882220073519452
C2_RV_C5_RD	0.38679090105228037	2.033480189760238
C2_RV_C5_LD	1.944720054814579	0.97228199436919
C2_RV_C6_RV	0.682227911688307	-1.4253576501735241
C2_RV_C6_LV	-0.4317484965602906	-1.7820773400000076
C2_RV_C6_RD	0.09772753032924715	-0.06395258965502243
C2_RV_C6_LD	-0.44695759974788224	-1.2205987282902149
C2_RV_C7_RV	1.996322890342637	0.5538577552684855
C2_RV_C7_LV	0.2713648781804962	-0.545611498793538
C2_RV_C7_RD	-0.1653509570434971	0.8507604710552891
C2_RV_C7_LD	1.3213792379513332	-0.8170460869925708
C2_LV_C2_RD	0.5382901579650179	0.7093112276128752
C2_LV_C2_LD	0.32268268807485373	2.07744691514815
C2_LV_C3_RV	1.1964452880498246	0.5652600795353697
C2_LV_C3_LV	0.605037928037598	-0.6011759767941791
C2_LV_C3_RD	-0.4308706327345949	0.9553224926897714
C2_LV_C3_LD	1.0437455610945647	0.624842452483502
C2_LV_C4_RV	1.1444345645371887	0.29113530031831786
C2_LV_C4_LV	1.1935994192428507	-1.1986694425988103
C2_LV_C4_RD	0.9443620953406867	-0.006658240261317467
C2_LV_C4_LD	1.1213526687051727	-0.5002096537626296
C2_LV_C5_RV	0.9527304091854404	0.9753629076933826
C2_LV_C5_LV	-0.017663782902035408	-1.7944636544708046
C2_LV_C5_RD	1.2954948974944087	-0.23024438055723084
C2_LV_C5_LD	2.3121346004484917	0.8057054180063504
C2_LV_C6_RV	-0.23731308500944748	-1.2679036810586368
C2_LV_C6_LV	1.4194222346901446	-0.8743484123404442
C2_LV_C6_RD	2.136468204905017	-0.25743478072478915
C2_LV_C6_LD	1.495675790131404	0.9310869895306387
C2_LV_C7_RV	0.6070501719010751	0.8610933507791242
C2_LV_C7_LV	-0.47361086224216586	-0.4760679341112668
C2_LV_C7_RD	0.060783992156842395	1.2536276591488615
C2_LV_C7_LD	-0.9789365357027456	-0.4065667999017487
C2_RD_C2_LD	0.5672311448881219	1.2816966552438942
C2_RD_C3_RV	1.9005509345275957	0.6809596940610335
C2_RD_C3_LV	1.6511225140941894	-0.06516897467668334
C2_RD_C3_RD	0.4294843596268861	1.3537285576167557
C2_RD_C3_LD	2.1056155140052213	0.11145702539048262
C2_RD_C4_RV	1.5240912794197032	-1.3715110473068832
C2_RD_C4_LV	1.2999097087392135	-0.7070600426041138
C2_RD_C4_RD	1.8229670606739206	-0.15097037139632768
C2_RD_C4_LD	1.058599214661066	0.6192268135530892
C2_RD_C5_RV	1.2154046665337948	0.6048802114664935
C2_RD_C5_LV	0.20816717460456116	-1.7320604572346598
C2_RD_C5_RD	1.195507471035512	-0.667050314703355
C2_RD_C5_LD	0.031195018155780675	-0.3579080984505462
C2_RD_C6_RV	0.36912805524788006	0.17351854412812767
C2_RD_C6_LV	2.4074354039445036	-1.410880440793058
C2_RD_C6_RD	2.0370676153291125	0.20283579455826614
C2_RD_C6_LD	0.7090374267400594	0.32814015059278717
C2_RD_C7_RV	1.5941343271290345	-0.3690353788486249
C2_RD_C7_LV	0.82758803976074	-0.06555319445799683
C2_RD_C7_RD	0.10069771425399487	-1.5387719316780146
C2_RD_C7_LD	-0.08583234560415427	1.051447152116506
C2_LD_C3_RV	1.3382686967322863	0.11551933665108796
C2_LD_C3_LV	1.1281050565937216	2.1521284863511494
C2_LD_C3_RD	0.4946193158326781	0.12851561368618153
C2_LD_C3_LD	0.7597222961462716	-0.2210336913871029
C2_LD_C4_RV	0.6016685932335867	-0.9581384465106514
C2_LD_C4_LV	-0.1063507852432119	-1.5036367853036359
C2_LD_C4_RD	-0.6234107072399449	-0.013107654479821443
C2_LD_C4_LD	-0.3347583496032578	-0.40726902925536634
C2_LD_C5_RV	0.0002514963388443744	-0.667436415101677
C2_LD_C5_LV	0.15746356247241416	-0.27460807066853987
C2_LD_C5_RD	0.07389215958899716	-0.9542998358915001
C2_LD_C5_LD	-0.18066969850425912	0.5717893947467159
C2_LD_C6_RV	1.536118158787066	0.5251370103940205
C2_LD_C6_LV	1.5291454626865446	-1.3448242051747983
C2_LD_C6_RD	1.9160401312387076	-0.7892041913244404
C2_LD_C6_LD	0.15859149677346554	1.1005211669707073
C2_LD_C7_RV	2.277301351804572	-1.821124813382047
C2_LD_C7_LV	0.7951982814076718	-0.155753254881694
C2_LD_C7_RD	-0.7071554126610841	-1.3211506756485063
C2_LD_C7_LD	-0.49763892377633634	-1.0712769624721492
C3_RV_C3_LV	-0.2823878328914119	0.03548011578902275
C3_RV_C3_RD	0.9543473224947996	0.404792556256799
C3_RV_C3_LD	1.5178062802868895	0.4057519613273184
C3_RV_C4_RV	1.0265510762573185	-0.17416180818602964
C3_RV_C4_LV	0.8702943459837974	-0.5432276654182527
C3_RV_C4_RD	0.4231689524198449	-0.15894491036516348
C3_RV_C4_LD	1.4574246752331972	1.2609742977433198
C3_RV_C5_RV	-0.05322467420562642	-1.0118153617550438
C3_RV_C5_LV	-0.5554485545813822	-1.3546462247181286
C3_RV_C5_RD	1.6614353936733426	1.746883099110496
C3_RV_C5_LD	0.375212256536773	1.2013376627167605
C3_RV_C6_RV	1.7525163665655215	-1.6891952476989318
C3_RV_C6_LV	0.68497065316258	-0.06432791434568745
C3_RV_C6_RD	0.44139044176789466	1.3131134834544549
C3_RV_C6_LD	0.12141848299309033	-0.38909117044470226
C3_RV_C7_RV	1.9473687481840671	1.3446159347511553
C3_RV_C7_LV	-1.2170291175470198	-0.44526906670903216
C3_RV_C7_RD	-0.9436430569525921	-0.8894394096557247
C3_RV_C7_LD	-0.8082833578718082	-1.1451811894180293
C3_LV_C3_RD	1.8378928894975586	0.8348197789393024
C3_LV_C3_LD	1.7539186797770765	-0.10094044232890524
C3_LV_C4_RV	0.6186011269031926	0.3541558729235314
C3_LV_C4_LV	-0.006736286201674086	-0.23348142805708125
C3_LV_C4_RD	0.5991825283351211	-0.7092906771176829
C3_LV_C4_LD	1.5053567957535234	0.7069893872469448
C3_LV_C5_RV	0.9321646798174896	-0.047754942836107775
C3_LV_C5_LV	0.20555658320346784	0.46196945022840663
C3_LV_C5_RD	2.7550544539643513	0.7442309896380622
C3_LV_C5_LD	1.4380243442410106	1.5332187818064515
C3_LV_C6_RV	-0.4087911849355188	-1.6636187822447859
C3_LV_C6_LV	1.791316132465634	-0.7578720371713054
C3_LV_C6_RD	1.556153286136802	-0.22883694674057964
C3_LV_C6_LD	0.14000979548946732	0.9181186354855441
C3_LV_C7_RV	0.5008310055097298	-1.291169098663626
C3_LV_C7_LV	0.9870632333048321	-0.48438651513181075
C3_LV_C7_RD	0.7952744209709953	0.05168809120233695
C3_LV_C7_LD	-1.51043698717407	-0.4485915294951431
C3_RD_C3_LD	1.0529652407186552	1.7755334218779775
C3_RD_C4_RV	0.7458347749741389	-0.6706215750682972
C3_RD_C4_LV	1.342947451017471	-1.2109105926599208
C3_RD_C4_RD	1.5848999451800208	-1.0219822242259362
C3_RD_C4_LD	1.2285723112373024	-1.2004246039455535
C3_RD_C5_RV	0.019404085899738854	0.17266311989644342
C3_RD_C5_LV	1.4891843712797919	0.0775688072931236
C3_RD_C5_RD	1.2379865622037407	-1.630067367808889
C3_RD_C5_LD	1.7592001069546392	2.1137864883432984
C3_RD_C6_RV	1.4153240292121092	1.2272105519304262
C3_RD_C6_LV	0.5333056803392872	1.3316581739126083
C3_RD_C6_RD	1.6861317970673362	-1.783382426464938
C3_RD_C6_LD	0.9524192131036479	0.5884870358074992
C3_RD_C7_RV	2.237463462485518	0.9132444026703718
C3_RD_C7_LV	1.0878838851938581	1.658672993874441
C3_RD_C7_RD	-1.2078600559831822	-0.599049486500733
C3_RD_C7_LD	0.7143316091755011	-1.4111983810125306
C3_LD_C4_RV	2.6231707621471294	1.057525916394816
C3_LD_C4_LV	1.7410754102852335	0.6251991850102292
C3_LD_C4_RD	0.5226419367180739	0.6902424617175481
C3_LD_C4_LD	2.261203933005734	1.4309926938397208
C3_LD_C5_RV	0.17982352279515051	-1.5424453308649035
C3_LD_C5_LV	2.1154100541290557	-0.8433693499184416
C3_LD_C5_RD	0.3041926203388203	-0.8791562984147423
C3_LD_C5_LD	0.5719198952134164	1.686039489407984
C3_LD_C6_RV	1.9403454779422868	-1.5706581024144062
C3_LD_C6_LV	1.872520328493502	-0.6196291608479869
C3_LD_C6_RD	-0.013674504092078137	-1.3936687233876333
C3_LD_C6_LD	0.880277188523182	-0.6380696636488762
C3_LD_C7_RV	3.0183241916049663	2.5529439500524713
C3_LD_C7_LV	2.4944265095568725	0.2812482089272411
C3_LD_C7_RD	1.08750026597834	-1.2489890379753072
C3_LD_C7_LD	-0.010576361841956778	-2.0798715918287862
C4_RV_C4_LV	-0.9865107754381026	-0.46339205701627173
C4_RV_C4_RD	0.534923415144876	1.0032919324069123
C4_RV_C4_LD	1.3670884098932476	0.7411343548043808
C4_RV_C5_RV	2.2950548784792852	-0.3474122471493916
C4_RV_C5_LV	1.0383497528699401	-1.0264641434580108
C4_RV_C5_RD	1.9222653746953906	0.7544803595616367
C4_RV_C5_LD	0.306871428589098	0.3430037822531003
C4_RV_C6_RV	2.0376121576110515	1.2322067682360751
C4_RV_C6_LV	1.5095110468484747	1.2014374285125233
C4_RV_C6_RD	0.08792632009137538	-0.3887584153719559
C4_RV_C6_LD	0.892360538073092	-0.2402793207925934
C4_RV_C7_RV	0.46335111385344063	0.006208466586475127
C4_RV_C7_LV	1.3518581473130191	0.3824293589543468
C4_RV_C7_RD	-0.6698644546902246	-1.680095802548997
C4_RV_C7_LD	-0.49820455570921046	-0.5520151113281826
C4_LV_C4_RD	-0.25853450554178703	-0.04126898793837326
C4_LV_C4_LD	1.7654273336539943	1.042950156841179
C4_LV_C5_RV	1.355084914707396	1.384427379315001
C4_LV_C5_LV	-1.3373418885080912	-0.30171355858203935
C4_LV_C5_RD	1.893539524242728	1.7475364877513422
C4_LV_C5_LD	1.5874964191145444	-0.7158977475988149
C4_LV_C6_RV	0.8040886602120503	-0.40944686173676126
C4_LV_C6_LV	1.7410508686132553	1.5293765357090672
C4_LV_C6_RD	0.1956415106054537	-0.4197785278673913
C4_LV_C6_LD	0.35895755717045413	-0.507781714885736
C4_LV_C7_RV	0.26850478480565276	1.0052897869984607
C4_LV_C7_LV	0.6754583642590849	-0.42214494406353925
C4_LV_C7_RD	0.2541216200433143	0.3799094927412229
C4_LV_C7_LD	-0.43968432723401674	-0.4029103538981576
C4_RD_C4_LD	-0.7812589779568045	1.0589040097026365
C4_RD_C5_RV	1.8944632736699383	-0.8860932581730493
C4_RD_C5_LV	1.8701117539271277	0.12800967679690342
C4_RD_C5_RD	1.4923124791117781	-1.4283412321960978
C4_RD_C5_LD	1.4981228599665248	0.2082237362545646
C4_RD_C6_RV	1.8351892106665848	-0.8311141657698847
C4_RD_C6_LV	1.638968918201909	0.28365365626570327
C4_RD_C6_RD	0.4696586707887831	0.40303274286565516
C4_RD_C6_LD	0.5864408687298078	0.6333682625686106
C4_RD_C7_RV	0.8720064260077995	-0.07778367099180562
C4_RD_C7_LV	1.761378905139442	-1.5865427197793713
C4_RD_C7_RD	-0.7528282094332314	0.3886647984025535
C4_RD_C7_LD	0.5738709103833065	-0.0813436661435704
C4_LD_C5_RV	1.264538005106525	-0.17951916850390795
C4_LD_C5_LV	0.48447790807153257	0.5411306659451892
C4_LD_C5_RD	0.3060611025766724	-0.8767530794623835
C4_LD_C5_LD	0.40252116145300315	-0.2760950597925879
C4_LD_C6_RV	2.387075302936167	-0.5631604231376558
C4_LD_C6_LV	3.2734615338390998	0.8078840570023356
C4_LD_C6_RD	-0.7530883234222122	0.2227669254394076
C4_LD_C6_LD	0.17483945686189742	-1.0548103862036855
C4_LD_C7_RV	1.2144542707910186	-0.33951425412934033
C4_LD_C7_LV	2.446602770496711	-2.2707297009962017
C4_LD_C7_RD	-0.462959131679135	-1.675002323127432
C4_LD_C7_LD	-0.962373251940732	-1.5156139865205807
C5_RV_C5_LV	-2.064775738145391	-1.157374779488836
C5_RV_C5_RD	1.7767375047187823	-0.08707250716730824
C5_RV_C5_LD	1.0989756055744422	-0.7255614610881206
C5_RV_C6_RV	0.6735322580842042	0.7319148232643108
C5_RV_C6_LV	0.7056385398815519	-1.3840999679444634
C5_RV_C6_RD	0.6335345063909045	-0.1405011084128192
C5_RV_C6_LD	0.5104021652058663	0.09361131798621569
C5_RV_C7_RV	0.6433231703447757	0.6604513976130608
C5_RV_C7_LV	1.4056767644448085	1.1288170336630923
C5_RV_C7_RD	0.2403062585254205	3.07682112598136
C5_RV_C7_LD	0.13338812016490498	2.5166922461636148
C5_LV_C5_RD	1.1703503341795005	-0.5969473937137132
C5_LV_C5_LD	1.323770349964232	-0.524272827139832
C5_LV_C6_RV	2.490874278926147	0.34647025931190173
C5_LV_C6_LV	-0.12582371961045616	-1.7612340550797942
C5_LV_C6_RD	2.6771492201842575	0.0770067757568299
C5_LV_C6_LD	1.2027022476783755	-0.07258375478566707
C5_LV_C7_RV	0.7044949075393693	-0.32908109566896643
C5_LV_C7_LV	0.2377350831566522	0.48713313245038276
C5_LV_C7_RD	1.5525289728474083	-1.320541144481993
C5_LV_C7_LD	-0.4490986209238736	2.1013089748729814
C5_RD_C5_LD	-0.37980818832580265	1.2012518419364002
C5_RD_C6_RV	-0.7322507332626078	-0.41624088669868764
C5_RD_C6_LV	-0.22434221065009313	0.7727693339271707
C5_RD_C6_RD	-0.5152580629012489	0.6760523801720679
C5_RD_C6_LD	-1.406226026991259	-1.2712667887619578
C5_RD_C7_RV	-0.0003196265640095187	-0.8226867476792746
C5_RD_C7_LV	-0.5941131355471957	-1.6477979392501876
C5_RD_C7_RD	-0.14642041599379021	0.9993521706461951
C5_RD_C7_LD	-0.3020203058194865	-0.9188419829374626
C5_LD_C6_RV	-0.3806259773815603	-0.3028071742035121
C5_LD_C6_LV	-1.2971232146307794	0.1507324676851768
C5_LD_C6_RD	1.1476085854115041	0.7845072867446179
C5_LD_C6_LD	-1.1348583871805773	-1.9176910180596412
C5_LD_C7_RV	-0.7913766776649185	-0.8463561569193571
C5_LD_C7_LV	0.9905612558309744	-0.14076187684409325
C5_LD_C7_RD	-0.3059973094316158	-0.47955411646102686
C5_LD_C7_LD	0.2946332731554252	-0.03559409911943729
C6_RV_C6_LV	-1.1309869557753274	-0.08553451103263258
C6_RV_C6_RD	0.517088994090801	0.9214760924284284
C6_RV_C6_LD	1.9716018548485812	2.531715804847257
C6_RV_C7_RV	1.7412517286236846	1.0103210419173383
C6_RV_C7_LV	1.286574493567115	0.5833403808811747
C6_RV_C7_RD	0.26022203279023165	2.2663697342296283
C6_RV_C7_LD	0.36160067465709467	2.3222962660647504
C6_LV_C6_RD	0.9337501328543801	0.4011607564430216
C6_LV_C6_LD	2.14511041329337	-2.981886608833902
C6_LV_C7_RV	1.165718225701923	0.01819985619188456
C6_LV_C7_LV	1.4503696165503794	1.4366412232545944
C6_LV_C7_RD	1.2852194469938345	-0.31073220647483246
C6_LV_C7_LD	-0.055395274810123345	-0.10538627799325472
C6_RD_C6_LD	-0.7204905392887534	0.5354211254881606
C6_RD_C7_RV	0.7263214588220196	-0.3708185421382182
C6_RD_C7_LV	0.9355229716472391	0.05916763851096005
C6_RD_C7_RD	1.5109824118074744	0.1946289223642586
C6_RD_C7_LD	1.2207917865477884	-0.879124041983836
C6_LD_C7_RV	0.6041438890394702	-0.2204738629554708
C6_LD_C7_LV	-0.8607485907497142	2.058839883890127
C6_LD_C7_RD	-0.7492016727914171	-0.9323817951005405
C6_LD_C7_LD	1.7786399236047175	0.9221147628261018
C7_RV_C7_LV	-1.2426378763740018	0.083470582101592
C7_RV_C7_RD	0.5130529788025971	-0.04985620229199227
C7_RV_C7_LD	0.46670580039696996	-0.008964994667371499
C7_LV_C7_RD	0.00963065305662379	1.4018637621037688
C7_LV_C7_LD	1.6356436035162945	3.022785997564204
C7_RD_C7_LD	0.6581226094680693	-0.2651450633137038
