# Supplementary material for: Spinal cord structural and functional architecture and its shared organization with the brain across the adult lifespan
Source: Nat Commun. 2026 Apr 16;17:5269. doi: 10.1038/s41467-026-71963-2 (PMC13265777; doi:10.1038/s41467-026-71963-2)
Supplement: Supplementary file 4 — Source Data [file 41467_2026_71963_MOESM4_ESM.zip › source_datafile/fig_S2B_QC_FD.csv]

level_0	index	ID	group	age	exclusion	FD	structure
0	0	P028	MA	54	0	0.09650623715965723	spinalcord
1	1	P030	YA	38	0	0.14328120628186616	spinalcord
2	2	P031	OA	68	0	0.13692893498378048	spinalcord
3	3	P033	OA	62	0	0.12355376301829302	spinalcord
4	4	P043	OA	66	0	0.15974541021141683	spinalcord
5	5	P047	MA	54	0	0.17670541037889054	spinalcord
6	6	P049	OA	82	0	0.12030188075338344	spinalcord
7	7	P050	MA	57	0	0.07569182023227995	spinalcord
8	8	P057	OA	64	0	0.08869228611137302	spinalcord
9	9	P089	OA	71	0	0.11413734198853716	spinalcord
10	10	P094	OA	73	0	0.19448863105894118	spinalcord
11	11	P096	OA	71	0	0.13499794455434372	spinalcord
12	13	P098	OA	70	0	0.15753420201600038	spinalcord
13	14	P099	YA	39	0	0.10398114957919569	spinalcord
14	15	P100	OA	63	0	0.16088415105611054	spinalcord
15	16	P104	OA	75	0	0.10477767057557241	spinalcord
16	17	P105	OA	62	0	0.10506919423334253	spinalcord
17	18	P106	OA	68	0	0.1356189938436667	spinalcord
18	19	P108	MA	55	0	0.10912019690863932	spinalcord
19	20	P109	MA	56	0	0.07692516745018148	spinalcord
20	21	A001	MA	58	0	0.14102472621204287	spinalcord
21	22	A003	OA	66	0	0.14281574291163232	spinalcord
22	23	A004	OA	62	0	0.20458781651143707	spinalcord
23	24	A005	MA	59	0	0.07488397030418334	spinalcord
24	25	A006	YA	31	0	0.12693289285644338	spinalcord
25	26	A007	YA	24	0	0.21285418532412112	spinalcord
26	27	A008	YA	29	0	0.08278570292466436	spinalcord
27	28	A009	YA	25	0	0.08716865896926934	spinalcord
28	29	A010	OA	73	0	0.1183139224818222	spinalcord
29	30	A011	MA	45	0	0.11345766474763287	spinalcord
30	31	A012	OA	77	0	0.1505695619766307	spinalcord
31	32	A013	MA	45	0	0.1390227004054032	spinalcord
32	33	A015	OA	79	0	0.1166715897910819	spinalcord
33	34	A016	MA	57	0	0.11340034256141218	spinalcord
34	35	A017	OA	81	0	0.07361484755512081	spinalcord
35	36	A019	OA	69	0	0.07134581661211721	spinalcord
36	37	A020	MA	46	0	0.11885809509625822	spinalcord
37	38	A021	MA	47	0	0.1076490864702153	spinalcord
38	39	A023	YA	36	0	0.12467261389972473	spinalcord
39	40	A024	YA	31	0	0.1711592386309961	spinalcord
40	41	A025	YA	36	0	0.13032771609946348	spinalcord
41	42	A026	MA	40	0	0.1349190461754106	spinalcord
42	43	A027	YA	27	0	0.07039461963617576	spinalcord
43	44	A028	YA	22	0	0.06574521583055902	spinalcord
44	45	A029	MA	40	0	0.16835445269532437	spinalcord
45	46	A030	YA	32	0	0.06386672385557259	spinalcord
46	47	A032	YA	23	0	0.17562985140175527	spinalcord
47	48	A033	YA	23	0	0.07524711584693414	spinalcord
48	49	A034	YA	25	0	0.079467464748723	spinalcord
49	50	A035	MA	49	0	0.1949085821722938	spinalcord
50	51	A036	YA	37	0	0.09772090044672638	spinalcord
51	52	A037	YA	39	0	0.07780694691528892	spinalcord
52	53	A038	YA	31	0	0.1948447654521456	spinalcord
53	54	A039	MA	40	0	0.06092097470580904	spinalcord
54	55	A043	YA	37	0	0.18087544906729672	spinalcord
55	56	A044	YA	32	0	0.09068909823745418	spinalcord
56	57	A045	MA	43	0	0.22664228125468977	spinalcord
57	58	A046	YA	23	0	0.13195869976174515	spinalcord
58	59	A047	MA	53	0	0.1195343887635593	spinalcord
59	60	A048	YA	28	0	0.15023790784252292	spinalcord
60	61	A049	MA	46	0	0.12362238254777201	spinalcord
61	62	A050	YA	34	0	0.1623588464907204	spinalcord
62	63	A051	YA	31	0	0.0968172815617833	spinalcord
63	64	A052	YA	39	0	0.11472030212939166	spinalcord
64	65	A054	MA	45	0	0.1227598494495654	spinalcord
65	67	A056	MA	46	0	0.11429853602804858	spinalcord
66	69	A058	MA	52	0	0.09329472421123602	spinalcord
67	0	P028	MA	54	0	0.0637549876981132	brain
68	1	P030	YA	38	0	0.1224664716981132	brain
69	2	P031	OA	68	0	0.17626332411320753	brain
70	3	P033	OA	62	0	0.15177597811320753	brain
71	4	P043	OA	66	0	0.10418737758490566	brain
72	5	P047	MA	54	0	0.12088907773584905	brain
73	6	P049	OA	82	0	0.06366298067924528	brain
74	7	P050	MA	57	0	0.042329337924528296	brain
75	8	P057	OA	64	0	0.04102318056603773	brain
76	9	P089	OA	71	0	0.0727081473207547	brain
77	10	P094	OA	73	0	0.07258667735849057	brain
78	11	P096	OA	71	0	0.12320718	brain
79	13	P098	OA	70	0	0.11169265886792452	brain
80	14	P099	YA	39	0	0.04928298716981132	brain
81	15	P100	OA	63	0	0.10610037320754716	brain
82	16	P104	OA	75	0	0.11793705849056604	brain
83	17	P105	OA	62	0	0.0926403958490566	brain
84	18	P106	OA	68	0	0.07156394641509434	brain
85	19	P108	MA	55	0	0.07976984430188679	brain
86	20	P109	MA	56	0	0.05537900264150944	brain
87	21	A001	MA	58	0	0.11964377886792452	brain
88	22	A003	OA	66	0	0.10984762716981132	brain
89	23	A004	OA	62	0	0.13495781358490566	brain
90	24	A005	MA	59	0	0.05019515301886793	brain
91	25	A006	YA	31	0	0.06692544169811321	brain
92	26	A007	YA	24	0	0.07377047433962262	brain
93	27	A008	YA	29	0	0.05692263886792453	brain
94	28	A009	YA	25	0	0.060440914415094346	brain
95	29	A010	OA	73	0	0.0821047513207547	brain
96	30	A011	MA	45	0	0.0463672842264151	brain
97	31	A012	OA	77	0	0.13663421773584905	brain
98	32	A013	MA	45	0	0.07645973811320755	brain
99	33	A015	OA	79	0	0.10632093018867925	brain
100	34	A016	MA	57	0	0.06986058415094339	brain
101	35	A017	OA	81	0	0.09449861811320755	brain
102	36	A019	OA	69	0	0.09371828226415096	brain
103	37	A020	MA	46	0	0.07003240679245282	brain
104	38	A021	MA	47	0	0.06253255762264151	brain
105	39	A023	YA	36	0	0.051527641735849054	brain
106	40	A024	YA	31	0	0.07293248603773586	brain
107	41	A025	YA	36	0	0.06609305690566038	brain
108	42	A026	MA	40	0	0.0712305996226415	brain
109	43	A027	YA	27	0	0.03665613098113207	brain
110	44	A028	YA	22	0	0.04373810867924528	brain
111	45	A029	MA	40	0	0.05880016083018868	brain
112	46	A030	YA	32	0	0.04110962052830189	brain
113	47	A032	YA	23	0	0.08994596264150942	brain
114	48	A033	YA	23	0	0.04271265094339623	brain
115	49	A034	YA	25	0	0.0364816840754717	brain
116	50	A035	MA	49	0	0.0890183958490566	brain
117	51	A036	YA	37	0	0.07150811245283019	brain
118	52	A037	YA	39	0	0.05150612830188679	brain
119	53	A038	YA	31	0	0.11794190905660376	brain
120	54	A039	MA	40	0	0.04142410147169812	brain
121	55	A043	YA	37	0	0.07751631218867923	brain
122	56	A044	YA	32	0	0.054400218226415095	brain
123	57	A045	MA	43	0	0.07528853886792454	brain
124	58	A046	YA	23	0	0.05617974	brain
125	59	A047	MA	53	0	0.07866551924528302	brain
126	60	A048	YA	28	0	0.06225193811320753	brain
127	61	A049	MA	46	0	0.07172538056603772	brain
128	62	A050	YA	34	0	0.10507268188679245	brain
129	63	A051	YA	31	0	0.05287011358490567	brain
130	64	A052	YA	39	0	0.04523522562264151	brain
131	65	A054	MA	45	0	0.05038418724528303	brain
132	67	A056	MA	46	0	0.08086745735849057	brain
133	69	A058	MA	52	0	0.08805395901886792	brain
