# Supplementary material for: Spinal cord structural and functional architecture and its shared organization with the brain across the adult lifespan
Source: Nat Commun. 2026 Apr 16;17:5269. doi: 10.1038/s41467-026-71963-2 (PMC13265777; doi:10.1038/s41467-026-71963-2)
Supplement: Supplementary file 4 — Source Data [file 41467_2026_71963_MOESM4_ESM.zip › source_datafile/fig_3E_SpiFC_Morpho_coupling.csv]

SpiFC	SpiMorpho
0.28487559940814944	1.6406510532367444
0.15168487856884127	0.9697706239875455
0.13618158129047284	0.7904986134010406
0.13123694605228536	0.5270369590482076
0.09317342649951679	0.4700736472947834
0.0672557155015314	-0.13514257217747852
0.06735702075365815	-0.26104866602581894
0.03194313757660813	-0.02797656359052593
0.051616024234513586	-0.03702316299057806
0.049840841134290874	-0.30716707991161357
0.04619046157410729	-0.366598002990147
0.02001595604196718	-0.37756291018518656
0.0388397450511359	-0.3745611526328961
0.029010061858708056	-0.6349908593638771
0.025609292299587343	-0.6444089008688348
0.010640368405960532	-0.27831493581912586
0.0048638822128441095	-0.3419680352580704
0.026584815536874435	-0.4796303290857653
0.002913013448211384	-0.509911249683507
-0.016720799218660567	-0.08999675499047474
0.013745506536665094	-0.10656233198684216
0.003091020199805423	0.018905757372232785
0.012648394996667745	0.02150241720246699
0.132613689985192	0.8898553405408912
0.1688197375276528	0.8608361404513376
0.07306825459037983	0.3976492715289399
0.12553531440014623	0.5189241059954127
0.058717315876545356	-0.24533701419063425
0.06325426593113359	-0.20755763855545417
0.023797405775246708	-0.05643298830161781
0.04250467922814369	-0.009685169607024547
0.04887092291742795	-0.3733708175604242
0.04130667455608852	-0.3651981526074991
0.013089691651984288	-0.3341153185480676
0.029735254065349097	-0.2719270888122278
0.030632877451326965	-0.6443601932328867
0.02715667635154872	-0.6481268931999808
0.022332058117531448	-0.23605803160738703
0.012080394933069822	-0.2121763959935063
0.031263359800722375	-0.4806839525668671
0.04051338827818591	-0.4392058565911229
0.0006888124607805879	-0.1293294152498784
0.0019492856027184468	-0.09421830790538427
-0.00040237126331220835	-0.06227371672997756
-0.020774217117415186	-0.046467494711177934
0.27877258085714546	1.4893166575250003
0.02938547778480703	0.32629779383939916
0.05156263275942979	0.3645577082160128
0.1228849487156305	0.17483563173834538
0.05939233679699099	0.0863098910968625
0.030074694406309565	-0.21113323278919147
0.03371774903379516	-0.21563132744666186
0.045038135555935145	-0.06979142069132672
0.05685566441432508	-0.15537610554699588
0.023286346465580657	-0.6464962966716234
0.05046615296906447	-0.5480673491932372
0.01367857872361409	-0.3511070663907275
0.028001111669067907	-0.3719098506085988
0.0019772123366844953	-0.5158285448263856
-0.009100738327368903	-0.49223317793902815
0.00013216787303316958	-0.3120252899014783
-0.01246273617583387	-0.3455068056765171
0.03394446955884008	-0.30653190868779623
-8.418653643138592e-05	-0.36922557332420686
-0.005959005514846627	-0.021109338391344316
0.01010589817664794	-0.014906916730889105
0.028517671680872627	0.26109487375243057
0.04202195109732642	0.40784566861328875
0.08452757352049993	0.122375659696554
0.11428161411913779	0.17712466425663528
0.041323218460265834	-0.14905138695307063
0.04219773911736441	-0.1431354941702972
0.060611592240540406	-0.023636096854668383
0.046973583797584116	-0.11599822352763602
0.007644612454187187	-0.5983195913630264
0.028426367339255035	-0.4692076878129547
0.015686301599862857	-0.33713345397302663
0.012408078936080761	-0.302253457052739
0.0011869444075544172	-0.4970315389828493
0.0094214126242833	-0.42557299629143863
-0.0010382181776213317	-0.2668628286759065
-0.006689310677559191	-0.25708122491633195
-0.020311628567433262	-0.3904785694820574
-0.01237496670298173	-0.3752592435182103
-0.019617320242421712	-0.13777289185099717
-0.005786130682269897	-0.09808651737156053
0.30614175022611795	0.9187277410867201
0.17402382515435375	0.20894824108683754
0.17312867196422793	0.1674880823838355
0.11639015139454818	0.2667123842917921
0.08385766633412362	0.055652636298875666
0.07909519600350363	-0.2178713958337602
0.076958701956865	-0.3432803663324093
0.033559239948191044	-0.08069168810300573
0.02979306526542312	-0.15726060256059227
0.05498490573892662	-0.5194268621803944
0.03809352814812961	-0.6168884524064955
0.015559850821046252	-0.006142897835882367
0.030349692754100457	-0.08406813734967454
-0.00033812547200448215	-0.5207885127531606
0.008684425596319933	-0.5389098770414054
0.024529428355879904	-0.07703146844087838
0.0019436695432133886	-0.11117587448290492
-0.0012553632211414225	-0.15101685951992477
0.028670352897904452	-0.18314287162840692
0.14145300323786325	0.09516117479919073
0.1902048607803464	0.24219338127317322
0.09056891162764383	0.063804978364545
0.12578125691152325	0.2926650364113747
0.09244502105807498	-0.12386921371345669
0.08737625229038519	-0.1460366503680992
0.05354131801232538	-0.2374927489817243
0.04096740765380705	-0.1375864019803876
0.03449619869772252	-0.46463844914031077
0.0685245886771636	-0.48538494468802895
0.0438141803493923	-0.15726090139561558
0.03242034601564218	-0.15364931669554813
0.023137532431974035	-0.40318800832002505
0.0354828952044462	-0.40683962028906007
0.010576998042349104	-0.2989327694413809
0.0027549558802014294	-0.30122912346717345
-0.01004809549881582	-0.21391367484113225
0.013857544317744438	-0.23357571763034846
0.33413275172047757	1.0971653402282115
0.04279071382148339	-0.15906735523585078
0.06155501820642368	-0.28869356845477556
0.10910149950838983	0.4421225214077341
0.10724306247655441	0.2137728553395282
0.04113477322991082	-0.4032347525762764
0.0298456224465792	-0.33352462943640176
0.047479591360286115	0.23252832291590278
0.05673096242741665	0.06430697636630221
0.02044459559466216	-0.23238768367253465
0.006956582788972187	-0.4037736436160295
0.01813506985263675	0.09720212329131085
0.012495470076022372	0.00977296104373027
0.016133687592362018	-0.22476424486830968
0.022935403139028063	-0.34650137463646447
-0.020190771647574008	-0.12083991742149756
0.006339273145276747	-0.19971647772943904
0.07134613006178217	-0.2041504865304795
0.04848333570590939	-0.18432328065642137
0.10693447341496422	0.2738432163025586
0.11567691860007022	0.3945836712480659
0.04909699619773665	-0.4197971643836414
0.042085787631638595	-0.28259645267487826
0.05366128489022488	0.061839234067733645
0.05492771992127751	0.1388369565094303
0.04105488323868647	-0.27852371684692007
0.006608498758813109	-0.28482490759111584
0.012263506480285371	0.08694815815190605
0.01860174170241377	0.1712001624683601
0.021391289439266988	-0.3667756917732382
0.026340382184967866	-0.39248848775477313
-0.022829451711888674	-0.2180646869032144
0.00216125440826805	-0.28691347362817077
0.28717876597379666	0.8140666340675841
0.21527857070981252	0.19706944648439984
0.16745135595325344	0.11953028793457213
0.09324482502050452	0.4027661658695392
0.07989637185713017	0.22184386544095483
0.0700758217779321	-0.2680173631560386
0.07495855329954709	-0.31647086036632976
0.04387727587822599	0.22274121531722035
0.04616775054220633	0.2305109454526144
0.02642199953235881	-0.39596094337012233
0.022968070941934617	-0.3148640941966949
0.00688091662148397	-0.02705371563596564
0.023057926199577933	0.040615319180240445
0.018509588338136804	-0.3862964960940526
0.02743521886070807	-0.3897161293844203
0.14389168570632593	0.029372537250648062
0.18627481671472498	0.21406054959874746
0.0862658463342763	0.27484930098007077
0.11169798220326545	0.35497952143120176
0.08472994038104714	-0.30438880874103663
0.07402081388621168	-0.1569811119411803
0.03642566185998223	0.16082453616740924
0.03853736093485952	0.23024008195937493
0.03091752042480342	-0.3282593825622654
0.012228517426365389	-0.24901315582048406
0.022321982131095167	-0.020019022142925422
0.016778272253341008	0.0843354270910999
-0.003489144815127387	-0.358796344023948
0.023851790330404004	-0.3606889682044148
0.30380395221227646	1.0112765707879434
0.08577591782824527	-0.18018873882757994
0.05247137225136437	-0.28047322373829464
0.11578670674867253	0.47288274006112685
0.0947473999635141	0.3176945937858649
0.03398045147107171	-0.343792422802638
0.05519544058285875	-0.4660466415024111
0.045151369457346054	0.22427257431826803
0.03550752416332757	0.1000408084601089
0.018202598935033863	-0.42332104286178546
0.032428647477773624	-0.41857667812796034
0.018989689346499628	-0.07341670887552566
0.02401282459097007	-0.13995576119247205
0.07088723378964058	-0.17132694751380675
0.0752987904970578	-0.18297481036827204
0.08659506936967622	0.2957304813872539
0.1229770417329973	0.4266769765801775
0.017215574435395696	-0.33306012589478684
0.04401500383954107	-0.3618282244764771
0.03608446635907023	0.16433051000927687
0.022465004511149658	0.29396331386737506
0.038611582784837055	-0.4147294594966463
-0.00543614831198097	-0.39590716427915357
-0.0031956849311118884	-0.15186993678094365
0.028057546268278125	-0.142678666645626
0.22935514953229477	1.3374909478956123
0.16283560146661416	0.20810241636526708
0.10617635283100225	0.15639951870282987
0.10517104541619965	0.7266801089288347
0.04230644889238097	0.8105777452682305
0.022140452225805355	-0.1224270008776303
0.0404791224768815	-0.04791848105950431
0.023755842523969985	0.44088676109664954
0.0070407539409961285	0.43954765858060796
0.024941591676619978	-0.19767331559759146
0.017592139947936184	-0.24105247781728248
0.09127351560125677	0.19544037336585096
0.1774779587050345	0.3355827177731114
0.061122526696765316	0.6167159611310209
0.10178387364524975	0.7983709514423
0.03002344122040818	-0.1551322363306627
0.04176772530998948	-0.0416357552281073
0.025579582701398325	0.2968942758951935
0.01486222923859112	0.28877075238470123
-0.0042635725627835925	-0.25325210452380914
0.012440247698672443	-0.22086124594519047
0.24548436520222564	1.2534036504224655
0.041045540712201914	-0.08593174123905764
0.03240861203192206	-0.16334035196218843
0.098675417533855	0.6037594482899373
0.062339461726377596	0.4460409093728694
0.020577890516988877	-0.16796633328540797
0.03750755800930507	-0.2553202486643653
-0.01705921344870632	0.09961107097202236
0.03095996520417304	0.053221630646360346
0.032640011981472955	-0.10949456034407357
0.030004263848974925	-0.044040376635292616
0.05540683834008459	0.4619092560779027
0.10390735737147044	0.5757287783158686
0.0256763741231082	-0.18973343808178014
0.02394599874560428	-0.2189533264697359
-0.006201751245324879	0.020303308003304404
0.016613892235648377	0.01624818997075672
0.156808231435941	1.0824092236710166
0.12975932713495883	0.1235521124201674
0.07256571026461293	0.042244743943241354
0.10062738121034986	0.5792177071762471
0.041799308164245375	0.434019452150014
0.019247460072529556	-0.16217530589261156
0.019372111834782664	-0.18753621472150855
0.04002493483587804	0.028383472421555835
0.15610804698923492	0.21856294488343786
0.04324208716009908	0.5069177500873006
0.08938404831334264	0.5868496953647055
0.012843650723709717	-0.26321400596495925
0.019179608718073157	-0.1964347058526837
0.18386714399769555	1.0316208338460418
0.011569077120980343	-0.016630888472001244
0.020105285406037662	-0.16433254642234954
0.0976831797778994	0.3090986522704658
0.05586002627542182	0.22885889603353504
0.001852383083617108	-0.23902200070730129
0.03345642410440987	-0.241737794003675
0.0337469990067489	0.07532742551153714
0.10086292582450752	0.017496746529637775
0.15253731939553106	1.3774018800405112
0.15943621827219392	0.3786586418202511
0.02760095969241729	0.3550911148991239
0.042892412762593084	0.244913989088096
0.17324179994659325	0.4447702201415668
0.13763868558271303	1.2012380961057776
