# Supplementary material for: Spinal cord structural and functional architecture and its shared organization with the brain across the adult lifespan
Source: Nat Commun. 2026 Apr 16;17:5269. doi: 10.1038/s41467-026-71963-2 (PMC13265777; doi:10.1038/s41467-026-71963-2)
Supplement: Supplementary file 4 — Source Data [file 41467_2026_71963_MOESM4_ESM.zip › source_datafile/fig_2C_SpiFC_SpiDyn_coupling.csv]

fc	temp	fc_ln	temp_ln
0.25805263196222783	0.2666289269569611	-1.354591715012064	-1.321897373909169
0.15798188012526723	0.16101298765394906	-1.845274935283213	-1.8262702485931466
0.09878047346985377	0.18645764922862113	-2.3148553307058695	-1.6795511475693308
0.1420292215376916	0.038649039316468486	-1.9517224570751017	-3.2532333602351504
0.06441386864155615	0.0372703109767706	-2.7424263174796923	-3.28955822163604
0.03953146867209032	0.010572396105330006	-3.2306582490095423	-4.549508815544136
0.04714264152488726	0.003705877888225672	-3.0545773473018967	-5.5978351014120475
0.0366699423996971	-0.015762060599249197	-3.3057978676746904
0.04455802266970013	-0.04227116548449923	-3.1109630589055848
0.062406604135280055	-0.0470312391859899	-2.7740841737056536
0.06528736135184066	-0.06043536654015849	-2.7289568088774887
0.039853799526526845	-0.02752959897227193	-3.2225375325814443
0.014383427939096667	-0.011732526759326014	-4.241678572684967
0.025112514436373124	0.006845080382155929	-3.6843889739732307	-4.984225077117698
0.0188020621905183	0.0020742951140070927	-3.973788724176834	-6.1781338871049485
-0.0017132660418394852	-0.08647430024093938
0.027177216166568978	-0.06866715437672145	-3.6053762976323487
0.01345796535353283	-0.06130306876520198	-4.308184128633589
0.049388291604662675	-0.019497624451082968	-3.0080418949314183
0.006100355806394662	-0.05480912217350355	-5.099408180586779
0.03901041834622256	-0.057047161684992936	-3.243926531444618
-0.0006216903333768492	-0.09307821916342107
0.0013199619643609632	-0.10130595019127503	-6.630152357677073
-5.392591964047526e-05	-0.16695087344413503
-0.013499446001651797	-0.026435436812633575
0.026251258403333554	-0.0819898493638845	-3.640041351918938
-0.014339927416239783	-0.08653769403393573
0.10344774783063679	0.17602635432057587	-2.2686886456352355	-1.7371215546961511
0.16960484556376873	0.20484641598966088	-1.7742839854913752	-1.5854947709213634
0.05652710133707053	0.00665245592290062	-2.873035086151805	-5.012769180778781
0.11727732453730368	0.061483521214184246	-2.143213853712264	-2.788986087810915
0.05129078232819156	-0.02838056681483509	-2.9702442246617715
0.05255041545738276	-0.02421287619510246	-2.9459822757459424
0.024793277593812262	-0.018497444546512688	-3.697182727321529
0.030305828378859156	-0.0026923320678898465	-3.4964152292268804
0.06615902239303613	-0.07771730118138082	-2.7156940047810103
0.05889473798720846	-0.005191351500311728	-2.8320035303934348
0.0185455390517175	-0.13265330379906126	-3.9875260012364153
0.037562845522180685	-0.06517145847751887	-3.281739868135189
0.024193123194274267	-0.05300872143785212	-3.7216868517280264
0.027430326874243106	-0.05050234009859402	-3.5961060574341746
-0.002701012899194866	-0.041787215566624576
0.01516051832922221	-0.025725211309163904	-4.189060708770456
0.006196386936070217	-0.04422384217266845	-5.083788909043918
0.018666364189556067	0.014369561288411182	-3.981032081177311	-4.242643109043313
-0.0040544047907629015	-0.10764544944018184
-0.012492360240040249	-0.04123898929367554
0.013009617713941	-0.08813123846698613	-4.3420663709062755
0.0036382975942341206	-0.11063541821205577	-5.616239400628114
0.003242140724355833	-0.01849481424500037	-5.731521449961764
0.002381761449278872	-0.12235782960319666	-6.0399149603021876
0.019875525729544343	-0.10285903827572816	-3.918266166990611
-0.004813614150605053	-0.001345684393844827
0.27885057439688626	0.21854362239413264	-1.2770792162710332	-1.5207696395484624
0.03550777915559998	0.15592378675795787	-3.338003475362828	-1.8583879375336334
0.04024401650590591	0.13648998591864353	-3.212793944406658	-1.991504030281717
0.13404411774148528	0.06102389047270225	-2.009586296341037	-2.7964898443890505
0.04535711009455935	0.09548472900114023	-3.0931883320296407	-2.3487889500289625
0.03761386271397812	-0.017296726194672127	-3.2803826073339053
0.03943142488947485	0.026704098191689805	-3.233192194553679	-3.622938235028907
0.06751624616042873	-0.022690296947200993	-2.6953870262051627
0.04860922406040276	-0.008657896504512898	-3.0239419706030346
0.01390725627661909	-0.06553932706983961	-4.275344540768844
0.026362784140872418	-0.07247778367992938	-3.6358019550135205
0.030634882686873983	0.04825156519924813	-3.485615962194127	-3.0313270123606313
0.03874205184015701	-0.044091725240655286	-3.2508296580238936
0.025093685767007434	-0.11573192817193571	-3.685139027559128
0.029888770412017058	-0.10558868470308849	-3.5102724406345835
0.02074040848047168	-0.019237120776961932	-3.8756713810771317
0.017049450407180027	-0.06096004039592329	-4.0716373099551335
0.007330821924140544	-0.14743808556522464	-4.915667637836349
0.0017205616010745098	-0.09971362178924774	-6.365104529197678
0.0040723864362396806	-0.12417587876082263	-5.503526103392001
-0.004539828554254495	-0.11223286555071381
0.0074709040089847795	-0.12501289879600563	-4.896739268553845
-0.009649447376070295	-0.135662884483606
0.014945985850701905	-0.07603143299842732	-4.203312520169127
-0.005207679292243596	-0.12006065407661652
0.04426689679020826	0.0815508769162391	-3.117518132047444	-2.506528196861474
0.046892984463036226	0.07505526636909951	-3.0598871997287453	-2.589530551890891
0.05751019909361403	0.002060744800956061	-2.8557929713669	-6.184687807663329
0.1415008934798332	0.058961767420476374	-1.9554492475736693	-2.8308660549479643
0.03411738599554223	-0.015362939278781795	-3.37794817138196
0.044582544557022534	0.025835901828480123	-3.110412874209573	-3.655990210614759
0.06096882019859401	-0.06192487568710351	-2.7973926897729426
0.03957918336649492	-0.035304376028674374	-3.229451971499223
0.035801886867578354	-0.017240672428374324	-3.329754681166106
0.0378125978531272	-0.07158857873488329	-3.2751129553431277
0.047632982465902536	-1.0791607847387311e-05	-3.0442298487477992
0.02687287916693388	0.041807310359008254	-3.61663771036698	-3.1746840657712303
0.008186123596679884	-0.10660768074226275	-4.805314802482067
0.025646559197533406	-0.09301957320480779	-3.663345860709192
0.01860126330786594	-0.13012771529623426	-3.9845257807916865
0.03823854788256438	0.0025018469754952127	-3.263911165302271	-5.990726029681037
0.01309653168077309	-0.11311090081054719	-4.335407841022298
-0.011051384221167127	-0.09422779002018367
0.0018798250827105913	-0.04807130507649662	-6.27657654758026
0.006306770242044663	-0.08798321292896762	-5.066131581004186
-0.0056392240970860805	-0.083714908263818
0.013797332270093918	-0.1338643129240282	-4.283280019267802
-0.005676578338106154	-0.16344044564890042
-0.01734189869766726	-0.14363131637415305
0.286242710775046	0.2560358709423842	-1.2509151889792387	-1.362437723449898
0.15867411446347082	0.14502885106921087	-1.8409027746246447	-1.9308225834629336
0.1311687920391465	0.03588814602949483	-2.0312702963219325	-3.3273482321784895
0.12339906246921849	0.12334629264543191	-2.0923317650338884	-2.092759492028519
0.08959606781526024	0.06292108636936695	-2.4124438459546695	-2.765873935057977
0.066752338037899	0.0023836387342214085	-2.706765955530198	-6.03912707892083
0.06894059392288651	0.007299028658877145	-2.674510102861097	-4.920014000108904
0.028197604538669065	-0.1619978684550853	-3.5685182500834043
0.04318507466292056	-0.09395454345873337	-3.1422603373427207
0.05278433719243464	0.009401086852655414	-2.9415407763601578	-4.666929973767043
0.05041588433800432	0.010323262162391801	-2.987448988122414	-4.573355467871161
0.015435713134621009	-0.12237037953216764	-4.171071419657931
0.03333040120021784	-0.0985835078256864	-3.401285349524679
0.03358671847024847	-0.15807143991911368	-3.3936245737817012
0.024390977618483457	-0.12392009798152745	-3.713541984798951
0.0059247505975261305	-0.041928266572528475	-5.128616686091423
0.014093799265232404	-0.013153498994675071	-4.26202034674774
0.022265674678480174	-0.004646638391226187	-3.8047090384677005
0.007902037289007622	-0.05751580805037625	-4.840634668071192
-0.0140053529481249	-0.11689994533750071
0.0027189831118834755	-0.1040582075011886	-5.907497324500973
0.009353311688162051	-0.0695018174411934	-4.672024807145176
0.005155964161759588	-0.10627845696352638	-5.267601144712986
0.146112220130945	0.1350471048469364	-1.9233803214854837	-2.0021316366116846
0.163772000726143	0.08896952179107118	-1.809280057912179	-2.4194614196857174
0.0684807294995411	0.10181888639111596	-2.6812028944667645	-2.2845596676025637
0.12299913828373299	0.06383654945263433	-2.0955779294575696	-2.751429377228741
0.050329203005590774	-0.029090085228182086	-2.9891697936939607
0.06486982753855774	-0.03844246135004527	-2.735372670330805
0.018768968228603546	-0.10654185990028013	-3.9755503990686054
0.028743058533274454	-0.12756607733152486	-3.5493589832115555
0.044176466877844295	0.0008367095862944558	-3.119563055264431	-7.086033517462362
0.0353350963931919	-0.09318351629824558	-3.342878576862514
0.01122859037360793	-0.07392781932348984	-4.489292041386721
0.02825261872979913	-0.12480494421046624	-3.566569127285949
0.026703757506821236	-0.10609535062449443	-3.6229509928849986
0.02210413023524967	-0.08910832469108584	-3.811990799447069
0.014939077621196664	-0.06219158636242124	-4.203774840059114
0.015389755492932285	-0.08164481553887744	-4.1740532186563675
0.03144629256482127	-0.06339491628401536	-3.459474186255992
0.04125114360322892	-0.1125291219491423	-3.1880764428711017
-0.005587348343185779	-0.07328217871929095
-0.00024223835753472728	-0.02791277634412783
0.00208842269111191	-0.1532541469453845	-6.171346191177619
-0.019138551589873213	-0.0797761343030141
0.2694510617071826	0.20569470733574616	-1.3113684943350832	-1.5813622126700664
0.028928514047152167	-0.004344805998710394	-3.5429275250480576
0.05060691017269006	0.008973445532031778	-2.983667147335155	-4.713485559382225
0.11620204065183942	-0.03454403420866972	-2.152424873170857
0.07007316338002839	-0.045199497535958484	-2.658215391621479
0.030131517877320463	-0.03578079400203158	-3.502183549501121
0.024447698629653094	-0.056104568231694525	-3.711219193067907
0.042045076341020275	-0.06915940353525787	-3.169012990000975
0.05994478546262174	-0.04120380684492763	-2.814331382732557
0.025101397391147015	-0.06420724516673681	-3.684831761440016
0.04126865187038196	-0.02395063710155638	-3.187652101843224
0.01503927566465633	-0.16594484575604984	-4.197090122214861
0.024432785323315703	-0.010513551288628003	-3.7118293877957034
0.0026164794771450163	-0.09003185069584023	-5.9459255758116605
-0.006421310608755059	-0.1000040047227049
-0.0011524105739117683	-0.0312215535282213
-0.008418082864212294	-0.06225692764781788
0.024750150004817912	-0.062368834849023336	-3.6989237291850805
-0.0015608829661118765	-0.09325538572236196
-0.0022616838569241705	0.04009387471997821		-3.2165317064623338
0.005627905256933491	-0.02035385620660265	-5.180017974105258
0.02704387923146691	0.004627875101105941	-3.610294575394984	-5.375657457675653
0.03841569978197131	-0.019059331422622026	-3.2592890544553894
0.08544324954292372	0.0171677459156159	-2.4599028714536524	-4.064722893085892
0.10602419715505926	0.012759837581695169	-2.244087935873125	-4.361452729853779
0.03831039862585921	-0.08595049188060364	-3.262033915054614
0.0316938552082803	-0.040922067526407896	-3.4516324588987777
0.05090369119496689	-0.008905639510725878	-2.977819839489839
0.04112912394762533	-0.11990640716779931	-3.1910387965624296
-0.004256203666649656	-0.09108652951618589
0.020687504204411605	-0.09486205228523763	-3.878225422610478
0.013241301073729955	-0.07091803049231218	-4.324414464892691
0.009912178594676786	-0.025966802638522583	-4.613991116791309
0.005038849818720241	-0.05704539543260384	-5.290577433514236
0.006432092952301403	-0.154144049563087	-5.046455295670497
0.003235200760847342	-0.10058688285367459	-5.733664293960311
-0.004743517504847016	-0.029456666198618312
-0.02050856364699566	-0.11068337890467676
-0.013263197408518279	-0.0755883546793053
-0.01337306292095169	-0.046042869760557846
-0.009639603094417101	0.012808645357653956		-4.357634917482316
0.30227365643259224	0.13057681968371415	-1.1964225247829423	-2.0357935688295257
0.18092704277610014	-0.048329390545546635	-1.7096614075594025
0.17243849265503036	0.08069110541497208	-1.7577146704135589	-2.5171269276868435
0.12253235324100101	0.01216855904678527	-2.099380175777953	-4.4088997810646555
0.08555015265955115	-0.056203693017037884	-2.458652494197237
0.07488074344191516	0.050215028869942946	-2.591858518417707	-2.991440917210326
0.07264005857046552	-0.011238084954651938	-2.6222387383779497
0.03159765495100852	-0.10615701885615898	-3.454672371554122
0.034291113758341374	-0.1659440917378652	-3.3728690324765696
0.05584273173978738	-0.07219063980675629	-2.885215900883141
0.044667722726799926	-0.0701404322350893	-3.1085041248415184
0.012254725218068401	-0.10974473554179999	-4.40184368427968
0.03217281366480969	-0.04620601437463059	-3.4366334791744118
0.0023070826155529626	-0.02846498667355398	-6.071771489615517
0.008705056644681004	-0.10145298713610022	-4.743851198640019
0.016032755711994306	-0.09914386665323768	-4.133121417466435
-0.008020813693440263	-0.06863410545543593
-0.00530707493551042	-0.040002081123790535
0.021611763592631613	-0.11895211431066223	-3.834517501768659
0.14478364939461708	0.06015291061516167	-1.9325147239517622	-2.810865448452677
0.19728763245277214	0.12326508480939377	-1.6230925518880202	-2.093418081585996
0.09639514670794662	0.015408948672465896	-2.3392994239862577	-4.172806855698035
0.12380398609402588	0.015114060558614126	-2.089055721398399	-4.192129805602294
0.0884207783115018	0.057967014994434934	-2.4256482881855295	-2.8478811372033785
0.08022982983959219	0.04548706159260779	-2.52285989012631	-3.0903273540654013
0.04154823609865334	-0.06570221651260902	-3.1809002110811306
0.03460444961456427	-0.09549243252795052	-3.3637730036099303
0.032714843566023444	-0.07700192974498153	-3.419926372392074
0.05966704355583137	-0.031251385481052656	-2.8189754452512616
0.026961311857446806	-0.13879427097256922	-3.6133523347210152
0.030355510437191306	-0.03520612908922929	-3.4947772149525416
0.018339490987824447	-0.11875036279605967	-3.9986985667470187
0.024442129327676372	-0.06609207047754696	-3.711447023773536
0.003674526737011155	-0.14949668272839536	-5.606330933654654
0.006606441179877638	-0.14266754194780185	-5.019710169520918
-0.014031127705401757	-0.188221378928237
0.009032211959204565	-0.09564507764013715	-4.7069579848276994
0.32701392966478526	0.12817641375540623	-1.1177525106289106	-2.05434773148901
0.043103863039402036	0.039068919057056256	-3.144142656204433	-3.2424280371252205
0.057796517480094164	0.025372285888339764	-2.8508267563284257	-3.6740978074062496
0.10996554612195301	0.03396385883904406	-2.2075881793255876	-3.382458295047154
0.10443393750100756	0.012623743812325259	-2.2592005845092733	-4.372175808785009
0.041787761933802084	-0.030563201634966317	-3.1751517590221923
0.03154692882197693	0.014120754010665381	-3.456279037935071	-4.260109648154014
0.04497500485110762	0.02378384872891851	-3.101648391283231	-3.7387485535101277
0.04896685522460094	-0.16912690927671892	-3.01661163373717
0.013059467626977371	-0.015217202627851489	-4.338241919595847
0.0055039358508917335	-0.12080842572590111	-5.202291833416883
0.015208761480300795	-0.12026971642919286	-4.185883604014488
0.003525428231559986	0.02002484067334033	-5.647753365966012	-3.9107817424468654
0.005150638486010441	-0.08055174965087529	-5.2686345941250075
0.010901850212398475	-0.01613136908958398	-4.518822759895224
-0.02441654787119259	-0.05461100164968028
0.001256316862152721	-0.03161556623869796	-6.679570963969058
0.0668645690895056	0.03312481441872115	-2.705086062163216	-3.4074725971451456
0.04690470164096969	0.0036231094042905487	-3.0596373603461102	-5.6204226703706786
0.10518203418692172	-0.032269804988261146	-2.252062770953556
0.10921193947595023	0.054097913866694214	-2.2144648857877116	-2.9169596545627545
0.04165484586148722	-0.07237453296870422	-3.1783375699225185
0.042364285101627513	-0.011341008000235133	-3.1614496042143823
0.05461257997629389	-0.030822578113226553	-2.9074910202736315
0.05461629334449894	-0.13870101771801707	-2.907423027844641
0.030777719797791574	-0.06273729456113687	-3.480964233959059
0.004970937967466344	-0.03753696102974282	-5.304146730831723
0.014066534363761605	-0.10113424416721932	-4.263956752072303
0.01830685390120389	-0.040591209502591194	-4.000479759133229
0.01782237615383862	-0.11305930886994936	-4.027300523862471
0.0207185875578368	-0.04359911331567937	-3.876724031972472
-0.0177174708820102	-0.030275152638586142
0.005698840775181089	-0.11341126477768532	-5.167492497599928
0.2791814783140286	0.20089086445741627	-1.2758932487112127	-1.6049934812792208
0.2060175818189551	-0.03250245573023249	-1.5797937651988392
0.1586030519329242	-0.01568877103769424	-1.841350727009886
0.09323976681424186	0.021771946895521095	-2.372580965737465	-3.827132977531241
0.07767236738231609	-0.020977999779262752	-2.5552557170058674
0.06865483082830103	-0.0023427063064006774	-2.678663780295632
0.06488776521248393	0.022552261895513463	-2.7350961905709674	-3.7919199122760023
0.03712379402049094	-0.005811601975912857	-3.29349716668344
0.05217499254605361	-0.05203320634002308	-2.9531519688832124
0.02129467667313277	-0.024452570243785925	-3.849298158951493
0.024506807847356354	0.031778215407926066	-3.7088043287098733	-3.4489742740152383
0.01139614754955775	-0.03556768314362525	-4.474479914943653
0.030044024636635937	-0.06828806134677856	-3.5050914851402037
0.013699941640635963	-0.05518368391340527	-4.290363705964725
0.021133934406396684	-0.05074524458119953	-3.8568752646684703
0.13665480869779748	-0.01759930114745539	-1.99029717734212
0.189732516240277	0.0385295717181389	-1.662140007977851	-3.2563292359485714
0.08305535242416318	0.030050492205843916	-2.4882479967856446	-3.5048762385728707
0.10473900306497189	-0.010849890774788982	-2.256283708364256
0.08424593725271247	-0.09666802399946366	-2.474014933432142
0.06341291537574069	-0.08000975107969849	-2.758087725734426
0.026489579704135055	-0.03953129802326589	-3.6310038420325954
0.03651580684573353	-0.04071755206682944	-3.3100100478722845
0.03254271791333626	-0.021745767131186915	-3.425201655377007
0.00650362798444729	-0.02630953350430557	-5.035395106335702
0.012577166043267479	0.04769285432777534	-4.375872327868027	-3.042973696758803
0.018397365233786333	-0.015600638435340848	-3.9955478184363704
-0.013379899444007963	-0.03828184442187086
0.022036010036526485	-0.06374566466572905	-3.8150773439113204
0.30408743077000233	0.11948358746494285	-1.1904400177081045	-2.1245762604326384
0.08313664958847478	-0.08925652494637794	-2.4872696444003113
0.04700279130174171	-0.04116047528407959	-3.057548289636799
0.11309980204392363	0.05184301685251712	-2.179484646136363	-2.9595350331739017
0.08634220744640375	-0.0009102107329824803	-2.449436722278648
0.020759050438955547	-0.08496841058948916	-3.874772961665256
0.04203239221502119	-0.017327053236353956	-3.169314714739199
0.04239411157706945	-0.04983089629664636	-3.160745804287959
0.02958127167248947	-0.06026357890584649	-3.5206138316671964
0.007561099381263443	-0.05023889981062304	-4.884738678561233
0.02093857109574067	-0.030768063261394685	-3.866162313893822
0.014328390147037216	-0.15384331697130116	-4.245512384901733
0.01936950906193129	-0.16833564545255805	-3.944055147164177
0.06478056290602435	-0.08853983993251202	-2.7367496757733982
0.062402997692571065	-0.014629106217025008	-2.774141964815587
0.0721626599583689	-0.026839611367042184	-2.628832541956365
0.11823199397677764	0.015840291273015537	-2.1351065340139628	-4.145198504316972
0.014827817210947062	-0.0842190543531581	-4.211250321059418
0.03224692431303453	-0.07247046049331062	-3.4343326104268406
0.030285970022208175	-0.04588568524729755	-3.4970707092715743
0.01866276858676197	-0.06838848974047551	-3.981224724431402
0.028564507463618483	0.02240039565647596	-3.5555903296073175	-3.798676657041602
-0.005272369399003405	-0.04968484556637491
-0.004554772100623187	-0.10457516138601951
0.019715533449822804	-0.1361254956464674	-3.9263484539499913
0.21895726964097958	0.13855811615575722	-1.518878683997813	-1.9764654301340134
0.1652439035645085	0.0642394433613615	-1.8003326931274954	-2.7451378743662045
0.1059515469273938	0.01571818449754001	-2.2447733938327095	-4.1529369886289285
0.10731787837613291	0.10208774271973224	-2.2319600227579106	-2.2819226127349297
0.04851881111100093	0.010643258359890738	-3.025803698277372	-4.54282860511773
0.03502465298151147	-0.006027261995460008	-3.3517030945451514
0.041593939459949554	0.05947794575978545	-3.179800808387069	-2.822149694641169
0.021411221754546496	0.028167697263956314	-3.8438401133404563	-3.569579444703602
0.007260562704031294	-0.017073071744483765	-4.925297945706652
0.021996753627204758	0.05006221677735476	-3.816860398912007	-2.9944887115507406
0.010271631642409945	0.07049992218430394	-4.578369393034817	-2.6521436729332617
0.09244263490348903	0.06576548763303361	-2.3811669900500245	-2.721660082308475
0.17106566388563998	0.056783944243390116	-1.7657077968571235	-2.8685016649855277
0.06430252162497269	0.0015813357373186303	-2.7441564319449516	-6.449485385729188
0.09374193883847837	-0.022757013228910106	-2.3672096035514985
0.0392165592253426	-0.04471925425134998	-3.2386561921659
0.03771386937753412	0.004448502745603712	-3.2777273641841167	-5.415187701082
0.02263881221307328	0.061218121819715234	-3.7880894911103127	-2.7933120251299455
0.024035659186625383	-0.07707219277522892	-3.7282167518993257
0.0033321832598946855	0.04522119784306974	-5.70412755622159	-3.0961893232511755
0.010994083383403302	0.050023238880427985	-4.510398025126069	-2.995267603921089
0.22427234287047998	0.05405248482595287	-1.4948941492472367	-2.9177997632255503
0.03884636343630814	-0.021647123817348925	-3.2481408117927586
0.03339948703887906	0.02836809679256295	-3.399214737234813	-3.562490117622725
0.10711344018880475	-0.013242515762661127	-2.2338668174429297
0.06745343365114105	0.09228977007948425	-2.6963177910096734	-2.3828219769908383
0.019826015373952368	0.03451851055034605	-3.9207602959277508	-3.366259561138516
0.0389957009895192	-0.010664836179269246	-3.2443038699663473
-0.015099662403635708	-0.07099887296022811
0.030844939001565028	-0.02755101456458399	-3.4787825939018377
0.03315601048328539	-0.054566692354816676	-3.4065312670722645
0.030589894523301134	0.08755232262063187	-3.487085568903036	-2.4355186915258455
0.04991548221842746	0.011862004774288185	-2.997424059448518	-4.434414863079747
0.09508659826782355	0.004404776472294441	-2.352967241886819	-5.425065764969046
0.023578097510685334	-0.009478035544542143	-3.7474370694567725
0.018775396021723838	-0.04258153278052652	-3.975207988519835
0.005485798901080369	-0.0021161812742436837	-5.2055925438866195
0.013018723122041314	0.015089754720499646	-4.3413667175146795	-4.193739260774534
0.15748249888300217	0.11512671922893282	-1.848440945093695	-2.161721850933521
0.1529148513834149	0.049498906294443416	-1.8778740394140652	-3.005804704713341
0.07838623137014332	0.05906685162796109	-2.546106987327606	-2.829085398085279
0.10361783081184896	0.04403094781711243	-2.267045851882856	-3.1228625328254007
0.045152447303795154	0.10712329212267664	-3.0977107967388346	-2.233774845036774
0.014456299664773723	0.027697014853320333	-4.236624996467817	-3.5864306386242744
0.018562146646390405	0.09348464702358293	-3.9866308984850956	-2.3699580591266094
0.05366766240269682	0.04535294427709904	-2.9249446487503903	-3.0932801811083803
0.16491933383302246	0.0985745218441993	-1.8022988104856823	-2.3169424499104108
0.04288337344861673	0.08382662391366456	-3.1492710934713166	-2.4790046141522426
0.08670312513410319	0.07972899672638795	-2.4452653504692137	-2.5291219359359935
0.015808708969978165	-0.014232704718095544	-4.147194290172956
0.0171221711436238	0.025347757420989873	-4.067381097172504	-3.675065017513405
0.19370855922675642	0.09207904952694602	-1.641400521487854	-2.3851078368747602
0.009125062207853729	0.06934708691699684	-4.69673056223778	-2.6686311386263095
0.02024852248494675	0.06417211271067709	-3.899673451797903	-2.746186544110803
0.09941275066426691	0.07173685190208584	-2.308474897245838	-2.6347506898859274
0.0570612553875301	0.11186606383350674	-2.863629932255313	-2.190452981925946
0.0013208721232979205	0.09120879233289646	-6.62946306108154	-2.3946039793897707
0.024552594390080576	0.01392703468058045	-3.7069377525214238	-4.273923386745514
0.03042520971597738	0.02855570232302341	-3.492483747248904	-3.5558986317195718
0.09328716357261846	0.007305469810773947	-2.3720727628811975	-4.919131922257642
0.15423393080970535	0.18410756606862727	-1.8692847978975602	-1.6922350939850501
0.1608255519086122	0.044268754249647324	-1.8274350299570132	-3.117476172465795
0.03489214296330892	0.08065232666036275	-3.3554936051104645	-2.517607625969473
0.03517672395866365	0.11743265204036353	-3.3473706662753973	-2.141890283849573
0.16524402988143502	0.10888693952418088	-1.800331928700636	-2.2174451871429386
0.14007437760040298	0.20487024957053482	-1.965581728871712	-1.5853784291520179
