# Supplementary material for: Spinal cord structural and functional architecture and its shared organization with the brain across the adult lifespan
Source: Nat Commun. 2026 Apr 16;17:5269. doi: 10.1038/s41467-026-71963-2 (PMC13265777; doi:10.1038/s41467-026-71963-2)
Supplement: Supplementary file 4 — Source Data [file 41467_2026_71963_MOESM4_ESM.zip › source_datafile/fig_2A_SpiFC_matrix.csv]

IDs	group	age	sex	seed1	seed2	corr	fcorr	zfcorr	labels1	labels2	distance_labels	level_labels	betwith_labels
A001	MA	58	F	C1_RV	C1_RV
A001	MA	58	F	C1_RV	C1_LV	0.3568816222799776	0.3733078058286552	2.845913521251723	ventral	ventral	0.0	C1	intra
A001	MA	58	F	C1_RV	C1_RD	0.0509074054558486	0.0509514505621726	0.0921875791754362	right	within	0.0	C1	intra
A001	MA	58	F	C1_RV	C1_LD	0.0714903257489982	0.0716124931048678	0.2774310358406543	cross2	cross	0.0	C1	intra
A001	MA	58	F	C1_RV	C2_RV	0.2592093474729522	0.2652606179024123	1.966876458098434	ventral	ventral	1.0		inter
A001	MA	58	F	C1_RV	C2_LV	0.1281569362162369	0.1288655576224966	0.7874227498904023	ventral	ventral	1.0		inter
A001	MA	58	F	C1_RV	C2_RD	0.2044253234700959	0.2073465525548809	1.4738277637546606	right	within	1.0		inter
A001	MA	58	F	C1_RV	C2_LD	0.1550646320196806	0.1563257215071412	1.0295883177755876	cross2	cross	1.0		inter
A001	MA	58	F	C1_RV	C3_RV	0.0786300213871988	0.0787926732834718	0.3416873163256951	ventral	ventral	2.0		inter
A001	MA	58	F	C1_RV	C3_LV	0.1941792900625176	0.1966765841725932	1.3816148698360655	ventral	ventral	2.0		inter
A001	MA	58	F	C1_RV	C3_RD	0.1922561627059538	0.1946788754663193	1.364306987666601	right	within	2.0		inter
A001	MA	58	F	C1_RV	C3_LD	0.2833749638354408	0.2913479178731061	2.1843636874942947	cross2	cross	2.0		inter
A001	MA	58	F	C1_RV	C4_RV	0.1449450405867439	0.1459730842311875	0.9385133842686636	ventral	ventral	3.0		inter
A001	MA	58	F	C1_RV	C4_LV	0.084710719969915	0.0849142222692557	0.3964127687084902	ventral	ventral	3.0		inter
A001	MA	58	F	C1_RV	C4_RD	0.0536521183044563	0.0537036874986089	0.1168896179720762	right	within	3.0		inter
A001	MA	58	F	C1_RV	C4_LD	0.0908201137588007	0.0910710605019545	0.4513964740070462	cross2	cross	3.0		inter
A001	MA	58	F	C1_RV	C5_RV	-0.0477433058086421	-0.0477796312359701	-0.7956552777586552	ventral	ventral	4.0		inter
A001	MA	58	F	C1_RV	C5_LV	0.1483828445461587	0.1494864658909646	0.9694531479032398	ventral	ventral	4.0		inter
A001	MA	58	F	C1_RV	C5_RD	-0.0356594115160957	-0.0356745378186539	-0.6869018882081257	right	within	4.0		inter
A001	MA	58	F	C1_RV	C5_LD	-0.0014103694836409	-0.0014103704187837	-0.3786652122066247	cross2	cross	4.0		inter
A001	MA	58	F	C1_RV	C6_RV	0.0881952163030894	0.0884249619360924	0.4277727572961799	ventral	ventral	5.0		inter
A001	MA	58	F	C1_RV	C6_LV	0.0334000833922696	0.033412511706453	-0.0653759156940449	ventral	ventral	5.0		inter
A001	MA	58	F	C1_RV	C6_RD	0.0004765809279648	0.0004765809640467	-0.361682917574796	right	within	5.0		inter
A001	MA	58	F	C1_RV	C6_LD	0.1599679356775639	0.1613537895699211	1.0737173774876745	cross2	cross	5.0		inter
A001	MA	58	F	C1_RV	C7_RV	-0.0620084432910067	-0.0620881022745437	-0.9240395565394096	ventral	ventral	6.0		inter
A001	MA	58	F	C1_RV	C7_LV	0.0409563337012808	0.0409792571188118	0.0026292996365868	ventral	ventral	6.0		inter
A001	MA	58	F	C1_RV	C7_RD	-0.0270530411505926	-0.0270596437931984	-0.6094457365473966	right	within	6.0		inter
A001	MA	58	F	C1_RV	C7_LD	0.0208029456386765	0.0208059473300418	-0.1787484259272082	cross2	cross	6.0		inter
A001	MA	58	F	C1_LV	C1_RV	0.3568816222799776	0.3733078058286552	2.845913521251723	ventral	ventral	0.0	C1	intra
A001	MA	58	F	C1_LV	C1_LV
A001	MA	58	F	C1_LV	C1_RD	0.0162278339660106	0.0162292586844346	-0.2199238028321121	cross1	cross	0.0	C1	intra
A001	MA	58	F	C1_LV	C1_LD	0.2469256115029965	0.2521361387541797	1.856324520888884	left	within	0.0	C1	intra
A001	MA	58	F	C1_LV	C2_RV	-0.1351037605756091	-0.1359348997161423	-1.581887376333335	ventral	ventral	1.0		inter
A001	MA	58	F	C1_LV	C2_LV	0.1399661778560975	0.140891077926304	0.8937043032757434	ventral	ventral	1.0		inter
A001	MA	58	F	C1_LV	C2_RD	-0.1127542701240382	-0.1132357832940223	-1.380745030787101	cross1	cross	1.0		inter
A001	MA	58	F	C1_LV	C2_LD	-0.017837506337685	-0.0178393985248266	-0.526507188496476	left	within	1.0		inter
A001	MA	58	F	C1_LV	C3_RV	0.0299414394379181	0.0299503916520602	-0.0965032364217823	ventral	ventral	2.0		inter
A001	MA	58	F	C1_LV	C3_LV	0.1018627152934022	0.1022172346343963	0.5507783717024387	ventral	ventral	2.0		inter
A001	MA	58	F	C1_LV	C3_RD	0.068190064844357	0.0682960526859031	0.2477291408147914	cross1	cross	2.0		inter
A001	MA	58	F	C1_LV	C3_LD	0.1009431509960549	0.1012881165613075	0.5425024192797291	left	within	2.0		inter
A001	MA	58	F	C1_LV	C4_RV	-0.0483558208546034	-0.0483935637244047	-0.8011678290758308	ventral	ventral	3.0		inter
A001	MA	58	F	C1_LV	C4_LV	0.0415004738567121	0.0415243237818929	0.0075264863266593	ventral	ventral	3.0		inter
A001	MA	58	F	C1_LV	C4_RD	0.1636973125015373	0.1651834698642325	1.1072812568711994	cross1	cross	3.0		inter
A001	MA	58	F	C1_LV	C4_LD	0.0228931020281581	0.0228971026663175	-0.1599373053940681	left	within	3.0		inter
A001	MA	58	F	C1_LV	C5_RV	0.0575832870247147	0.0576470595067373	0.1522695967167446	ventral	ventral	4.0		inter
A001	MA	58	F	C1_LV	C5_LV	0.0812277955269474	0.0814071518687263	0.3650669269168461	ventral	ventral	4.0		inter
A001	MA	58	F	C1_LV	C5_RD	0.0789777369504976	0.0791425616752715	0.3448167086550814	cross1	cross	4.0		inter
A001	MA	58	F	C1_LV	C5_LD	0.1377683283564906	0.1386500104530065	0.8739239595374159	left	within	4.0		inter
A001	MA	58	F	C1_LV	C6_RV	-0.0275136313603616	-0.0275205771208924	-0.613590985197666	ventral	ventral	5.0		inter
A001	MA	58	F	C1_LV	C6_LV	-0.1199800112892032	-0.1205607477041488	-1.4457757092010293	ventral	ventral	5.0		inter
A001	MA	58	F	C1_LV	C6_RD	-0.0356996270142107	-0.0357148045774896	-0.6872638221696938	cross1	cross	5.0		inter
A001	MA	58	F	C1_LV	C6_LD	0.1223945366403142	0.123011263462032	0.7355619448672506	left	within	5.0		inter
A001	MA	58	F	C1_LV	C7_RV	-0.1496434045451521	-0.1507756523470658	-1.7127421758097792	ventral	ventral	6.0		inter
A001	MA	58	F	C1_LV	C7_LV	0.014050994240382	0.0140519190479234	-0.2395150614892136	ventral	ventral	6.0		inter
A001	MA	58	F	C1_LV	C7_RD	-0.1018034380214688	-0.1021573362173271	-1.2821890453803304	cross1	cross	6.0		inter
A001	MA	58	F	C1_LV	C7_LD	-0.0464821689637686	-0.046515688762701	-0.784305219305094	left	within	6.0		inter
A001	MA	58	F	C1_RD	C1_RV	0.0509074054558486	0.0509514505621726	0.0921875791754362	right	within	0.0	C1	intra
A001	MA	58	F	C1_RD	C1_LV	0.0162278339660106	0.0162292586844346	-0.2199238028321121	cross1	cross	0.0	C1	intra
A001	MA	58	F	C1_RD	C1_RD
A001	MA	58	F	C1_RD	C1_LD	0.1325522549975099	0.1333368619362506	0.8269800154577929	dorsal	dorsal	0.0	C1	intra
A001	MA	58	F	C1_RD	C2_RV	0.063938140343466	0.0640254828830516	0.2094624040832345	right	within	1.0		inter
A001	MA	58	F	C1_RD	C2_LV	0.1695409905767485	0.1711940318692064	1.1598735572286538	cross1	cross	1.0		inter
A001	MA	58	F	C1_RD	C2_RD	0.22900440189222	0.2331385135135613	1.6950360949201422	dorsal	dorsal	1.0		inter
A001	MA	58	F	C1_RD	C2_LD	0.0831064548553126	0.0832985816364109	0.3819746029378498	dorsal	dorsal	1.0		inter
A001	MA	58	F	C1_RD	C3_RV	-0.023411503253248	-0.0234157819302362	-0.57667239544351	right	within	2.0		inter
A001	MA	58	F	C1_RD	C3_LV	0.0014295658000914	0.0014295667739406	-0.3531061845676173	cross1	cross	2.0		inter
A001	MA	58	F	C1_RD	C3_RD	-0.0475188312168305	-0.0475546462154847	-0.7936350372520373	dorsal	dorsal	2.0		inter
A001	MA	58	F	C1_RD	C3_LD	0.0915949004390431	0.0918523465926289	0.458369447753344	dorsal	dorsal	2.0		inter
A001	MA	58	F	C1_RD	C4_RV	-0.0155700779391496	-0.0155713363263206	-0.5061006442207656	right	within	3.0		inter
A001	MA	58	F	C1_RD	C4_LV	0.013784927605776	0.0137858008620892	-0.241909624670518	cross1	cross	3.0		inter
A001	MA	58	F	C1_RD	C4_RD	-0.0327401606505927	-0.0327518664372472	-0.6606290312229739	dorsal	dorsal	3.0		inter
A001	MA	58	F	C1_RD	C4_LD	0.1134474244795227	0.113937919263132	0.6550391638317511	dorsal	dorsal	3.0		inter
A001	MA	58	F	C1_RD	C5_RV	0.070320305175365	0.070436560317306	0.2669010113182649	right	within	4.0		inter
A001	MA	58	F	C1_RD	C5_LV	0.1255520292715154	0.1262180451538211	0.7639789450338071	cross1	cross	4.0		inter
A001	MA	58	F	C1_RD	C5_RD	-0.0308145016087903	-0.0308242603030692	-0.6432983642339536	dorsal	dorsal	4.0		inter
A001	MA	58	F	C1_RD	C5_LD	-0.102364226206096	-0.102724029994932	-1.2872360620474417	dorsal	dorsal	4.0		inter
A001	MA	58	F	C1_RD	C6_RV	0.1217845357874408	0.1223920324207737	0.7300720209426749	right	within	5.0		inter
A001	MA	58	F	C1_RD	C6_LV	0.0849621246975509	0.0851674495302051	0.3986753767400998	cross1	cross	5.0		inter
A001	MA	58	F	C1_RD	C6_RD	-0.1331563421711823	-0.1339518030025329	-1.5643608780681906	dorsal	dorsal	5.0		inter
A001	MA	58	F	C1_RD	C6_LD	0.0757761873867338	0.07592172552234	0.3160032021443451	dorsal	dorsal	5.0		inter
A001	MA	58	F	C1_RD	C7_RV	0.0216038591919488	0.0216072211663393	-0.1715403139107833	right	within	6.0		inter
A001	MA	58	F	C1_RD	C7_LV	0.0051668775233688	0.0051669235034997	-0.3194708921797941	cross1	cross	6.0		inter
A001	MA	58	F	C1_RD	C7_RD	-0.1176358495276791	-0.1181830224280139	-1.424678575193681	dorsal	dorsal	6.0		inter
A001	MA	58	F	C1_RD	C7_LD	-0.1451117593291532	-0.1461433849493567	-1.6719579910470648	dorsal	dorsal	6.0		inter
A001	MA	58	F	C1_LD	C1_RV	0.0714903257489982	0.0716124931048678	0.2774310358406543	cross2	cross	0.0	C1	intra
A001	MA	58	F	C1_LD	C1_LV	0.2469256115029965	0.2521361387541797	1.856324520888884	left	within	0.0	C1	intra
A001	MA	58	F	C1_LD	C1_RD	0.1325522549975099	0.1333368619362506	0.8269800154577929	dorsal	dorsal	0.0	C1	intra
A001	MA	58	F	C1_LD	C1_LD
A001	MA	58	F	C1_LD	C2_RV	0.1762877564095993	0.1781487696882481	1.2205935234136285	cross2	cross	1.0		inter
A001	MA	58	F	C1_LD	C2_LV	0.0486415230167211	0.0486799394789663	0.0717949483221407	left	within	1.0		inter
A001	MA	58	F	C1_LD	C2_RD	0.0521626627981541	0.0522100507370364	0.103484722913123	dorsal	dorsal	1.0		inter
A001	MA	58	F	C1_LD	C2_LD	0.2587513810383164	0.2647697269967005	1.962754823064128	dorsal	dorsal	1.0		inter
A001	MA	58	F	C1_LD	C3_RV	-0.0158314314236379	-0.0158327542553987	-0.5084527896981118	cross2	cross	2.0		inter
A001	MA	58	F	C1_LD	C3_LV	-0.0208089658415746	-0.0208119701401408	-0.5532499160590183	left	within	2.0		inter
A001	MA	58	F	C1_LD	C3_RD	0.0791058310529184	0.0792714610903248	0.3459695379899331	dorsal	dorsal	2.0		inter
A001	MA	58	F	C1_LD	C3_LD	0.0474203191166555	0.0474559116306091	0.0608042808891783	dorsal	dorsal	2.0		inter
A001	MA	58	F	C1_LD	C4_RV	0.0439303944974846	0.0439586873893197	0.0293954384728066	cross2	cross	3.0		inter
A001	MA	58	F	C1_LD	C4_LV	-0.1917309223321763	-0.1941335329228095	-2.091524057403229	left	within	3.0		inter
A001	MA	58	F	C1_LD	C4_RD	0.1126367285949475	0.1131167297519954	0.6477430121766835	dorsal	dorsal	3.0		inter
A001	MA	58	F	C1_LD	C4_LD	0.0225157429069738	0.0225195489151585	-0.1633334856744532	dorsal	dorsal	3.0		inter
A001	MA	58	F	C1_LD	C5_RV	0.1447262521962348	0.1457496078951603	0.9365443187930704	cross2	cross	4.0		inter
A001	MA	58	F	C1_LD	C5_LV	0.0858560352035923	0.0860679288341999	0.4067204485632449	left	within	4.0		inter
A001	MA	58	F	C1_LD	C5_RD	0.1700632715258736	0.171731818713001	1.1645740140631735	dorsal	dorsal	4.0		inter
A001	MA	58	F	C1_LD	C5_LD	-0.0360117671017538	-0.0360273464811472	-0.6900730401016852	dorsal	dorsal	4.0		inter
A001	MA	58	F	C1_LD	C6_RV	0.108654200589743	0.109084836021851	0.6119008069189755	cross2	cross	5.0		inter
A001	MA	58	F	C1_LD	C6_LV	-0.0611371409712677	-0.0612134840383373	-0.91619795528895	left	within	5.0		inter
A001	MA	58	F	C1_LD	C6_RD	0.0944576403277692	0.0947400786290426	0.4841337137062912	dorsal	dorsal	5.0		inter
A001	MA	58	F	C1_LD	C6_LD	0.0560978003222319	0.0561567575885658	0.1389004203472622	dorsal	dorsal	5.0		inter
A001	MA	58	F	C1_LD	C7_RV	-0.0825176754885436	-0.0827057366168575	-1.1086198304612678	cross2	cross	6.0		inter
A001	MA	58	F	C1_LD	C7_LV	0.0430412680261814	0.0430678763195458	0.0213934223054714	left	within	6.0		inter
A001	MA	58	F	C1_LD	C7_RD	-0.0605708755820368	-0.0606451138393044	-0.9111016445324088	dorsal	dorsal	6.0		inter
A001	MA	58	F	C1_LD	C7_LD	0.16503732065047	0.1665606859587998	1.1193411462324998	dorsal	dorsal	6.0		inter
A001	MA	58	F	C2_RV	C1_RV	0.2592093474729522	0.2652606179024123	1.966876458098434	ventral	ventral	1.0		inter
A001	MA	58	F	C2_RV	C1_LV	-0.1351037605756092	-0.1359348997161423	-1.581887376333335	ventral	ventral	1.0		inter
A001	MA	58	F	C2_RV	C1_RD	0.063938140343466	0.0640254828830516	0.2094624040832345	right	within	1.0		inter
A001	MA	58	F	C2_RV	C1_LD	0.1762877564095993	0.1781487696882481	1.2205935234136285	cross2	cross	1.0		inter
A001	MA	58	F	C2_RV	C2_RV
A001	MA	58	F	C2_RV	C2_LV	0.1247642923711836	0.1254177722828917	0.7568894210847311	ventral	ventral	0.0	C2	intra
A001	MA	58	F	C2_RV	C2_RD	0.3056313764431254	0.3157195193839462	2.38466834522486	right	within	0.0	C2	intra
A001	MA	58	F	C2_RV	C2_LD	0.1809549935895621	0.1829698357578164	1.262598017235648	cross2	cross	0.0	C2	intra
A001	MA	58	F	C2_RV	C3_RV	0.164230207885637	0.1657310874774247	1.1120772421631615	ventral	ventral	1.0		inter
A001	MA	58	F	C2_RV	C3_LV	0.0693977487660104	0.0695094794231784	0.2585981302982976	ventral	ventral	1.0		inter
A001	MA	58	F	C2_RV	C3_RD	0.2168086935499045	0.2203049472017807	1.5852763942734238	right	within	1.0		inter
A001	MA	58	F	C2_RV	C3_LD	0.1525321563193154	0.1537318899340629	1.0067963841736074	cross2	cross	1.0		inter
A001	MA	58	F	C2_RV	C4_RV	0.0281882634598252	0.0281957329477217	-0.1122815795188231	ventral	ventral	2.0		inter
A001	MA	58	F	C2_RV	C4_LV	-0.1376494440856989	-0.1385288281119749	-1.6047981784094438	ventral	ventral	2.0		inter
A001	MA	58	F	C2_RV	C4_RD	-0.118727969855041	-0.1192906125427141	-1.434507508195097	right	within	2.0		inter
A001	MA	58	F	C2_RV	C4_LD	-0.0620264991643296	-0.0621062278618982	-0.9242020569202988	cross2	cross	2.0		inter
A001	MA	58	F	C2_RV	C5_RV	-0.2339332515992472	-0.2383464035336267	-2.471339226553828	ventral	ventral	3.0		inter
A001	MA	58	F	C2_RV	C5_LV	0.1240670127834957	0.1247095295958275	0.7506140005299334	ventral	ventral	3.0		inter
A001	MA	58	F	C2_RV	C5_RD	0.0663655480042699	0.0664632394596978	0.2313087397546892	right	within	3.0		inter
A001	MA	58	F	C2_RV	C5_LD	-0.0347967302574007	-0.034810784573682	-0.6791378753234159	cross2	cross	3.0		inter
A001	MA	58	F	C2_RV	C6_RV	-0.1224882121128805	-0.1231063646817115	-1.4683491722456858	ventral	ventral	4.0		inter
A001	MA	58	F	C2_RV	C6_LV	-0.1492655944788144	-0.1503892104595192	-1.7093419370849272	ventral	ventral	4.0		inter
A001	MA	58	F	C2_RV	C6_RD	0.1707981007142215	0.1724886307708035	1.171187375868465	right	within	4.0		inter
A001	MA	58	F	C2_RV	C6_LD	-0.0025866998974954	-0.0025867056667357	-0.3892520244246833	cross2	cross	4.0		inter
A001	MA	58	F	C2_RV	C7_RV	-0.1023236385196964	-0.1026830126816826	-1.2868707784424125	ventral	ventral	5.0		inter
A001	MA	58	F	C2_RV	C7_LV	-0.0242067034267633	-0.024211433179304	-0.583829087826553	ventral	ventral	5.0		inter
A001	MA	58	F	C2_RV	C7_RD	0.1007875543547589	0.101130920636739	0.5411020708710164	right	within	5.0		inter
A001	MA	58	F	C2_RV	C7_LD	0.2002419947427184	0.2029846446257106	1.4361783795667316	cross2	cross	5.0		inter
A001	MA	58	F	C2_LV	C1_RV	0.1281569362162369	0.1288655576224966	0.7874227498904023	ventral	ventral	1.0		inter
A001	MA	58	F	C2_LV	C1_LV	0.1399661778560975	0.140891077926304	0.8937043032757434	ventral	ventral	1.0		inter
A001	MA	58	F	C2_LV	C1_RD	0.1695409905767485	0.1711940318692064	1.1598735572286538	cross1	cross	1.0		inter
A001	MA	58	F	C2_LV	C1_LD	0.0486415230167211	0.0486799394789663	0.0717949483221407	left	within	1.0		inter
A001	MA	58	F	C2_LV	C2_RV	0.1247642923711836	0.1254177722828917	0.7568894210847311	ventral	ventral	0.0	C2	intra
A001	MA	58	F	C2_LV	C2_LV
A001	MA	58	F	C2_LV	C2_RD	0.3290053740773446	0.3417124872613198	2.595031114753169	cross1	cross	0.0	C2	intra
A001	MA	58	F	C2_LV	C2_LD	0.1483029801513646	0.1494048044863129	0.9687343793152348	left	within	0.0	C2	intra
A001	MA	58	F	C2_LV	C3_RV	0.0437311512903442	0.0437590606713091	0.0276022769640368	ventral	ventral	1.0		inter
A001	MA	58	F	C2_LV	C3_LV	0.1173107271926719	0.1178533506278412	0.6898083578302356	ventral	ventral	1.0		inter
A001	MA	58	F	C2_LV	C3_RD	0.1417615833141595	0.1427228307143137	0.9098627058945256	cross1	cross	1.0		inter
A001	MA	58	F	C2_LV	C3_LD	0.1860005160451061	0.1881911413156005	1.3080070266004673	left	within	1.0		inter
A001	MA	58	F	C2_LV	C4_RV	0.0237023489015966	0.0237067890688732	-0.1526541946402866	ventral	ventral	2.0		inter
A001	MA	58	F	C2_LV	C4_LV	-0.1342297113267106	-0.1350447066394156	-1.5740210530975844	ventral	ventral	2.0		inter
A001	MA	58	F	C2_LV	C4_RD	-0.0048573704656051	-0.0048574086678229	-0.409687747781422	cross1	cross	2.0		inter
A001	MA	58	F	C2_LV	C4_LD	-0.0930019781265604	-0.0932715144157135	-1.2029771147401602	left	within	2.0		inter
A001	MA	58	F	C2_LV	C5_RV	-0.0068900425545007	-0.0068901515872162	-0.427981517501711	ventral	ventral	3.0		inter
A001	MA	58	F	C2_LV	C5_LV	-0.0263628108296363	-0.0263689207427952	-0.6032337584253396	ventral	ventral	3.0		inter
A001	MA	58	F	C2_LV	C5_RD	-0.0293597201825519	-0.0293681605076993	-0.630205531134928	cross1	cross	3.0		inter
A001	MA	58	F	C2_LV	C5_LD	0.0666889553276583	0.0667880845096229	0.2342193612623308	left	within	3.0		inter
A001	MA	58	F	C2_LV	C6_RV	-0.0135150268659549	-0.0135158498228434	-0.487605466714353	ventral	ventral	4.0		inter
A001	MA	58	F	C2_LV	C6_LV	0.0138813543589469	0.0138822460706839	-0.2410417971310837	ventral	ventral	4.0		inter
A001	MA	58	F	C2_LV	C6_RD	0.0565851887451387	0.0566456980964241	0.1432868492364566	cross1	cross	4.0		inter
A001	MA	58	F	C2_LV	C6_LD	0.1490669678566024	0.1501860637035472	0.9756101637691572	left	within	4.0		inter
A001	MA	58	F	C2_LV	C7_RV	-0.0271589076173518	-0.0271655881009257	-0.6103985202130816	ventral	ventral	5.0		inter
A001	MA	58	F	C2_LV	C7_LV	0.0886853441483145	0.0889189536380984	0.4321838406101256	ventral	ventral	5.0		inter
A001	MA	58	F	C2_LV	C7_RD	-0.1438687239699856	-0.1448738446746481	-1.6607708434795778	cross1	cross	5.0		inter
A001	MA	58	F	C2_LV	C7_LD	0.087893398452948	0.0881207861738775	0.4250564380835917	left	within	5.0		inter
A001	MA	58	F	C2_RD	C1_RV	0.2044253234700959	0.2073465525548809	1.4738277637546606	right	within	1.0		inter
A001	MA	58	F	C2_RD	C1_LV	-0.1127542701240382	-0.1132357832940223	-1.380745030787101	cross1	cross	1.0		inter
A001	MA	58	F	C2_RD	C1_RD	0.22900440189222	0.2331385135135613	1.6950360949201422	dorsal	dorsal	1.0		inter
A001	MA	58	F	C2_RD	C1_LD	0.0521626627981541	0.0522100507370364	0.103484722913123	dorsal	dorsal	1.0		inter
A001	MA	58	F	C2_RD	C2_RV	0.3056313764431254	0.3157195193839462	2.38466834522486	right	within	0.0	C2	intra
A001	MA	58	F	C2_RD	C2_LV	0.3290053740773447	0.3417124872613198	2.595031114753169	cross1	cross	0.0	C2	intra
A001	MA	58	F	C2_RD	C2_RD
A001	MA	58	F	C2_RD	C2_LD	0.3178721022357993	0.3292782487195785	2.4948331967440422	dorsal	dorsal	0.0	C2	intra
A001	MA	58	F	C2_RD	C3_RV	-0.1044365892322694	-0.1048187902346204	-1.305887044753784	right	within	1.0		inter
A001	MA	58	F	C2_RD	C3_LV	-0.0063038580340632	-0.0063039415382734	-0.4227059372991474	cross1	cross	1.0		inter
A001	MA	58	F	C2_RD	C3_RD	0.1020783897014361	0.1024351751877848	0.5527194117632963	dorsal	dorsal	1.0		inter
A001	MA	58	F	C2_RD	C3_LD	0.1426749524226982	0.1436550550966646	0.9180829024685382	dorsal	dorsal	1.0		inter
A001	MA	58	F	C2_RD	C4_RV	0.1418659745405873	0.1428293644566948	0.9108022125997732	right	within	2.0		inter
A001	MA	58	F	C2_RD	C4_LV	-0.185932410400784	-0.1881205959642955	-2.0393382461389686	cross1	cross	2.0		inter
A001	MA	58	F	C2_RD	C4_RD	0.0068218188425416	0.0068219246683071	-0.3045766475257109	dorsal	dorsal	2.0		inter
A001	MA	58	F	C2_RD	C4_LD	0.0233366165936127	0.0233408543341227	-0.1559457351981941	dorsal	dorsal	2.0		inter
A001	MA	58	F	C2_RD	C5_RV	0.1585005411204865	0.1598482201858013	1.0605110279428422	right	within	3.0		inter
A001	MA	58	F	C2_RD	C5_LV	-0.082924081094266	-0.0831149423181038	-1.1122774251145005	cross1	cross	3.0		inter
A001	MA	58	F	C2_RD	C5_RD	0.0594920051255012	0.0595623412085524	0.1694477975625618	dorsal	dorsal	3.0		inter
A001	MA	58	F	C2_RD	C5_LD	-0.0295717047752999	-0.0295803293121863	-0.6321133633648122	dorsal	dorsal	3.0		inter
A001	MA	58	F	C2_RD	C6_RV	-0.0052329408610287	-0.0052329886275222	-0.4130678297755477	right	within	4.0		inter
A001	MA	58	F	C2_RD	C6_LV	0.0384688122601011	0.0384878051446657	-0.0197580518048092	cross1	cross	4.0		inter
A001	MA	58	F	C2_RD	C6_RD	-0.0226113230902773	-0.0226151777844376	-0.5694708838391069	dorsal	dorsal	4.0		inter
A001	MA	58	F	C2_RD	C6_LD	0.0354188723192537	0.0354336944280706	-0.0472070925248432	dorsal	dorsal	4.0		inter
A001	MA	58	F	C2_RD	C7_RV	-0.0873648344845347	-0.0875881320148703	-1.1522435959248174	right	within	5.0		inter
A001	MA	58	F	C2_RD	C7_LV	0.0568368771162387	0.0568981985459873	0.1455520100202992	cross1	cross	5.0		inter
A001	MA	58	F	C2_RD	C7_RD	0.0272659653513061	0.0272727251717727	-0.1205821358667346	dorsal	dorsal	5.0		inter
A001	MA	58	F	C2_RD	C7_LD	0.1687667686172345	0.1703970044929908	1.1529056658913774	dorsal	dorsal	5.0		inter
A001	MA	58	F	C2_LD	C1_RV	0.1550646320196805	0.1563257215071412	1.0295883177755876	cross2	cross	1.0		inter
A001	MA	58	F	C2_LD	C1_LV	-0.017837506337685	-0.0178393985248266	-0.526507188496476	left	within	1.0		inter
A001	MA	58	F	C2_LD	C1_RD	0.0831064548553126	0.0832985816364109	0.3819746029378498	dorsal	dorsal	1.0		inter
A001	MA	58	F	C2_LD	C1_LD	0.2587513810383164	0.2647697269967005	1.962754823064128	dorsal	dorsal	1.0		inter
A001	MA	58	F	C2_LD	C2_RV	0.1809549935895621	0.1829698357578164	1.262598017235648	cross2	cross	0.0	C2	intra
A001	MA	58	F	C2_LD	C2_LV	0.1483029801513646	0.1494048044863129	0.9687343793152348	left	within	0.0	C2	intra
A001	MA	58	F	C2_LD	C2_RD	0.3178721022357992	0.3292782487195785	2.4948331967440422	dorsal	dorsal	0.0	C2	intra
A001	MA	58	F	C2_LD	C2_LD
A001	MA	58	F	C2_LD	C3_RV	0.107846427360038	0.1082674849187239	0.6046309587564683	cross2	cross	1.0		inter
A001	MA	58	F	C2_LD	C3_LV	-0.0276022797565335	-0.0276092928915085	-0.6143888085920541	left	within	1.0		inter
A001	MA	58	F	C2_LD	C3_RD	0.2190071467982053	0.2226129966665783	1.6050621716671043	dorsal	dorsal	1.0		inter
A001	MA	58	F	C2_LD	C3_LD	0.2103846184313191	0.2135737432105379	1.5274606002123727	dorsal	dorsal	1.0		inter
A001	MA	58	F	C2_LD	C4_RV	0.3115123607130164	0.3222194296136239	2.4375963962124034	cross2	cross	2.0		inter
A001	MA	58	F	C2_LD	C4_LV	-0.0901569047308099	-0.0904023761472678	-1.1773718447984365	left	within	2.0		inter
A001	MA	58	F	C2_LD	C4_RD	0.0525739060290724	0.0526224248840366	0.1071858555289278	dorsal	dorsal	2.0		inter
A001	MA	58	F	C2_LD	C4_LD	0.0207310574534073	0.0207340281282659	-0.1793954097245992	dorsal	dorsal	2.0		inter
A001	MA	58	F	C2_LD	C5_RV	0.1137115712616111	0.1142055181534476	0.6574164486039868	cross2	cross	3.0		inter
A001	MA	58	F	C2_LD	C5_LV	-0.2147259139853168	-0.2181204670640496	-2.2984758251382127	left	within	3.0		inter
A001	MA	58	F	C2_LD	C5_RD	0.212084492608691	0.2153530087933227	1.5427592344211012	dorsal	dorsal	3.0		inter
A001	MA	58	F	C2_LD	C5_LD	-0.064040954861253	-0.0641287201225536	-0.9423318816138936	dorsal	dorsal	3.0		inter
A001	MA	58	F	C2_LD	C6_RV	-0.0151917159123084	-0.0151928847639209	-0.5026954379271643	cross2	cross	4.0		inter
A001	MA	58	F	C2_LD	C6_LV	0.1186527566059686	0.119214324594586	0.7018864382932993	left	within	4.0		inter
A001	MA	58	F	C2_LD	C6_RD	0.0187551196117823	0.0187573191419978	-0.1971785790088941	dorsal	dorsal	4.0		inter
A001	MA	58	F	C2_LD	C6_LD	0.1091264476590861	0.1095627497729247	0.6161509657049591	dorsal	dorsal	4.0		inter
A001	MA	58	F	C2_LD	C7_RV	0.0056026782557862	0.0056027368795873	-0.3155487454221684	cross2	cross	5.0		inter
A001	MA	58	F	C2_LD	C7_LV	-0.0907996973426472	-0.0910504743231335	-1.1831568900514775	left	within	5.0		inter
A001	MA	58	F	C2_LD	C7_RD	-0.0837602621856514	-0.0839569721295891	-1.119802940131817	dorsal	dorsal	5.0		inter
A001	MA	58	F	C2_LD	C7_LD	0.0825491133360004	0.0827373900801499	0.3769586057853564	dorsal	dorsal	5.0		inter
A001	MA	58	F	C3_RV	C1_RV	0.0786300213871988	0.0787926732834718	0.3416873163256951	ventral	ventral	2.0		inter
A001	MA	58	F	C3_RV	C1_LV	0.0299414394379181	0.0299503916520602	-0.0965032364217823	ventral	ventral	2.0		inter
A001	MA	58	F	C3_RV	C1_RD	-0.023411503253248	-0.0234157819302362	-0.57667239544351	right	within	2.0		inter
A001	MA	58	F	C3_RV	C1_LD	-0.0158314314236379	-0.0158327542553987	-0.5084527896981118	cross2	cross	2.0		inter
A001	MA	58	F	C3_RV	C2_RV	0.164230207885637	0.1657310874774247	1.1120772421631615	ventral	ventral	1.0		inter
A001	MA	58	F	C3_RV	C2_LV	0.0437311512903442	0.0437590606713091	0.0276022769640368	ventral	ventral	1.0		inter
A001	MA	58	F	C3_RV	C2_RD	-0.1044365892322694	-0.1048187902346204	-1.305887044753784	right	within	1.0		inter
A001	MA	58	F	C3_RV	C2_LD	0.107846427360038	0.1082674849187239	0.6046309587564683	cross2	cross	1.0		inter
A001	MA	58	F	C3_RV	C3_RV
A001	MA	58	F	C3_RV	C3_LV	0.423674441276167	0.4521618679948034	3.4470397217640145	ventral	ventral	0.0	C3	intra
A001	MA	58	F	C3_RV	C3_RD	0.1628003203702411	0.1642619181489106	1.0992084508438589	right	within	0.0	C3	intra
A001	MA	58	F	C3_RV	C3_LD	0.2361033723703506	0.2406433966309432	1.7589258545559951	cross2	cross	0.0	C3	intra
A001	MA	58	F	C3_RV	C4_RV	0.1307095779479483	0.1314616938471791	0.8103961750057626	ventral	ventral	1.0		inter
A001	MA	58	F	C3_RV	C4_LV	0.0551175663677495	0.0551734830586675	0.1300784493400978	ventral	ventral	1.0		inter
A001	MA	58	F	C3_RV	C4_RD	-0.054873024769405	-0.0549281996035597	-0.8598217695165239	right	within	1.0		inter
A001	MA	58	F	C3_RV	C4_LD	0.0745080928233528	0.0746464300306792	0.3045905251794907	cross2	cross	1.0		inter
A001	MA	58	F	C3_RV	C5_RV	-0.1173223019473756	-0.1178650869109411	-1.4218566900200904	ventral	ventral	2.0		inter
A001	MA	58	F	C3_RV	C5_LV	0.0258625584184578	0.0258683269801292	-0.1332126055788136	ventral	ventral	2.0		inter
A001	MA	58	F	C3_RV	C5_RD	0.0308509573502141	0.0308607507343886	-0.088317700085196	right	within	2.0		inter
A001	MA	58	F	C3_RV	C5_LD	0.1317608125241373	0.1325313508858893	0.8198571418601145	cross2	cross	2.0		inter
A001	MA	58	F	C3_RV	C6_RV	0.0534754896342249	0.053526550607807	0.1152999841905796	ventral	ventral	3.0		inter
A001	MA	58	F	C3_RV	C6_LV	-0.0823387244667304	-0.0825255614106606	-1.1070092958343865	ventral	ventral	3.0		inter
A001	MA	58	F	C3_RV	C6_RD	0.1283339184866754	0.1290454993755903	0.7890155660252144	right	within	3.0		inter
A001	MA	58	F	C3_RV	C6_LD	-0.0067393847695842	-0.0067394868050936	-0.4266256181223233	cross2	cross	3.0		inter
A001	MA	58	F	C3_RV	C7_RV	0.0239490513395037	0.0239536316316683	-0.1504339065706259	ventral	ventral	4.0		inter
A001	MA	58	F	C3_RV	C7_LV	-0.0720155504172608	-0.0721404358905685	-1.014102146729948	ventral	ventral	4.0		inter
A001	MA	58	F	C3_RV	C7_RD	-0.0035479671048441	-0.00354798199231	-0.3979032973117214	right	within	4.0		inter
A001	MA	58	F	C3_RV	C7_LD	0.017525392786316	0.0175271873632022	-0.2082459516002918	cross2	cross	4.0		inter
A001	MA	58	F	C3_LV	C1_RV	0.1941792900625176	0.1966765841725932	1.3816148698360655	ventral	ventral	2.0		inter
A001	MA	58	F	C3_LV	C1_LV	0.1018627152934022	0.1022172346343963	0.5507783717024387	ventral	ventral	2.0		inter
A001	MA	58	F	C3_LV	C1_RD	0.0014295658000914	0.0014295667739406	-0.3531061845676173	cross1	cross	2.0		inter
A001	MA	58	F	C3_LV	C1_LD	-0.0208089658415746	-0.0208119701401408	-0.5532499160590183	left	within	2.0		inter
A001	MA	58	F	C3_LV	C2_RV	0.0693977487660104	0.0695094794231784	0.2585981302982976	ventral	ventral	1.0		inter
A001	MA	58	F	C3_LV	C2_LV	0.1173107271926719	0.1178533506278412	0.6898083578302356	ventral	ventral	1.0		inter
A001	MA	58	F	C3_LV	C2_RD	-0.0063038580340632	-0.0063039415382734	-0.4227059372991474	cross1	cross	1.0		inter
A001	MA	58	F	C3_LV	C2_LD	-0.0276022797565335	-0.0276092928915085	-0.6143888085920541	left	within	1.0		inter
A001	MA	58	F	C3_LV	C3_RV	0.423674441276167	0.4521618679948034	3.4470397217640145	ventral	ventral	0.0	C3	intra
A001	MA	58	F	C3_LV	C3_LV
A001	MA	58	F	C3_LV	C3_RD	0.0092835669506335	0.0092838336646411	-0.2824212525435042	cross1	cross	0.0	C3	intra
A001	MA	58	F	C3_LV	C3_LD	0.2904977588494825	0.2991098135673386	2.24846786468231	left	within	0.0	C3	intra
A001	MA	58	F	C3_LV	C4_RV	0.0247909957788952	0.0247960764472752	-0.1428565222125453	ventral	ventral	1.0		inter
A001	MA	58	F	C3_LV	C4_LV	0.1094980611665837	0.1099388574592529	0.6194954362510197	ventral	ventral	1.0		inter
A001	MA	58	F	C3_LV	C4_RD	0.0069544253247742	0.0069545374427097	-0.3033832073920892	cross1	cross	1.0		inter
A001	MA	58	F	C3_LV	C4_LD	0.1421272562093843	0.1430960227690257	0.913153711745758	left	within	1.0		inter
A001	MA	58	F	C3_LV	C5_RV	-0.1328915397433485	-0.1336822303861264	-1.561977692574264	ventral	ventral	2.0		inter
A001	MA	58	F	C3_LV	C5_LV	0.0190021193706663	0.0190044069648016	-0.1949556150912636	ventral	ventral	2.0		inter
A001	MA	58	F	C3_LV	C5_RD	-0.0569122460800166	-0.0569738120981501	-0.8781744813330683	cross1	cross	2.0		inter
A001	MA	58	F	C3_LV	C5_LD	0.0123277217963649	0.0123283463458048	-0.2550242768852378	left	within	2.0		inter
A001	MA	58	F	C3_LV	C6_RV	0.0065239760637915	0.0065240686245517	-0.307257191641543	ventral	ventral	3.0		inter
A001	MA	58	F	C3_LV	C6_LV	-0.0374030133531634	-0.0374204700985112	-0.7025940653504401	ventral	ventral	3.0		inter
A001	MA	58	F	C3_LV	C6_RD	-0.1566124197812312	-0.1579120342467946	-1.775462356109633	cross1	cross	3.0		inter
A001	MA	58	F	C3_LV	C6_LD	0.0141803524748823	0.0141813030626582	-0.2383508551392086	left	within	3.0		inter
A001	MA	58	F	C3_LV	C7_RV	0.0318266071460721	0.0318373597545609	-0.0795369858762596	ventral	ventral	4.0		inter
A001	MA	58	F	C3_LV	C7_LV	-0.0242653691463608	-0.0242701333785616	-0.5843570712483032	ventral	ventral	4.0		inter
A001	MA	58	F	C3_LV	C7_RD	-0.0575078465255335	-0.0575713683568631	-0.8835348035685678	cross1	cross	4.0		inter
A001	MA	58	F	C3_LV	C7_LD	0.1129009515865759	0.1133843560990138	0.6501209828243163	left	within	4.0		inter
A001	MA	58	F	C3_RD	C1_RV	0.1922561627059538	0.1946788754663193	1.364306987666601	right	within	2.0		inter
A001	MA	58	F	C3_RD	C1_LV	0.068190064844357	0.0682960526859031	0.2477291408147914	cross1	cross	2.0		inter
A001	MA	58	F	C3_RD	C1_RD	-0.0475188312168305	-0.0475546462154847	-0.7936350372520373	dorsal	dorsal	2.0		inter
A001	MA	58	F	C3_RD	C1_LD	0.0791058310529184	0.0792714610903248	0.3459695379899331	dorsal	dorsal	2.0		inter
A001	MA	58	F	C3_RD	C2_RV	0.2168086935499045	0.2203049472017807	1.5852763942734238	right	within	1.0		inter
A001	MA	58	F	C3_RD	C2_LV	0.1417615833141595	0.1427228307143137	0.9098627058945256	cross1	cross	1.0		inter
A001	MA	58	F	C3_RD	C2_RD	0.1020783897014361	0.1024351751877848	0.5527194117632963	dorsal	dorsal	1.0		inter
A001	MA	58	F	C3_RD	C2_LD	0.2190071467982053	0.2226129966665783	1.6050621716671043	dorsal	dorsal	1.0		inter
A001	MA	58	F	C3_RD	C3_RV	0.1628003203702411	0.1642619181489106	1.0992084508438589	right	within	0.0	C3	intra
A001	MA	58	F	C3_RD	C3_LV	0.0092835669506335	0.0092838336646411	-0.2824212525435042	cross1	cross	0.0	C3	intra
A001	MA	58	F	C3_RD	C3_RD
A001	MA	58	F	C3_RD	C3_LD	0.3994150630068224	0.4229527704271356	3.228708648079678	dorsal	dorsal	0.0	C3	intra
A001	MA	58	F	C3_RD	C4_RV	0.1331777298260902	0.1339735767818754	0.8326092030392012	right	within	1.0		inter
A001	MA	58	F	C3_RD	C4_LV	0.0527079445952607	0.0527568359123959	0.10839218422153	cross1	cross	1.0		inter
A001	MA	58	F	C3_RD	C4_RD	0.0301894423309118	0.0301986189265937	-0.0942712444348911	dorsal	dorsal	1.0		inter
A001	MA	58	F	C3_RD	C4_LD	0.0478639698255746	0.0479005716245498	0.0647970763575398	dorsal	dorsal	1.0		inter
A001	MA	58	F	C3_RD	C5_RV	-0.1436760055238481	-0.1446770585619108	-1.6590364039240042	right	within	2.0		inter
A001	MA	58	F	C3_RD	C5_LV	0.1128656525138597	0.1133486014172601	0.6498032960163275	cross1	cross	2.0		inter
A001	MA	58	F	C3_RD	C5_RD	0.0259237551020101	0.0259295647208849	-0.1326618438289631	dorsal	dorsal	2.0		inter
A001	MA	58	F	C3_RD	C5_LD	0.2113508532581851	0.214584941256098	1.5361565809930269	dorsal	dorsal	2.0		inter
A001	MA	58	F	C3_RD	C6_RV	-0.1696771293978371	-0.1713342030269232	-1.8930429489137004	right	within	3.0		inter
A001	MA	58	F	C3_RD	C6_LV	-0.0532208214310227	-0.0532711555422889	-0.844952166313639	cross1	cross	3.0		inter
A001	MA	58	F	C3_RD	C6_RD	0.1070370155291554	0.1074486202942317	0.5973463634083379	dorsal	dorsal	3.0		inter
A001	MA	58	F	C3_RD	C6_LD	-0.134631789789736	-0.1354541850493276	-1.577639704060648	dorsal	dorsal	3.0		inter
A001	MA	58	F	C3_RD	C7_RV	-0.1185376773142	-0.1190976036428647	-1.4327949014541226	right	within	4.0		inter
A001	MA	58	F	C3_RD	C7_LV	0.0863368978342825	0.086552382536769	0.411048146218462	cross1	cross	4.0		inter
A001	MA	58	F	C3_RD	C7_RD	0.0949526248799171	0.0952395429180026	0.48858850671573	dorsal	dorsal	4.0		inter
A001	MA	58	F	C3_RD	C7_LD	0.1198874803934421	0.1204668664100764	0.7129987828566937	dorsal	dorsal	4.0		inter
A001	MA	58	F	C3_LD	C1_RV	0.2833749638354408	0.2913479178731061	2.1843636874942947	cross2	cross	2.0		inter
A001	MA	58	F	C3_LD	C1_LV	0.1009431509960549	0.1012881165613075	0.5425024192797291	left	within	2.0		inter
A001	MA	58	F	C3_LD	C1_RD	0.0915949004390431	0.0918523465926289	0.458369447753344	dorsal	dorsal	2.0		inter
A001	MA	58	F	C3_LD	C1_LD	0.0474203191166555	0.0474559116306091	0.0608042808891783	dorsal	dorsal	2.0		inter
A001	MA	58	F	C3_LD	C2_RV	0.1525321563193154	0.1537318899340629	1.0067963841736074	cross2	cross	1.0		inter
A001	MA	58	F	C3_LD	C2_LV	0.1860005160451061	0.1881911413156005	1.3080070266004673	left	within	1.0		inter
A001	MA	58	F	C3_LD	C2_RD	0.1426749524226982	0.1436550550966646	0.9180829024685382	dorsal	dorsal	1.0		inter
A001	MA	58	F	C3_LD	C2_LD	0.2103846184313191	0.2135737432105379	1.5274606002123727	dorsal	dorsal	1.0		inter
A001	MA	58	F	C3_LD	C3_RV	0.2361033723703506	0.2406433966309432	1.7589258545559951	cross2	cross	0.0	C3	intra
A001	MA	58	F	C3_LD	C3_LV	0.2904977588494825	0.2991098135673386	2.24846786468231	left	within	0.0	C3	intra
A001	MA	58	F	C3_LD	C3_RD	0.3994150630068224	0.4229527704271356	3.228708648079678	dorsal	dorsal	0.0	C3	intra
A001	MA	58	F	C3_LD	C3_LD
A001	MA	58	F	C3_LD	C4_RV	0.115546206541777	0.1160645816725176	0.6739279142355671	cross2	cross	1.0		inter
A001	MA	58	F	C3_LD	C4_LV	0.0730175302156371	0.0731477126897487	0.2911756663598185	left	within	1.0		inter
A001	MA	58	F	C3_LD	C4_RD	0.0834114328625862	0.0836056885269842	0.3847193631307479	dorsal	dorsal	1.0		inter
A001	MA	58	F	C3_LD	C4_LD	0.0551979222292303	0.0552540841390456	0.1308016410608062	dorsal	dorsal	1.0		inter
A001	MA	58	F	C3_LD	C5_RV	0.0874221727556631	0.0876459115846714	0.4208154715059002	cross2	cross	2.0		inter
A001	MA	58	F	C3_LD	C5_LV	0.1063761231417712	0.1067801160974469	0.5913984226604203	left	within	2.0		inter
A001	MA	58	F	C3_LD	C5_RD	0.059816002728502	0.0598874959100188	0.1723637315056707	dorsal	dorsal	2.0		inter
A001	MA	58	F	C3_LD	C5_LD	0.1037775226723665	0.1041525022342341	0.5680113752158169	dorsal	dorsal	2.0		inter
A001	MA	58	F	C3_LD	C6_RV	-0.113566470037395	-0.1140585186021839	-1.3880547184947043	cross2	cross	3.0		inter
A001	MA	58	F	C3_LD	C6_LV	-0.0043161007539964	-0.0043161275554483	-0.404816394691649	left	within	3.0		inter
A001	MA	58	F	C3_LD	C6_RD	-0.0800558253491525	-0.0802275102229116	-1.0864635172113766	dorsal	dorsal	3.0		inter
A001	MA	58	F	C3_LD	C6_LD	-0.0150181348180637	-0.0150192640561528	-0.5011332319111256	dorsal	dorsal	3.0		inter
A001	MA	58	F	C3_LD	C7_RV	-0.103258422421172	-0.1036277790525368	-1.295283705212671	cross2	cross	4.0		inter
A001	MA	58	F	C3_LD	C7_LV	-0.0596875040313992	-0.0597585367936095	-0.9031514218609312	left	within	4.0		inter
A001	MA	58	F	C3_LD	C7_RD	-0.0522197291682551	-0.0522672729760079	-0.8359424733956907	dorsal	dorsal	4.0		inter
A001	MA	58	F	C3_LD	C7_LD	0.0715062877692921	0.0716285371424082	0.2775746918317613	dorsal	dorsal	4.0		inter
A001	MA	58	F	C4_RV	C1_RV	0.1449450405867438	0.1459730842311875	0.9385133842686636	ventral	ventral	3.0		inter
A001	MA	58	F	C4_RV	C1_LV	-0.0483558208546034	-0.0483935637244047	-0.8011678290758308	ventral	ventral	3.0		inter
A001	MA	58	F	C4_RV	C1_RD	-0.0155700779391496	-0.0155713363263206	-0.5061006442207656	right	within	3.0		inter
A001	MA	58	F	C4_RV	C1_LD	0.0439303944974846	0.0439586873893197	0.0293954384728066	cross2	cross	3.0		inter
A001	MA	58	F	C4_RV	C2_RV	0.0281882634598252	0.0281957329477217	-0.1122815795188231	ventral	ventral	2.0		inter
A001	MA	58	F	C4_RV	C2_LV	0.0237023489015966	0.0237067890688732	-0.1526541946402866	ventral	ventral	2.0		inter
A001	MA	58	F	C4_RV	C2_RD	0.1418659745405872	0.1428293644566948	0.9108022125997732	right	within	2.0		inter
A001	MA	58	F	C4_RV	C2_LD	0.3115123607130164	0.3222194296136239	2.4375963962124034	cross2	cross	2.0		inter
A001	MA	58	F	C4_RV	C3_RV	0.1307095779479483	0.1314616938471791	0.8103961750057626	ventral	ventral	1.0		inter
A001	MA	58	F	C4_RV	C3_LV	0.0247909957788952	0.0247960764472752	-0.1428565222125453	ventral	ventral	1.0		inter
A001	MA	58	F	C4_RV	C3_RD	0.1331777298260903	0.1339735767818754	0.8326092030392012	right	within	1.0		inter
A001	MA	58	F	C4_RV	C3_LD	0.115546206541777	0.1160645816725176	0.6739279142355671	cross2	cross	1.0		inter
A001	MA	58	F	C4_RV	C4_RV
A001	MA	58	F	C4_RV	C4_LV	0.1910833733286525	0.1934613576094486	1.353752044291347	ventral	ventral	0.0	C4	intra
A001	MA	58	F	C4_RV	C4_RD	0.0467412950378602	0.0467753790552971	0.0546931574079869	right	within	0.0	C4	intra
A001	MA	58	F	C4_RV	C4_LD	0.1216313379411605	0.1222365311617159	0.728693261359756	cross2	cross	0.0	C4	intra
A001	MA	58	F	C4_RV	C5_RV	0.0566055518684563	0.0566661266531438	0.1434701145505188	ventral	ventral	1.0		inter
A001	MA	58	F	C4_RV	C5_LV	-0.0343214352268157	-0.0343349211960928	-0.6748602853047306	ventral	ventral	1.0		inter
A001	MA	58	F	C4_RV	C5_RD	0.3072852839440808	0.3175448571916536	2.399553285656926	right	within	1.0		inter
A001	MA	58	F	C4_RV	C5_LD	0.0281906279592198	0.0281980993275479	-0.1122602993489099	cross2	cross	1.0		inter
A001	MA	58	F	C4_RV	C6_RV	0.1492588520951819	0.1503823144379653	0.9773370955712436	ventral	ventral	2.0		inter
A001	MA	58	F	C4_RV	C6_LV	0.0349010747288753	0.0349152559200611	-0.0518671997461953	ventral	ventral	2.0		inter
A001	MA	58	F	C4_RV	C6_RD	0.1133943043396381	0.1138841068648027	0.6545610898660253	right	within	2.0		inter
A001	MA	58	F	C4_RV	C6_LD	0.0489548834818056	0.0489940479219742	0.0746151494844507	cross2	cross	2.0		inter
A001	MA	58	F	C4_RV	C7_RV	0.146248695462719	0.1473049732931272	0.9502460991645412	ventral	ventral	3.0		inter
A001	MA	58	F	C4_RV	C7_LV	0.0391722890911902	0.0391923437694609	-0.0134268569102626	ventral	ventral	3.0		inter
A001	MA	58	F	C4_RV	C7_RD	0.0044004904492854	0.0044005188537783	-0.3263682706239011	right	within	3.0		inter
A001	MA	58	F	C4_RV	C7_LD	0.054284605997294	0.0543380227676675	0.1225819203689547	cross2	cross	3.0		inter
A001	MA	58	F	C4_LV	C1_RV	0.084710719969915	0.0849142222692557	0.3964127687084902	ventral	ventral	3.0		inter
A001	MA	58	F	C4_LV	C1_LV	0.0415004738567121	0.0415243237818929	0.0075264863266593	ventral	ventral	3.0		inter
A001	MA	58	F	C4_LV	C1_RD	0.013784927605776	0.0137858008620892	-0.241909624670518	cross1	cross	3.0		inter
A001	MA	58	F	C4_LV	C1_LD	-0.1917309223321763	-0.1941335329228095	-2.091524057403229	left	within	3.0		inter
A001	MA	58	F	C4_LV	C2_RV	-0.1376494440856989	-0.1385288281119749	-1.6047981784094438	ventral	ventral	2.0		inter
A001	MA	58	F	C4_LV	C2_LV	-0.1342297113267106	-0.1350447066394156	-1.5740210530975844	ventral	ventral	2.0		inter
A001	MA	58	F	C4_LV	C2_RD	-0.185932410400784	-0.1881205959642955	-2.0393382461389686	cross1	cross	2.0		inter
A001	MA	58	F	C4_LV	C2_LD	-0.0901569047308099	-0.0904023761472678	-1.1773718447984365	left	within	2.0		inter
A001	MA	58	F	C4_LV	C3_RV	0.0551175663677495	0.0551734830586675	0.1300784493400978	ventral	ventral	1.0		inter
A001	MA	58	F	C4_LV	C3_LV	0.1094980611665837	0.1099388574592529	0.6194954362510197	ventral	ventral	1.0		inter
A001	MA	58	F	C4_LV	C3_RD	0.0527079445952607	0.0527568359123959	0.10839218422153	cross1	cross	1.0		inter
A001	MA	58	F	C4_LV	C3_LD	0.0730175302156371	0.0731477126897487	0.2911756663598185	left	within	1.0		inter
A001	MA	58	F	C4_LV	C4_RV	0.1910833733286524	0.1934613576094486	1.353752044291347	ventral	ventral	0.0	C4	intra
A001	MA	58	F	C4_LV	C4_LV
A001	MA	58	F	C4_LV	C4_RD	0.1390243207189992	0.1399305294726518	0.8852277183560144	cross1	cross	0.0	C4	intra
A001	MA	58	F	C4_LV	C4_LD	0.286750330025993	0.2950218338134593	2.214741519781625	left	within	0.0	C4	intra
A001	MA	58	F	C4_LV	C5_RV	-0.0788691398541592	-0.0790332838974753	-1.0757835106847913	ventral	ventral	1.0		inter
A001	MA	58	F	C4_LV	C5_LV	0.0551085501347888	0.0551644393559191	0.129997304481353	ventral	ventral	1.0		inter
A001	MA	58	F	C4_LV	C5_RD	0.2177436463666334	0.2212862251920677	1.5936908412577706	cross1	cross	1.0		inter
A001	MA	58	F	C4_LV	C5_LD	0.1502425539192163	0.1513885821794554	0.9861902769282476	left	within	1.0		inter
A001	MA	58	F	C4_LV	C6_RV	-0.0576116969050637	-0.0576755639497537	-0.8844694427259951	ventral	ventral	2.0		inter
A001	MA	58	F	C4_LV	C6_LV	-0.0294465899543029	-0.029455105447364	-0.6309873471537285	ventral	ventral	2.0		inter
A001	MA	58	F	C4_LV	C6_RD	-0.1379695329234007	-0.1388551135886658	-1.607678934001524	cross1	cross	2.0		inter
A001	MA	58	F	C4_LV	C6_LD	-0.0749065811737914	-0.0750471549066881	-1.040121026608885	left	within	2.0		inter
A001	MA	58	F	C4_LV	C7_RV	-0.0580424577115999	-0.058107770047664	-0.8883462308426556	ventral	ventral	3.0		inter
A001	MA	58	F	C4_LV	C7_LV	0.0051410072789543	0.005141052571871	-0.3197037208276177	ventral	ventral	3.0		inter
A001	MA	58	F	C4_LV	C7_RD	-0.0940122657734977	-0.0942907136039283	-1.2120695648531368	cross1	cross	3.0		inter
A001	MA	58	F	C4_LV	C7_LD	-0.0277406354871294	-0.0277477546438143	-0.6156339911715908	left	within	3.0		inter
A001	MA	58	F	C4_RD	C1_RV	0.0536521183044563	0.0537036874986089	0.1168896179720762	right	within	3.0		inter
A001	MA	58	F	C4_RD	C1_LV	0.1636973125015373	0.1651834698642325	1.1072812568711994	cross1	cross	3.0		inter
A001	MA	58	F	C4_RD	C1_RD	-0.0327401606505927	-0.0327518664372472	-0.6606290312229739	dorsal	dorsal	3.0		inter
A001	MA	58	F	C4_RD	C1_LD	0.1126367285949475	0.1131167297519954	0.6477430121766835	dorsal	dorsal	3.0		inter
A001	MA	58	F	C4_RD	C2_RV	-0.118727969855041	-0.1192906125427141	-1.434507508195097	right	within	2.0		inter
A001	MA	58	F	C4_RD	C2_LV	-0.0048573704656051	-0.0048574086678229	-0.409687747781422	cross1	cross	2.0		inter
A001	MA	58	F	C4_RD	C2_RD	0.0068218188425416	0.0068219246683071	-0.3045766475257109	dorsal	dorsal	2.0		inter
A001	MA	58	F	C4_RD	C2_LD	0.0525739060290724	0.0526224248840366	0.1071858555289278	dorsal	dorsal	2.0		inter
A001	MA	58	F	C4_RD	C3_RV	-0.054873024769405	-0.0549281996035597	-0.8598217695165239	right	within	1.0		inter
A001	MA	58	F	C4_RD	C3_LV	0.0069544253247742	0.0069545374427097	-0.3033832073920892	cross1	cross	1.0		inter
A001	MA	58	F	C4_RD	C3_RD	0.0301894423309118	0.0301986189265937	-0.0942712444348911	dorsal	dorsal	1.0		inter
A001	MA	58	F	C4_RD	C3_LD	0.0834114328625862	0.0836056885269842	0.3847193631307479	dorsal	dorsal	1.0		inter
A001	MA	58	F	C4_RD	C4_RV	0.0467412950378602	0.0467753790552971	0.0546931574079869	right	within	0.0	C4	intra
A001	MA	58	F	C4_RD	C4_LV	0.1390243207189992	0.1399305294726518	0.8852277183560144	cross1	cross	0.0	C4	intra
A001	MA	58	F	C4_RD	C4_RD
A001	MA	58	F	C4_RD	C4_LD	0.2942321540748193	0.3031932568907995	2.282076908989094	dorsal	dorsal	0.0	C4	intra
A001	MA	58	F	C4_RD	C5_RV	0.030800981476536	0.0308107273264374	-0.0887674760867613	right	within	1.0		inter
A001	MA	58	F	C4_RD	C5_LV	0.0609423855123176	0.0610180002349039	0.1825010219110384	cross1	cross	1.0		inter
A001	MA	58	F	C4_RD	C5_RD	0.0841798278170626	0.0843795171187656	0.3916348122227168	dorsal	dorsal	1.0		inter
A001	MA	58	F	C4_RD	C5_LD	0.2528564432954501	0.2584620168093143	1.909701192735576	dorsal	dorsal	1.0		inter
A001	MA	58	F	C4_RD	C6_RV	0.060159330069527	0.0602320631867554	0.1754536304370834	right	within	2.0		inter
A001	MA	58	F	C4_RD	C6_LV	0.0074136182979767	0.0074137541242338	-0.2992505336790821	cross1	cross	2.0		inter
A001	MA	58	F	C4_RD	C6_RD	-0.0318180687976673	-0.0318288127509372	-0.6523303311470868	dorsal	dorsal	2.0		inter
A001	MA	58	F	C4_RD	C6_LD	-0.0625452628537508	-0.0626270119612243	-0.9288708589003932	dorsal	dorsal	2.0		inter
A001	MA	58	F	C4_RD	C7_RV	-0.0969346259984791	-0.0972399589035047	-1.2383704056466889	right	within	3.0		inter
A001	MA	58	F	C4_RD	C7_LV	0.0227269221369554	0.0227308362668805	-0.1614329015988925	cross1	cross	3.0		inter
A001	MA	58	F	C4_RD	C7_RD	0.079935275970017	0.0801061844450156	0.3534344283635249	dorsal	dorsal	3.0		inter
A001	MA	58	F	C4_RD	C7_LD	-0.0512211180939902	-0.0512659833657102	-0.8269551108336078	dorsal	dorsal	3.0		inter
A001	MA	58	F	C4_LD	C1_RV	0.0908201137588007	0.0910710605019545	0.4513964740070462	cross2	cross	3.0		inter
A001	MA	58	F	C4_LD	C1_LV	0.0228931020281581	0.0228971026663175	-0.1599373053940681	left	within	3.0		inter
A001	MA	58	F	C4_LD	C1_RD	0.1134474244795227	0.113937919263132	0.6550391638317511	dorsal	dorsal	3.0		inter
A001	MA	58	F	C4_LD	C1_LD	0.0225157429069738	0.0225195489151585	-0.1633334856744532	dorsal	dorsal	3.0		inter
A001	MA	58	F	C4_LD	C2_RV	-0.0620264991643296	-0.0621062278618982	-0.9242020569202988	cross2	cross	2.0		inter
A001	MA	58	F	C4_LD	C2_LV	-0.0930019781265604	-0.0932715144157135	-1.2029771147401602	left	within	2.0		inter
A001	MA	58	F	C4_LD	C2_RD	0.0233366165936127	0.0233408543341227	-0.1559457351981941	dorsal	dorsal	2.0		inter
A001	MA	58	F	C4_LD	C2_LD	0.0207310574534073	0.0207340281282659	-0.1793954097245992	dorsal	dorsal	2.0		inter
A001	MA	58	F	C4_LD	C3_RV	0.0745080928233528	0.0746464300306792	0.3045905251794907	cross2	cross	1.0		inter
A001	MA	58	F	C4_LD	C3_LV	0.1421272562093843	0.1430960227690257	0.913153711745758	left	within	1.0		inter
A001	MA	58	F	C4_LD	C3_RD	0.0478639698255746	0.0479005716245498	0.0647970763575398	dorsal	dorsal	1.0		inter
A001	MA	58	F	C4_LD	C3_LD	0.0551979222292303	0.0552540841390456	0.1308016410608062	dorsal	dorsal	1.0		inter
A001	MA	58	F	C4_LD	C4_RV	0.1216313379411605	0.1222365311617159	0.728693261359756	cross2	cross	0.0	C4	intra
A001	MA	58	F	C4_LD	C4_LV	0.286750330025993	0.2950218338134593	2.214741519781625	left	within	0.0	C4	intra
A001	MA	58	F	C4_LD	C4_RD	0.2942321540748193	0.3031932568907995	2.282076908989094	dorsal	dorsal	0.0	C4	intra
A001	MA	58	F	C4_LD	C4_LD
A001	MA	58	F	C4_LD	C5_RV	-0.0979678469009572	-0.0982830862148391	-1.247669251910865	cross2	cross	1.0		inter
A001	MA	58	F	C4_LD	C5_LV	-0.1756424749919305	-0.1774828694961291	-1.9467302402365092	left	within	1.0		inter
A001	MA	58	F	C4_LD	C5_RD	0.1559034190178693	0.1571852888436433	1.037137285596351	dorsal	dorsal	1.0		inter
A001	MA	58	F	C4_LD	C5_LD	0.0943498081234799	0.0946312767756561	0.4831632386727253	dorsal	dorsal	1.0		inter
A001	MA	58	F	C4_LD	C6_RV	0.1003057816282837	0.1006442276128812	0.5367661824786878	cross2	cross	2.0		inter
A001	MA	58	F	C4_LD	C6_LV	0.061064647731595	0.0611407191440488	0.1836013650982997	left	within	2.0		inter
A001	MA	58	F	C4_LD	C6_RD	0.0407956285925439	0.0408182830468684	0.0011829757222828	dorsal	dorsal	2.0		inter
A001	MA	58	F	C4_LD	C6_LD	0.0153258462626479	0.0153270463513579	-0.2280415683221737	dorsal	dorsal	2.0		inter
A001	MA	58	F	C4_LD	C7_RV	-0.1259636033813094	-0.1266362329213033	-1.4996272165007642	cross2	cross	3.0		inter
A001	MA	58	F	C4_LD	C7_LV	-0.0376802736327236	-0.037698121695078	-0.7050893697994788	left	within	3.0		inter
A001	MA	58	F	C4_LD	C7_RD	0.0471895601853841	0.047224635157683	0.0587274821902434	dorsal	dorsal	3.0		inter
A001	MA	58	F	C4_LD	C7_LD	0.0533817524282201	0.0534325450518231	0.1144563622063727	dorsal	dorsal	3.0		inter
A001	MA	58	F	C5_RV	C1_RV	-0.0477433058086421	-0.0477796312359701	-0.7956552777586552	ventral	ventral	4.0		inter
A001	MA	58	F	C5_RV	C1_LV	0.0575832870247147	0.0576470595067373	0.1522695967167446	ventral	ventral	4.0		inter
A001	MA	58	F	C5_RV	C1_RD	0.070320305175365	0.070436560317306	0.2669010113182649	right	within	4.0		inter
A001	MA	58	F	C5_RV	C1_LD	0.1447262521962347	0.1457496078951603	0.9365443187930704	cross2	cross	4.0		inter
A001	MA	58	F	C5_RV	C2_RV	-0.2339332515992472	-0.2383464035336267	-2.471339226553828	ventral	ventral	3.0		inter
A001	MA	58	F	C5_RV	C2_LV	-0.0068900425545007	-0.0068901515872162	-0.427981517501711	ventral	ventral	3.0		inter
A001	MA	58	F	C5_RV	C2_RD	0.1585005411204865	0.1598482201858013	1.0605110279428422	right	within	3.0		inter
A001	MA	58	F	C5_RV	C2_LD	0.1137115712616111	0.1142055181534476	0.6574164486039868	cross2	cross	3.0		inter
A001	MA	58	F	C5_RV	C3_RV	-0.1173223019473756	-0.1178650869109411	-1.4218566900200904	ventral	ventral	2.0		inter
A001	MA	58	F	C5_RV	C3_LV	-0.1328915397433485	-0.1336822303861264	-1.561977692574264	ventral	ventral	2.0		inter
A001	MA	58	F	C5_RV	C3_RD	-0.1436760055238481	-0.1446770585619108	-1.6590364039240042	right	within	2.0		inter
A001	MA	58	F	C5_RV	C3_LD	0.0874221727556631	0.0876459115846714	0.4208154715059002	cross2	cross	2.0		inter
A001	MA	58	F	C5_RV	C4_RV	0.0566055518684563	0.0566661266531438	0.1434701145505188	ventral	ventral	1.0		inter
A001	MA	58	F	C5_RV	C4_LV	-0.0788691398541592	-0.0790332838974753	-1.0757835106847913	ventral	ventral	1.0		inter
A001	MA	58	F	C5_RV	C4_RD	0.030800981476536	0.0308107273264374	-0.0887674760867613	right	within	1.0		inter
A001	MA	58	F	C5_RV	C4_LD	-0.0979678469009572	-0.0982830862148391	-1.247669251910865	cross2	cross	1.0		inter
A001	MA	58	F	C5_RV	C5_RV
A001	MA	58	F	C5_RV	C5_LV	0.0022521125926644	0.0022521164002561	-0.3457033763676637	ventral	ventral	0.0	C5	intra
A001	MA	58	F	C5_RV	C5_RD	0.0407526998265554	0.0407752827915527	0.000796622722377	right	within	0.0	C5	intra
A001	MA	58	F	C5_RV	C5_LD	-0.0069867530046314	-0.0069868666934194	-0.4288518982748324	cross2	cross	0.0	C5	intra
A001	MA	58	F	C5_RV	C6_RV	0.2310122562177142	0.2352585254653637	1.7131065081772223	ventral	ventral	1.0		inter
A001	MA	58	F	C5_RV	C6_LV	0.0450228452970644	0.0450533036353369	0.0392273456788118	ventral	ventral	1.0		inter
A001	MA	58	F	C5_RV	C6_RD	-0.0594148234192224	-0.0594848857196621	-0.9006973337895693	right	within	1.0		inter
A001	MA	58	F	C5_RV	C6_LD	0.0536326399154151	0.0536841528986612	0.1167143151450293	cross2	cross	1.0		inter
A001	MA	58	F	C5_RV	C7_RV	-0.1320767308352369	-0.1328528643580895	-1.5546445242720757	ventral	ventral	2.0		inter
A001	MA	58	F	C5_RV	C7_LV	0.0875654646192876	0.087790308833796	0.4221050786049788	ventral	ventral	2.0		inter
A001	MA	58	F	C5_RV	C7_RD	-0.0380808829388066	-0.038099306682225	-0.7086947985517706	right	within	2.0		inter
A001	MA	58	F	C5_RV	C7_LD	-0.1030476150295965	-0.1034147044299705	-1.2933864676317133	cross2	cross	2.0		inter
A001	MA	58	F	C5_LV	C1_RV	0.1483828445461587	0.1494864658909646	0.9694531479032398	ventral	ventral	4.0		inter
A001	MA	58	F	C5_LV	C1_LV	0.0812277955269474	0.0814071518687263	0.3650669269168461	ventral	ventral	4.0		inter
A001	MA	58	F	C5_LV	C1_RD	0.1255520292715154	0.1262180451538211	0.7639789450338071	cross1	cross	4.0		inter
A001	MA	58	F	C5_LV	C1_LD	0.0858560352035923	0.0860679288341999	0.4067204485632449	left	within	4.0		inter
A001	MA	58	F	C5_LV	C2_RV	0.1240670127834957	0.1247095295958275	0.7506140005299334	ventral	ventral	3.0		inter
A001	MA	58	F	C5_LV	C2_LV	-0.0263628108296363	-0.0263689207427952	-0.6032337584253396	ventral	ventral	3.0		inter
A001	MA	58	F	C5_LV	C2_RD	-0.082924081094266	-0.0831149423181038	-1.1122774251145005	cross1	cross	3.0		inter
A001	MA	58	F	C5_LV	C2_LD	-0.2147259139853169	-0.2181204670640496	-2.2984758251382127	left	within	3.0		inter
A001	MA	58	F	C5_LV	C3_RV	0.0258625584184578	0.0258683269801292	-0.1332126055788136	ventral	ventral	2.0		inter
A001	MA	58	F	C5_LV	C3_LV	0.0190021193706663	0.0190044069648016	-0.1949556150912636	ventral	ventral	2.0		inter
A001	MA	58	F	C5_LV	C3_RD	0.1128656525138597	0.1133486014172601	0.6498032960163275	cross1	cross	2.0		inter
A001	MA	58	F	C5_LV	C3_LD	0.1063761231417712	0.1067801160974469	0.5913984226604203	left	within	2.0		inter
A001	MA	58	F	C5_LV	C4_RV	-0.0343214352268157	-0.0343349211960928	-0.6748602853047306	ventral	ventral	1.0		inter
A001	MA	58	F	C5_LV	C4_LV	0.0551085501347888	0.0551644393559191	0.129997304481353	ventral	ventral	1.0		inter
A001	MA	58	F	C5_LV	C4_RD	0.0609423855123176	0.0610180002349039	0.1825010219110384	cross1	cross	1.0		inter
A001	MA	58	F	C5_LV	C4_LD	-0.1756424749919305	-0.1774828694961291	-1.9467302402365092	left	within	1.0		inter
A001	MA	58	F	C5_LV	C5_RV	0.0022521125926644	0.0022521164002561	-0.3457033763676637	ventral	ventral	0.0	C5	intra
A001	MA	58	F	C5_LV	C5_LV
A001	MA	58	F	C5_LV	C5_RD	-0.0215792543014932	-0.0215826047998476	-0.5601824064399943	cross1	cross	0.0	C5	intra
A001	MA	58	F	C5_LV	C5_LD	0.0437410756610138	0.0437690040621704	0.0276915949374773	left	within	0.0	C5	intra
A001	MA	58	F	C5_LV	C6_RV	0.1068054185197136	0.1072143450143381	0.595262022120936	ventral	ventral	1.0		inter
A001	MA	58	F	C5_LV	C6_LV	0.0159408959957255	0.0159422464601651	-0.2225062051689565	ventral	ventral	1.0		inter
A001	MA	58	F	C5_LV	C6_RD	0.1234468188457815	0.124079689142496	0.7450323402412702	cross1	cross	1.0		inter
A001	MA	58	F	C5_LV	C6_LD	-0.0098280445768265	-0.0098283610269492	-0.4544231323237903	left	within	1.0		inter
A001	MA	58	F	C5_LV	C7_RV	-0.1656657221085341	-0.1672067516024378	-1.856940834064144	ventral	ventral	2.0		inter
A001	MA	58	F	C5_LV	C7_LV	0.0993917075198889	0.099720948556114	0.5285396410027645	ventral	ventral	2.0		inter
A001	MA	58	F	C5_LV	C7_RD	0.0276123634680461	0.0276193842943272	-0.1174646003754963	cross1	cross	2.0		inter
A001	MA	58	F	C5_LV	C7_LD	0.068613338167297	0.0687213157329812	0.251538542607096	left	within	2.0		inter
A001	MA	58	F	C5_RD	C1_RV	-0.0356594115160957	-0.0356745378186539	-0.6869018882081257	right	within	4.0		inter
A001	MA	58	F	C5_RD	C1_LV	0.0789777369504976	0.0791425616752715	0.3448167086550814	cross1	cross	4.0		inter
A001	MA	58	F	C5_RD	C1_RD	-0.0308145016087903	-0.0308242603030692	-0.6432983642339536	dorsal	dorsal	4.0		inter
A001	MA	58	F	C5_RD	C1_LD	0.1700632715258736	0.171731818713001	1.1645740140631735	dorsal	dorsal	4.0		inter
A001	MA	58	F	C5_RD	C2_RV	0.0663655480042699	0.0664632394596978	0.2313087397546892	right	within	3.0		inter
A001	MA	58	F	C5_RD	C2_LV	-0.0293597201825519	-0.0293681605076993	-0.630205531134928	cross1	cross	3.0		inter
A001	MA	58	F	C5_RD	C2_RD	0.0594920051255012	0.0595623412085524	0.1694477975625618	dorsal	dorsal	3.0		inter
A001	MA	58	F	C5_RD	C2_LD	0.212084492608691	0.2153530087933227	1.5427592344211012	dorsal	dorsal	3.0		inter
A001	MA	58	F	C5_RD	C3_RV	0.0308509573502141	0.0308607507343886	-0.088317700085196	right	within	2.0		inter
A001	MA	58	F	C5_RD	C3_LV	-0.0569122460800166	-0.0569738120981501	-0.8781744813330683	cross1	cross	2.0		inter
A001	MA	58	F	C5_RD	C3_RD	0.0259237551020101	0.0259295647208849	-0.1326618438289631	dorsal	dorsal	2.0		inter
A001	MA	58	F	C5_RD	C3_LD	0.059816002728502	0.0598874959100188	0.1723637315056707	dorsal	dorsal	2.0		inter
A001	MA	58	F	C5_RD	C4_RV	0.3072852839440809	0.3175448571916536	2.399553285656926	right	within	1.0		inter
A001	MA	58	F	C5_RD	C4_LV	0.2177436463666334	0.2212862251920677	1.5936908412577706	cross1	cross	1.0		inter
A001	MA	58	F	C5_RD	C4_RD	0.0841798278170626	0.0843795171187656	0.3916348122227168	dorsal	dorsal	1.0		inter
A001	MA	58	F	C5_RD	C4_LD	0.1559034190178693	0.1571852888436433	1.037137285596351	dorsal	dorsal	1.0		inter
A001	MA	58	F	C5_RD	C5_RV	0.0407526998265554	0.0407752827915527	0.000796622722377	right	within	0.0	C5	intra
A001	MA	58	F	C5_RD	C5_LV	-0.0215792543014932	-0.0215826047998476	-0.5601824064399943	cross1	cross	0.0	C5	intra
A001	MA	58	F	C5_RD	C5_RD
A001	MA	58	F	C5_RD	C5_LD	0.0643352082245306	0.0644241908598825	0.213035960496589	dorsal	dorsal	0.0	C5	intra
A001	MA	58	F	C5_RD	C6_RV	0.0122520310341794	0.0122526441494429	-0.2557054833527931	right	within	1.0		inter
A001	MA	58	F	C5_RD	C6_LV	-0.1373128064752067	-0.1381857051096031	-1.6017684861343464	cross1	cross	1.0		inter
A001	MA	58	F	C5_RD	C6_RD	0.1746219170785513	0.1764300192073879	1.2056011981489323	dorsal	dorsal	1.0		inter
A001	MA	58	F	C5_RD	C6_LD	0.0806931190954473	0.0808689477134522	0.360254912442813	dorsal	dorsal	1.0		inter
A001	MA	58	F	C5_RD	C7_RV	-0.0415687264641339	-0.0415926943369592	-0.7400849114092776	right	within	2.0		inter
A001	MA	58	F	C5_RD	C7_LV	0.0801760812847663	0.0803485430156404	0.355601643134422	cross1	cross	2.0		inter
A001	MA	58	F	C5_RD	C7_RD	0.0958262024982563	0.0961211423917166	0.4964505853411997	dorsal	dorsal	2.0		inter
A001	MA	58	F	C5_RD	C7_LD	0.1570105841943235	0.1583202362917168	1.0471016201739856	dorsal	dorsal	2.0		inter
A001	MA	58	F	C5_LD	C1_RV	-0.0014103694836409	-0.0014103704187837	-0.3786652122066247	cross2	cross	4.0		inter
A001	MA	58	F	C5_LD	C1_LV	0.1377683283564906	0.1386500104530065	0.8739239595374159	left	within	4.0		inter
A001	MA	58	F	C5_LD	C1_RD	-0.102364226206096	-0.102724029994932	-1.2872360620474417	dorsal	dorsal	4.0		inter
A001	MA	58	F	C5_LD	C1_LD	-0.0360117671017538	-0.0360273464811472	-0.6900730401016852	dorsal	dorsal	4.0		inter
A001	MA	58	F	C5_LD	C2_RV	-0.0347967302574007	-0.034810784573682	-0.6791378753234159	cross2	cross	3.0		inter
A001	MA	58	F	C5_LD	C2_LV	0.0666889553276583	0.0667880845096229	0.2342193612623308	left	within	3.0		inter
A001	MA	58	F	C5_LD	C2_RD	-0.0295717047752999	-0.0295803293121863	-0.6321133633648122	dorsal	dorsal	3.0		inter
A001	MA	58	F	C5_LD	C2_LD	-0.064040954861253	-0.0641287201225536	-0.9423318816138936	dorsal	dorsal	3.0		inter
A001	MA	58	F	C5_LD	C3_RV	0.1317608125241373	0.1325313508858893	0.8198571418601145	cross2	cross	2.0		inter
A001	MA	58	F	C5_LD	C3_LV	0.0123277217963649	0.0123283463458048	-0.2550242768852378	left	within	2.0		inter
A001	MA	58	F	C5_LD	C3_RD	0.2113508532581851	0.214584941256098	1.5361565809930269	dorsal	dorsal	2.0		inter
A001	MA	58	F	C5_LD	C3_LD	0.1037775226723665	0.1041525022342341	0.5680113752158169	dorsal	dorsal	2.0		inter
A001	MA	58	F	C5_LD	C4_RV	0.0281906279592198	0.0281980993275479	-0.1122602993489099	cross2	cross	1.0		inter
A001	MA	58	F	C5_LD	C4_LV	0.1502425539192163	0.1513885821794554	0.9861902769282476	left	within	1.0		inter
A001	MA	58	F	C5_LD	C4_RD	0.2528564432954501	0.2584620168093143	1.909701192735576	dorsal	dorsal	1.0		inter
A001	MA	58	F	C5_LD	C4_LD	0.0943498081234799	0.0946312767756561	0.4831632386727253	dorsal	dorsal	1.0		inter
A001	MA	58	F	C5_LD	C5_RV	-0.0069867530046314	-0.0069868666934194	-0.4288518982748324	cross2	cross	0.0	C5	intra
A001	MA	58	F	C5_LD	C5_LV	0.0437410756610138	0.0437690040621704	0.0276915949374773	left	within	0.0	C5	intra
A001	MA	58	F	C5_LD	C5_RD	0.0643352082245306	0.0644241908598825	0.213035960496589	dorsal	dorsal	0.0	C5	intra
A001	MA	58	F	C5_LD	C5_LD
A001	MA	58	F	C5_LD	C6_RV	-0.0126752386157865	-0.0126759174895804	-0.4800474877632413	cross2	cross	1.0		inter
A001	MA	58	F	C5_LD	C6_LV	-0.0348884391049801	-0.0349026048917162	-0.6799632423602818	left	within	1.0		inter
A001	MA	58	F	C5_LD	C6_RD	-0.1738136043828887	-0.175596404737518	-1.930270655853574	dorsal	dorsal	1.0		inter
A001	MA	58	F	C5_LD	C6_LD	-0.0984895071392328	-0.0988098289391704	-1.2523641224329614	dorsal	dorsal	1.0		inter
A001	MA	58	F	C5_LD	C7_RV	-0.0150365514740116	-0.0150376848719089	-0.5012989792861046	cross2	cross	2.0		inter
A001	MA	58	F	C5_LD	C7_LV	0.177201639093738	0.1790921215202379	1.2288183420975287	left	within	2.0		inter
A001	MA	58	F	C5_LD	C7_RD	0.031040238737917	0.0310502135579503	-0.086614193583636	dorsal	dorsal	2.0		inter
A001	MA	58	F	C5_LD	C7_LD	0.0570779290310982	0.057140035014789	0.1477214441583307	dorsal	dorsal	2.0		inter
A001	MA	58	F	C6_RV	C1_RV	0.0881952163030894	0.0884249619360924	0.4277727572961799	ventral	ventral	5.0		inter
A001	MA	58	F	C6_RV	C1_LV	-0.0275136313603616	-0.0275205771208924	-0.613590985197666	ventral	ventral	5.0		inter
A001	MA	58	F	C6_RV	C1_RD	0.1217845357874408	0.1223920324207737	0.7300720209426749	right	within	5.0		inter
A001	MA	58	F	C6_RV	C1_LD	0.108654200589743	0.109084836021851	0.6119008069189755	cross2	cross	5.0		inter
A001	MA	58	F	C6_RV	C2_RV	-0.1224882121128805	-0.1231063646817115	-1.4683491722456858	ventral	ventral	4.0		inter
A001	MA	58	F	C6_RV	C2_LV	-0.0135150268659549	-0.0135158498228434	-0.487605466714353	ventral	ventral	4.0		inter
A001	MA	58	F	C6_RV	C2_RD	-0.0052329408610287	-0.0052329886275222	-0.4130678297755477	right	within	4.0		inter
A001	MA	58	F	C6_RV	C2_LD	-0.0151917159123084	-0.0151928847639209	-0.5026954379271643	cross2	cross	4.0		inter
A001	MA	58	F	C6_RV	C3_RV	0.0534754896342249	0.053526550607807	0.1152999841905796	ventral	ventral	3.0		inter
A001	MA	58	F	C6_RV	C3_LV	0.0065239760637915	0.0065240686245517	-0.307257191641543	ventral	ventral	3.0		inter
A001	MA	58	F	C6_RV	C3_RD	-0.1696771293978371	-0.1713342030269232	-1.8930429489137004	right	within	3.0		inter
A001	MA	58	F	C6_RV	C3_LD	-0.113566470037395	-0.1140585186021839	-1.3880547184947043	cross2	cross	3.0		inter
A001	MA	58	F	C6_RV	C4_RV	0.1492588520951819	0.1503823144379653	0.9773370955712436	ventral	ventral	2.0		inter
A001	MA	58	F	C6_RV	C4_LV	-0.0576116969050637	-0.0576755639497537	-0.8844694427259951	ventral	ventral	2.0		inter
A001	MA	58	F	C6_RV	C4_RD	0.060159330069527	0.0602320631867554	0.1754536304370834	right	within	2.0		inter
A001	MA	58	F	C6_RV	C4_LD	0.1003057816282837	0.1006442276128812	0.5367661824786878	cross2	cross	2.0		inter
A001	MA	58	F	C6_RV	C5_RV	0.2310122562177142	0.2352585254653637	1.7131065081772223	ventral	ventral	1.0		inter
A001	MA	58	F	C6_RV	C5_LV	0.1068054185197136	0.1072143450143381	0.595262022120936	ventral	ventral	1.0		inter
A001	MA	58	F	C6_RV	C5_RD	0.0122520310341794	0.0122526441494429	-0.2557054833527931	right	within	1.0		inter
A001	MA	58	F	C6_RV	C5_LD	-0.0126752386157865	-0.0126759174895804	-0.4800474877632413	cross2	cross	1.0		inter
A001	MA	58	F	C6_RV	C6_RV
A001	MA	58	F	C6_RV	C6_LV	0.1874860010309768	0.1897303018390071	1.3213761875206766	ventral	ventral	0.0	C6	intra
A001	MA	58	F	C6_RV	C6_RD	0.1973773846150774	0.200002148073588	1.4103972817203283	right	within	0.0	C6	intra
A001	MA	58	F	C6_RV	C6_LD	0.2593576746611749	0.2654196355175593	1.968211382427561	cross2	cross	0.0	C6	intra
A001	MA	58	F	C6_RV	C7_RV	-0.0055931087527956	-0.0055931670767133	-0.4163092913514801	ventral	ventral	1.0		inter
A001	MA	58	F	C6_RV	C7_LV	0.0046169254571465	0.0046169582623614	-0.324420385269028	ventral	ventral	1.0		inter
A001	MA	58	F	C6_RV	C7_RD	-0.0452085890213024	-0.04523942619918	-0.7728431746815981	right	within	1.0		inter
A001	MA	58	F	C6_RV	C7_LD	-0.005944187276478	-0.0059442572873366	-0.4194689498625945	cross2	cross	1.0		inter
A001	MA	58	F	C6_LV	C1_RV	0.0334000833922696	0.033412511706453	-0.0653759156940449	ventral	ventral	5.0		inter
A001	MA	58	F	C6_LV	C1_LV	-0.1199800112892032	-0.1205607477041488	-1.4457757092010293	ventral	ventral	5.0		inter
A001	MA	58	F	C6_LV	C1_RD	0.0849621246975509	0.0851674495302051	0.3986753767400998	cross1	cross	5.0		inter
A001	MA	58	F	C6_LV	C1_LD	-0.0611371409712677	-0.0612134840383373	-0.91619795528895	left	within	5.0		inter
A001	MA	58	F	C6_LV	C2_RV	-0.1492655944788144	-0.1503892104595192	-1.7093419370849272	ventral	ventral	4.0		inter
A001	MA	58	F	C6_LV	C2_LV	0.0138813543589469	0.0138822460706839	-0.2410417971310837	ventral	ventral	4.0		inter
A001	MA	58	F	C6_LV	C2_RD	0.0384688122601011	0.0384878051446657	-0.0197580518048092	cross1	cross	4.0		inter
A001	MA	58	F	C6_LV	C2_LD	0.1186527566059686	0.119214324594586	0.7018864382932993	left	within	4.0		inter
A001	MA	58	F	C6_LV	C3_RV	-0.0823387244667304	-0.0825255614106606	-1.1070092958343865	ventral	ventral	3.0		inter
A001	MA	58	F	C6_LV	C3_LV	-0.0374030133531634	-0.0374204700985112	-0.7025940653504401	ventral	ventral	3.0		inter
A001	MA	58	F	C6_LV	C3_RD	-0.0532208214310227	-0.0532711555422889	-0.844952166313639	cross1	cross	3.0		inter
A001	MA	58	F	C6_LV	C3_LD	-0.0043161007539964	-0.0043161275554483	-0.404816394691649	left	within	3.0		inter
A001	MA	58	F	C6_LV	C4_RV	0.0349010747288753	0.0349152559200611	-0.0518671997461953	ventral	ventral	2.0		inter
A001	MA	58	F	C6_LV	C4_LV	-0.0294465899543029	-0.029455105447364	-0.6309873471537285	ventral	ventral	2.0		inter
A001	MA	58	F	C6_LV	C4_RD	0.0074136182979767	0.0074137541242338	-0.2992505336790821	cross1	cross	2.0		inter
A001	MA	58	F	C6_LV	C4_LD	0.061064647731595	0.0611407191440488	0.1836013650982997	left	within	2.0		inter
A001	MA	58	F	C6_LV	C5_RV	0.0450228452970644	0.0450533036353369	0.0392273456788118	ventral	ventral	1.0		inter
A001	MA	58	F	C6_LV	C5_LV	0.0159408959957255	0.0159422464601651	-0.2225062051689565	ventral	ventral	1.0		inter
A001	MA	58	F	C6_LV	C5_RD	-0.1373128064752067	-0.1381857051096031	-1.6017684861343464	cross1	cross	1.0		inter
A001	MA	58	F	C6_LV	C5_LD	-0.0348884391049801	-0.0349026048917162	-0.6799632423602818	left	within	1.0		inter
A001	MA	58	F	C6_LV	C6_RV	0.1874860010309768	0.1897303018390071	1.3213761875206766	ventral	ventral	0.0	C6	intra
A001	MA	58	F	C6_LV	C6_LV
A001	MA	58	F	C6_LV	C6_RD	-0.0436336841208244	-0.043661407163818	-0.7586692468070091	cross1	cross	0.0	C6	intra
A001	MA	58	F	C6_LV	C6_LD	0.2057955646305194	0.2087769721517844	1.4861597460684768	left	within	0.0	C6	intra
A001	MA	58	F	C6_LV	C7_RV	-0.032303211801718	-0.0323144549487159	-0.6566965515748658	ventral	ventral	1.0		inter
A001	MA	58	F	C6_LV	C7_LV	-0.048102983136178	-0.0481401365138629	-0.7988923243238613	ventral	ventral	1.0		inter
A001	MA	58	F	C6_LV	C7_RD	-0.062965947701353	-0.0630493601346026	-0.9326569647700476	cross1	cross	1.0		inter
A001	MA	58	F	C6_LV	C7_LD	-0.0995322182955951	-0.0998628632490002	-1.2617483796791131	left	within	1.0		inter
A001	MA	58	F	C6_RD	C1_RV	0.0004765809279648	0.0004765809640467	-0.361682917574796	right	within	5.0		inter
A001	MA	58	F	C6_RD	C1_LV	-0.0356996270142107	-0.0357148045774896	-0.6872638221696938	cross1	cross	5.0		inter
A001	MA	58	F	C6_RD	C1_RD	-0.1331563421711823	-0.1339518030025329	-1.5643608780681906	dorsal	dorsal	5.0		inter
A001	MA	58	F	C6_RD	C1_LD	0.0944576403277692	0.0947400786290426	0.4841337137062912	dorsal	dorsal	5.0		inter
A001	MA	58	F	C6_RD	C2_RV	0.1707981007142215	0.1724886307708035	1.171187375868465	right	within	4.0		inter
A001	MA	58	F	C6_RD	C2_LV	0.0565851887451387	0.0566456980964241	0.1432868492364566	cross1	cross	4.0		inter
A001	MA	58	F	C6_RD	C2_RD	-0.0226113230902773	-0.0226151777844376	-0.5694708838391069	dorsal	dorsal	4.0		inter
A001	MA	58	F	C6_RD	C2_LD	0.0187551196117823	0.0187573191419978	-0.1971785790088941	dorsal	dorsal	4.0		inter
A001	MA	58	F	C6_RD	C3_RV	0.1283339184866754	0.1290454993755903	0.7890155660252144	right	within	3.0		inter
A001	MA	58	F	C6_RD	C3_LV	-0.1566124197812312	-0.1579120342467946	-1.775462356109633	cross1	cross	3.0		inter
A001	MA	58	F	C6_RD	C3_RD	0.1070370155291554	0.1074486202942317	0.5973463634083379	dorsal	dorsal	3.0		inter
A001	MA	58	F	C6_RD	C3_LD	-0.0800558253491525	-0.0802275102229116	-1.0864635172113766	dorsal	dorsal	3.0		inter
A001	MA	58	F	C6_RD	C4_RV	0.1133943043396381	0.1138841068648027	0.6545610898660253	right	within	2.0		inter
A001	MA	58	F	C6_RD	C4_LV	-0.1379695329234007	-0.1388551135886658	-1.607678934001524	cross1	cross	2.0		inter
A001	MA	58	F	C6_RD	C4_RD	-0.0318180687976673	-0.0318288127509372	-0.6523303311470868	dorsal	dorsal	2.0		inter
A001	MA	58	F	C6_RD	C4_LD	0.0407956285925439	0.0408182830468684	0.0011829757222828	dorsal	dorsal	2.0		inter
A001	MA	58	F	C6_RD	C5_RV	-0.0594148234192224	-0.0594848857196621	-0.9006973337895693	right	within	1.0		inter
A001	MA	58	F	C6_RD	C5_LV	0.1234468188457815	0.124079689142496	0.7450323402412702	cross1	cross	1.0		inter
A001	MA	58	F	C6_RD	C5_RD	0.1746219170785513	0.1764300192073879	1.2056011981489323	dorsal	dorsal	1.0		inter
A001	MA	58	F	C6_RD	C5_LD	-0.1738136043828887	-0.175596404737518	-1.930270655853574	dorsal	dorsal	1.0		inter
A001	MA	58	F	C6_RD	C6_RV	0.1973773846150774	0.200002148073588	1.4103972817203283	right	within	0.0	C6	intra
A001	MA	58	F	C6_RD	C6_LV	-0.0436336841208244	-0.043661407163818	-0.7586692468070091	cross1	cross	0.0	C6	intra
A001	MA	58	F	C6_RD	C6_RD
A001	MA	58	F	C6_RD	C6_LD	0.2351332450470548	0.2396162459223538	1.7501948418418998	dorsal	dorsal	0.0	C6	intra
A001	MA	58	F	C6_RD	C7_RV	-0.1609700029367021	-0.1623823424595274	-1.814680006225793	right	within	1.0		inter
A001	MA	58	F	C6_RD	C7_LV	-0.0141961177556038	-0.0141970715176649	-0.4937351912094597	cross1	cross	1.0		inter
A001	MA	58	F	C6_RD	C7_RD	0.1137817391101042	0.1142766057547952	0.6580479496065897	dorsal	dorsal	1.0		inter
A001	MA	58	F	C6_RD	C7_LD	0.0341554267651309	0.0341687178988593	-0.0585779290446687	dorsal	dorsal	1.0		inter
A001	MA	58	F	C6_LD	C1_RV	0.1599679356775639	0.1613537895699211	1.0737173774876745	cross2	cross	5.0		inter
A001	MA	58	F	C6_LD	C1_LV	0.1223945366403142	0.123011263462032	0.7355619448672506	left	within	5.0		inter
A001	MA	58	F	C6_LD	C1_RD	0.0757761873867337	0.07592172552234	0.3160032021443451	dorsal	dorsal	5.0		inter
A001	MA	58	F	C6_LD	C1_LD	0.0560978003222319	0.0561567575885658	0.1389004203472622	dorsal	dorsal	5.0		inter
A001	MA	58	F	C6_LD	C2_RV	-0.0025866998974954	-0.0025867056667357	-0.3892520244246833	cross2	cross	4.0		inter
A001	MA	58	F	C6_LD	C2_LV	0.1490669678566024	0.1501860637035472	0.9756101637691572	left	within	4.0		inter
A001	MA	58	F	C6_LD	C2_RD	0.0354188723192537	0.0354336944280706	-0.0472070925248432	dorsal	dorsal	4.0		inter
A001	MA	58	F	C6_LD	C2_LD	0.1091264476590861	0.1095627497729247	0.6161509657049591	dorsal	dorsal	4.0		inter
A001	MA	58	F	C6_LD	C3_RV	-0.0067393847695842	-0.0067394868050936	-0.4266256181223233	cross2	cross	3.0		inter
A001	MA	58	F	C6_LD	C3_LV	0.0141803524748823	0.0141813030626582	-0.2383508551392086	left	within	3.0		inter
A001	MA	58	F	C6_LD	C3_RD	-0.134631789789736	-0.1354541850493276	-1.577639704060648	dorsal	dorsal	3.0		inter
A001	MA	58	F	C6_LD	C3_LD	-0.0150181348180637	-0.0150192640561528	-0.5011332319111256	dorsal	dorsal	3.0		inter
A001	MA	58	F	C6_LD	C4_RV	0.0489548834818056	0.0489940479219742	0.0746151494844507	cross2	cross	2.0		inter
A001	MA	58	F	C6_LD	C4_LV	-0.0749065811737914	-0.0750471549066881	-1.040121026608885	left	within	2.0		inter
A001	MA	58	F	C6_LD	C4_RD	-0.0625452628537508	-0.0626270119612243	-0.9288708589003932	dorsal	dorsal	2.0		inter
A001	MA	58	F	C6_LD	C4_LD	0.0153258462626479	0.0153270463513579	-0.2280415683221737	dorsal	dorsal	2.0		inter
A001	MA	58	F	C6_LD	C5_RV	0.0536326399154151	0.0536841528986612	0.1167143151450293	cross2	cross	1.0		inter
A001	MA	58	F	C6_LD	C5_LV	-0.0098280445768265	-0.0098283610269492	-0.4544231323237903	left	within	1.0		inter
A001	MA	58	F	C6_LD	C5_RD	0.0806931190954473	0.0808689477134522	0.360254912442813	dorsal	dorsal	1.0		inter
A001	MA	58	F	C6_LD	C5_LD	-0.0984895071392328	-0.0988098289391704	-1.2523641224329614	dorsal	dorsal	1.0		inter
A001	MA	58	F	C6_LD	C6_RV	0.2593576746611749	0.2654196355175593	1.968211382427561	cross2	cross	0.0	C6	intra
A001	MA	58	F	C6_LD	C6_LV	0.2057955646305194	0.2087769721517844	1.4861597460684768	left	within	0.0	C6	intra
A001	MA	58	F	C6_LD	C6_RD	0.2351332450470548	0.2396162459223538	1.7501948418418998	dorsal	dorsal	0.0	C6	intra
A001	MA	58	F	C6_LD	C6_LD
A001	MA	58	F	C6_LD	C7_RV	-0.058722724861116	-0.0587903638632904	-0.8944685417896643	cross2	cross	1.0		inter
A001	MA	58	F	C6_LD	C7_LV	-0.1487864147330808	-0.1498991470068277	-1.7050293851632652	left	within	1.0		inter
A001	MA	58	F	C6_LD	C7_RD	-0.0934208773470175	-0.0936940850930726	-1.2067471502106688	dorsal	dorsal	1.0		inter
A001	MA	58	F	C6_LD	C7_LD	0.0851158081311795	0.0853222524408713	0.4000585065424833	dorsal	dorsal	1.0		inter
A001	MA	58	F	C7_RV	C1_RV	-0.0620084432910067	-0.0620881022745437	-0.9240395565394096	ventral	ventral	6.0		inter
A001	MA	58	F	C7_RV	C1_LV	-0.1496434045451521	-0.1507756523470658	-1.7127421758097792	ventral	ventral	6.0		inter
A001	MA	58	F	C7_RV	C1_RD	0.0216038591919488	0.0216072211663393	-0.1715403139107833	right	within	6.0		inter
A001	MA	58	F	C7_RV	C1_LD	-0.0825176754885436	-0.0827057366168575	-1.1086198304612678	cross2	cross	6.0		inter
A001	MA	58	F	C7_RV	C2_RV	-0.1023236385196964	-0.1026830126816826	-1.2868707784424125	ventral	ventral	5.0		inter
A001	MA	58	F	C7_RV	C2_LV	-0.0271589076173518	-0.0271655881009257	-0.6103985202130816	ventral	ventral	5.0		inter
A001	MA	58	F	C7_RV	C2_RD	-0.0873648344845347	-0.0875881320148703	-1.1522435959248174	right	within	5.0		inter
A001	MA	58	F	C7_RV	C2_LD	0.0056026782557862	0.0056027368795873	-0.3155487454221684	cross2	cross	5.0		inter
A001	MA	58	F	C7_RV	C3_RV	0.0239490513395037	0.0239536316316683	-0.1504339065706259	ventral	ventral	4.0		inter
A001	MA	58	F	C7_RV	C3_LV	0.0318266071460721	0.0318373597545609	-0.0795369858762596	ventral	ventral	4.0		inter
A001	MA	58	F	C7_RV	C3_RD	-0.1185376773142	-0.1190976036428647	-1.4327949014541226	right	within	4.0		inter
A001	MA	58	F	C7_RV	C3_LD	-0.103258422421172	-0.1036277790525368	-1.295283705212671	cross2	cross	4.0		inter
A001	MA	58	F	C7_RV	C4_RV	0.146248695462719	0.1473049732931272	0.9502460991645412	ventral	ventral	3.0		inter
A001	MA	58	F	C7_RV	C4_LV	-0.0580424577115999	-0.058107770047664	-0.8883462308426556	ventral	ventral	3.0		inter
A001	MA	58	F	C7_RV	C4_RD	-0.0969346259984791	-0.0972399589035047	-1.2383704056466889	right	within	3.0		inter
A001	MA	58	F	C7_RV	C4_LD	-0.1259636033813094	-0.1266362329213033	-1.4996272165007642	cross2	cross	3.0		inter
A001	MA	58	F	C7_RV	C5_RV	-0.1320767308352369	-0.1328528643580895	-1.5546445242720757	ventral	ventral	2.0		inter
A001	MA	58	F	C7_RV	C5_LV	-0.1656657221085341	-0.1672067516024378	-1.856940834064144	ventral	ventral	2.0		inter
A001	MA	58	F	C7_RV	C5_RD	-0.0415687264641339	-0.0415926943369592	-0.7400849114092776	right	within	2.0		inter
A001	MA	58	F	C7_RV	C5_LD	-0.0150365514740116	-0.0150376848719089	-0.5012989792861046	cross2	cross	2.0		inter
A001	MA	58	F	C7_RV	C6_RV	-0.0055931087527956	-0.0055931670767133	-0.4163092913514801	ventral	ventral	1.0		inter
A001	MA	58	F	C7_RV	C6_LV	-0.032303211801718	-0.0323144549487159	-0.6566965515748658	ventral	ventral	1.0		inter
A001	MA	58	F	C7_RV	C6_RD	-0.1609700029367021	-0.1623823424595274	-1.814680006225793	right	within	1.0		inter
A001	MA	58	F	C7_RV	C6_LD	-0.058722724861116	-0.0587903638632904	-0.8944685417896643	cross2	cross	1.0		inter
A001	MA	58	F	C7_RV	C7_RV
A001	MA	58	F	C7_RV	C7_LV	-0.0233513282389846	-0.0233555740008454	-0.576130828576988	ventral	ventral	0.0	C7	intra
A001	MA	58	F	C7_RV	C7_RD	0.1140749257398729	0.1145736478942435	0.6606865890208645	right	within	0.0	C7	intra
A001	MA	58	F	C7_RV	C7_LD	0.0096024462071585	0.0096027413609877	-0.2795513830159434	cross2	cross	0.0	C7	intra
A001	MA	58	F	C7_LV	C1_RV	0.0409563337012808	0.0409792571188118	0.0026292996365868	ventral	ventral	6.0		inter
A001	MA	58	F	C7_LV	C1_LV	0.014050994240382	0.0140519190479234	-0.2395150614892136	ventral	ventral	6.0		inter
A001	MA	58	F	C7_LV	C1_RD	0.0051668775233688	0.0051669235034997	-0.3194708921797941	cross1	cross	6.0		inter
A001	MA	58	F	C7_LV	C1_LD	0.0430412680261814	0.0430678763195458	0.0213934223054714	left	within	6.0		inter
A001	MA	58	F	C7_LV	C2_RV	-0.0242067034267633	-0.024211433179304	-0.583829087826553	ventral	ventral	5.0		inter
A001	MA	58	F	C7_LV	C2_LV	0.0886853441483145	0.0889189536380984	0.4321838406101256	ventral	ventral	5.0		inter
A001	MA	58	F	C7_LV	C2_RD	0.0568368771162387	0.0568981985459873	0.1455520100202992	cross1	cross	5.0		inter
A001	MA	58	F	C7_LV	C2_LD	-0.0907996973426472	-0.0910504743231335	-1.1831568900514775	left	within	5.0		inter
A001	MA	58	F	C7_LV	C3_RV	-0.0720155504172608	-0.0721404358905685	-1.014102146729948	ventral	ventral	4.0		inter
A001	MA	58	F	C7_LV	C3_LV	-0.0242653691463608	-0.0242701333785616	-0.5843570712483032	ventral	ventral	4.0		inter
A001	MA	58	F	C7_LV	C3_RD	0.0863368978342825	0.086552382536769	0.411048146218462	cross1	cross	4.0		inter
A001	MA	58	F	C7_LV	C3_LD	-0.0596875040313992	-0.0597585367936095	-0.9031514218609312	left	within	4.0		inter
A001	MA	58	F	C7_LV	C4_RV	0.0391722890911902	0.0391923437694609	-0.0134268569102626	ventral	ventral	3.0		inter
A001	MA	58	F	C7_LV	C4_LV	0.0051410072789543	0.005141052571871	-0.3197037208276177	ventral	ventral	3.0		inter
A001	MA	58	F	C7_LV	C4_RD	0.0227269221369554	0.0227308362668805	-0.1614329015988925	cross1	cross	3.0		inter
A001	MA	58	F	C7_LV	C4_LD	-0.0376802736327236	-0.037698121695078	-0.7050893697994788	left	within	3.0		inter
A001	MA	58	F	C7_LV	C5_RV	0.0875654646192876	0.087790308833796	0.4221050786049788	ventral	ventral	2.0		inter
A001	MA	58	F	C7_LV	C5_LV	0.0993917075198889	0.099720948556114	0.5285396410027645	ventral	ventral	2.0		inter
A001	MA	58	F	C7_LV	C5_RD	0.0801760812847662	0.0803485430156404	0.355601643134422	cross1	cross	2.0		inter
A001	MA	58	F	C7_LV	C5_LD	0.177201639093738	0.1790921215202379	1.2288183420975287	left	within	2.0		inter
A001	MA	58	F	C7_LV	C6_RV	0.0046169254571465	0.0046169582623614	-0.324420385269028	ventral	ventral	1.0		inter
A001	MA	58	F	C7_LV	C6_LV	-0.048102983136178	-0.0481401365138629	-0.7988923243238613	ventral	ventral	1.0		inter
A001	MA	58	F	C7_LV	C6_RD	-0.0141961177556038	-0.0141970715176649	-0.4937351912094597	cross1	cross	1.0		inter
A001	MA	58	F	C7_LV	C6_LD	-0.1487864147330808	-0.1498991470068277	-1.7050293851632652	left	within	1.0		inter
A001	MA	58	F	C7_LV	C7_RV	-0.0233513282389846	-0.0233555740008454	-0.576130828576988	ventral	ventral	0.0	C7	intra
A001	MA	58	F	C7_LV	C7_LV
A001	MA	58	F	C7_LV	C7_RD	-0.0309782572384254	-0.0309881724013091	-0.6447721424175141	cross1	cross	0.0	C7	intra
A001	MA	58	F	C7_LV	C7_LD	0.1668071763263292	0.1683806460142722	1.1352696043193649	left	within	0.0	C7	intra
A001	MA	58	F	C7_RD	C1_RV	-0.0270530411505926	-0.0270596437931984	-0.6094457365473966	right	within	6.0		inter
A001	MA	58	F	C7_RD	C1_LV	-0.1018034380214688	-0.1021573362173271	-1.2821890453803304	cross1	cross	6.0		inter
A001	MA	58	F	C7_RD	C1_RD	-0.1176358495276791	-0.1181830224280139	-1.424678575193681	dorsal	dorsal	6.0		inter
A001	MA	58	F	C7_RD	C1_LD	-0.0605708755820368	-0.0606451138393044	-0.9111016445324088	dorsal	dorsal	6.0		inter
A001	MA	58	F	C7_RD	C2_RV	0.1007875543547589	0.101130920636739	0.5411020708710164	right	within	5.0		inter
A001	MA	58	F	C7_RD	C2_LV	-0.1438687239699856	-0.1448738446746481	-1.6607708434795778	cross1	cross	5.0		inter
A001	MA	58	F	C7_RD	C2_RD	0.0272659653513061	0.0272727251717727	-0.1205821358667346	dorsal	dorsal	5.0		inter
A001	MA	58	F	C7_RD	C2_LD	-0.0837602621856514	-0.0839569721295891	-1.119802940131817	dorsal	dorsal	5.0		inter
A001	MA	58	F	C7_RD	C3_RV	-0.0035479671048441	-0.00354798199231	-0.3979032973117214	right	within	4.0		inter
A001	MA	58	F	C7_RD	C3_LV	-0.0575078465255335	-0.0575713683568631	-0.8835348035685678	cross1	cross	4.0		inter
A001	MA	58	F	C7_RD	C3_RD	0.0949526248799171	0.0952395429180026	0.48858850671573	dorsal	dorsal	4.0		inter
A001	MA	58	F	C7_RD	C3_LD	-0.0522197291682551	-0.0522672729760079	-0.8359424733956907	dorsal	dorsal	4.0		inter
A001	MA	58	F	C7_RD	C4_RV	0.0044004904492854	0.0044005188537783	-0.3263682706239011	right	within	3.0		inter
A001	MA	58	F	C7_RD	C4_LV	-0.0940122657734977	-0.0942907136039283	-1.2120695648531368	cross1	cross	3.0		inter
A001	MA	58	F	C7_RD	C4_RD	0.079935275970017	0.0801061844450156	0.3534344283635249	dorsal	dorsal	3.0		inter
A001	MA	58	F	C7_RD	C4_LD	0.0471895601853841	0.047224635157683	0.0587274821902434	dorsal	dorsal	3.0		inter
A001	MA	58	F	C7_RD	C5_RV	-0.0380808829388066	-0.038099306682225	-0.7086947985517706	right	within	2.0		inter
A001	MA	58	F	C7_RD	C5_LV	0.0276123634680461	0.0276193842943272	-0.1174646003754963	cross1	cross	2.0		inter
A001	MA	58	F	C7_RD	C5_RD	0.0958262024982563	0.0961211423917166	0.4964505853411997	dorsal	dorsal	2.0		inter
A001	MA	58	F	C7_RD	C5_LD	0.031040238737917	0.0310502135579503	-0.086614193583636	dorsal	dorsal	2.0		inter
A001	MA	58	F	C7_RD	C6_RV	-0.0452085890213024	-0.04523942619918	-0.7728431746815981	right	within	1.0		inter
A001	MA	58	F	C7_RD	C6_LV	-0.062965947701353	-0.0630493601346026	-0.9326569647700476	cross1	cross	1.0		inter
A001	MA	58	F	C7_RD	C6_RD	0.1137817391101042	0.1142766057547952	0.6580479496065897	dorsal	dorsal	1.0		inter
A001	MA	58	F	C7_RD	C6_LD	-0.0934208773470175	-0.0936940850930726	-1.2067471502106688	dorsal	dorsal	1.0		inter
A001	MA	58	F	C7_RD	C7_RV	0.1140749257398729	0.1145736478942435	0.6606865890208645	right	within	0.0	C7	intra
A001	MA	58	F	C7_RD	C7_LV	-0.0309782572384254	-0.0309881724013091	-0.6447721424175141	cross1	cross	0.0	C7	intra
A001	MA	58	F	C7_RD	C7_RD
A001	MA	58	F	C7_RD	C7_LD	-0.1146196162249836	-0.115125554740415	-1.397532889589194	dorsal	dorsal	0.0	C7	intra
A001	MA	58	F	C7_LD	C1_RV	0.0208029456386765	0.0208059473300418	-0.1787484259272082	cross2	cross	6.0		inter
A001	MA	58	F	C7_LD	C1_LV	-0.0464821689637686	-0.046515688762701	-0.784305219305094	left	within	6.0		inter
A001	MA	58	F	C7_LD	C1_RD	-0.1451117593291532	-0.1461433849493567	-1.6719579910470648	dorsal	dorsal	6.0		inter
A001	MA	58	F	C7_LD	C1_LD	0.16503732065047	0.1665606859587998	1.1193411462324998	dorsal	dorsal	6.0		inter
A001	MA	58	F	C7_LD	C2_RV	0.2002419947427184	0.2029846446257106	1.4361783795667316	cross2	cross	5.0		inter
A001	MA	58	F	C7_LD	C2_LV	0.087893398452948	0.0881207861738775	0.4250564380835917	left	within	5.0		inter
A001	MA	58	F	C7_LD	C2_RD	0.1687667686172345	0.1703970044929908	1.1529056658913774	dorsal	dorsal	5.0		inter
A001	MA	58	F	C7_LD	C2_LD	0.0825491133360004	0.0827373900801499	0.3769586057853564	dorsal	dorsal	5.0		inter
A001	MA	58	F	C7_LD	C3_RV	0.017525392786316	0.0175271873632022	-0.2082459516002918	cross2	cross	4.0		inter
A001	MA	58	F	C7_LD	C3_LV	0.1129009515865759	0.1133843560990138	0.6501209828243163	left	within	4.0		inter
A001	MA	58	F	C7_LD	C3_RD	0.1198874803934421	0.1204668664100764	0.7129987828566937	dorsal	dorsal	4.0		inter
A001	MA	58	F	C7_LD	C3_LD	0.0715062877692921	0.0716285371424082	0.2775746918317613	dorsal	dorsal	4.0		inter
A001	MA	58	F	C7_LD	C4_RV	0.054284605997294	0.0543380227676675	0.1225819203689547	cross2	cross	3.0		inter
A001	MA	58	F	C7_LD	C4_LV	-0.0277406354871294	-0.0277477546438143	-0.6156339911715908	left	within	3.0		inter
A001	MA	58	F	C7_LD	C4_RD	-0.0512211180939902	-0.0512659833657102	-0.8269551108336078	dorsal	dorsal	3.0		inter
A001	MA	58	F	C7_LD	C4_LD	0.0533817524282201	0.0534325450518231	0.1144563622063727	dorsal	dorsal	3.0		inter
A001	MA	58	F	C7_LD	C5_RV	-0.1030476150295965	-0.1034147044299705	-1.2933864676317133	cross2	cross	2.0		inter
A001	MA	58	F	C7_LD	C5_LV	0.068613338167297	0.0687213157329812	0.251538542607096	left	within	2.0		inter
A001	MA	58	F	C7_LD	C5_RD	0.1570105841943235	0.1583202362917168	1.0471016201739856	dorsal	dorsal	2.0		inter
A001	MA	58	F	C7_LD	C5_LD	0.0570779290310982	0.057140035014789	0.1477214441583307	dorsal	dorsal	2.0		inter
A001	MA	58	F	C7_LD	C6_RV	-0.005944187276478	-0.0059442572873366	-0.4194689498625945	cross2	cross	1.0		inter
A001	MA	58	F	C7_LD	C6_LV	-0.0995322182955951	-0.0998628632490002	-1.2617483796791131	left	within	1.0		inter
A001	MA	58	F	C7_LD	C6_RD	0.0341554267651309	0.0341687178988593	-0.0585779290446687	dorsal	dorsal	1.0		inter
A001	MA	58	F	C7_LD	C6_LD	0.0851158081311795	0.0853222524408713	0.4000585065424833	dorsal	dorsal	1.0		inter
A001	MA	58	F	C7_LD	C7_RV	0.0096024462071585	0.0096027413609877	-0.2795513830159434	cross2	cross	0.0	C7	intra
A001	MA	58	F	C7_LD	C7_LV	0.1668071763263292	0.1683806460142722	1.1352696043193649	left	within	0.0	C7	intra
A001	MA	58	F	C7_LD	C7_RD	-0.1146196162249836	-0.115125554740415	-1.397532889589194	dorsal	dorsal	0.0	C7	intra
A001	MA	58	F	C7_LD	C7_LD
A003	OA	66	F	C1_RV	C1_RV
A003	OA	66	F	C1_RV	C1_LV	0.4983473474325773	0.5471050291379681	3.463357413193125	ventral	ventral	0.0	C1	intra
A003	OA	66	F	C1_RV	C1_RD	0.1424717583514261	0.1434476449653492	0.6483122249633086	right	within	0.0	C1	intra
A003	OA	66	F	C1_RV	C1_LD	0.166820419589301	0.1683942683436682	0.8409148753291017	cross2	cross	0.0	C1	intra
A003	OA	66	F	C1_RV	C2_RV	0.0194674716186779	0.0194699314547474	-0.3246756284398761	ventral	ventral	1.0		inter
A003	OA	66	F	C1_RV	C2_LV	-0.0310972177098324	-0.0311072475828792	-0.7246521644986625	ventral	ventral	1.0		inter
A003	OA	66	F	C1_RV	C2_RD	-0.0019147285277925	-0.0019147308677142	-0.4938129940892044	right	within	1.0		inter
A003	OA	66	F	C1_RV	C2_LD	-0.0769208793216262	-0.0770731292315933	-1.0871262483783974	cross2	cross	1.0		inter
A003	OA	66	F	C1_RV	C3_RV	-0.047281613554314	-0.047316894375507	-0.8526738862583566	ventral	ventral	2.0		inter
A003	OA	66	F	C1_RV	C3_LV	0.0020723047432894	0.0020723077097646	-0.4622747847558517	ventral	ventral	2.0		inter
A003	OA	66	F	C1_RV	C3_RD	0.1995485017863966	0.2022622876145041	1.0998003767112012	right	within	2.0		inter
A003	OA	66	F	C1_RV	C3_LD	0.1632872551833979	0.1647621507959172	0.812966857074345	cross2	cross	2.0		inter
A003	OA	66	F	C1_RV	C4_RV	-0.1067823007013303	-0.107190960497209	-1.3233359046396769	ventral	ventral	3.0		inter
A003	OA	66	F	C1_RV	C4_LV	-0.0484069464609931	-0.0484448092842745	-0.8615754886196846	ventral	ventral	3.0		inter
A003	OA	66	F	C1_RV	C4_RD	-0.014348612094289	-0.0143495969261327	-0.5921674336146817	right	within	3.0		inter
A003	OA	66	F	C1_RV	C4_LD	-0.1038391511921413	-0.1042148021081122	-1.300055019076621	cross2	cross	3.0		inter
A003	OA	66	F	C1_RV	C5_RV	0.148831372965311	0.1499451233430504	0.6986180145906224	ventral	ventral	4.0		inter
A003	OA	66	F	C1_RV	C5_LV	0.1191643282338253	0.1197332332085981	0.4639459154562155	ventral	ventral	4.0		inter
A003	OA	66	F	C1_RV	C5_RD	0.0018992199021128	0.001899222185636	-0.4636439195441291	right	within	4.0		inter
A003	OA	66	F	C1_RV	C5_LD	-0.037217800306456	-0.0372349988629848	-0.7730671643368763	cross2	cross	4.0		inter
A003	OA	66	F	C1_RV	C6_RV	-0.0366745488750964	-0.0366910048555729	-0.7687699397596128	ventral	ventral	5.0		inter
A003	OA	66	F	C1_RV	C6_LV	-0.1116946333975623	-0.1121626308283205	-1.3621934125547774	ventral	ventral	5.0		inter
A003	OA	66	F	C1_RV	C6_RD	-0.0365067124434636	-0.0365229434104018	-0.7674423209125388	right	within	5.0		inter
A003	OA	66	F	C1_RV	C6_LD	-0.0525144210842575	-0.0525627752531868	-0.8940664124952186	cross2	cross	5.0		inter
A003	OA	66	F	C1_RV	C7_RV	0.0497286570860054	0.0497697100001333	-0.0853037604230874	ventral	ventral	6.0		inter
A003	OA	66	F	C1_RV	C7_LV	-0.2058660075148154	-0.2088505314733194	-2.1071073142422363	ventral	ventral	6.0		inter
A003	OA	66	F	C1_RV	C7_RD	0.1904311946717556	0.192784551057049	1.0276807025606065	right	within	6.0		inter
A003	OA	66	F	C1_RV	C7_LD	0.0478536387381761	0.0478902168198319	-0.1001355205658038	cross2	cross	6.0		inter
A003	OA	66	F	C1_LV	C1_RV	0.4983473474325773	0.5471050291379681	3.463357413193125	ventral	ventral	0.0	C1	intra
A003	OA	66	F	C1_LV	C1_LV
A003	OA	66	F	C1_LV	C1_RD	0.0491270217640042	0.0491666011978257	-0.0900628129409673	cross1	cross	0.0	C1	intra
A003	OA	66	F	C1_LV	C1_LD	0.2608171762989886	0.2669850293110559	1.5844475193298009	left	within	0.0	C1	intra
A003	OA	66	F	C1_LV	C2_RV	-0.094103433969784	-0.0943826955534696	-1.2230436005875782	ventral	ventral	1.0		inter
A003	OA	66	F	C1_LV	C2_LV	-0.1085200280434275	-0.1089490625483832	-1.3370816662004976	ventral	ventral	1.0		inter
A003	OA	66	F	C1_LV	C2_RD	0.1323953603460272	0.1331771647083024	0.5686059551597951	cross1	cross	1.0		inter
A003	OA	66	F	C1_LV	C2_LD	0.0648252719160667	0.0649163069845876	0.0341134017533042	left	within	1.0		inter
A003	OA	66	F	C1_LV	C3_RV	-0.1816866255253259	-0.1837263394834196	-1.915843695684904	ventral	ventral	2.0		inter
A003	OA	66	F	C1_LV	C3_LV	-0.0053025995758591	-0.0053026492754221	-0.5206117135990953	ventral	ventral	2.0		inter
A003	OA	66	F	C1_LV	C3_RD	-0.0089745522306749	-0.0089747931868728	-0.5496575739207757	cross1	cross	2.0		inter
A003	OA	66	F	C1_LV	C3_LD	0.054803165578049	0.0548581296967824	-0.0451634103922196	left	within	2.0		inter
A003	OA	66	F	C1_LV	C4_RV	-0.1471131037874454	-0.1481883886112024	-1.6423604082819403	ventral	ventral	3.0		inter
A003	OA	66	F	C1_LV	C4_LV	-0.092090139959004	-0.092351799028675	-1.2071180530326833	ventral	ventral	3.0		inter
A003	OA	66	F	C1_LV	C4_RD	-0.0876770658901483	-0.0879027735510836	-1.1722097780512233	cross1	cross	3.0		inter
A003	OA	66	F	C1_LV	C4_LD	-0.1615205465910504	-0.1629475823896989	-1.75632608556737	left	within	3.0		inter
A003	OA	66	F	C1_LV	C5_RV	0.0794675373031642	0.0796354555515174	0.1499365713872682	ventral	ventral	4.0		inter
A003	OA	66	F	C1_LV	C5_LV	-0.0154150399918919	-0.0154162611577057	-0.6006030858871297	ventral	ventral	4.0		inter
A003	OA	66	F	C1_LV	C5_RD	-0.1281295865484221	-0.1288377513564539	-1.492197091384123	cross1	cross	4.0		inter
A003	OA	66	F	C1_LV	C5_LD	0.0203212507709341	0.0203240487062841	-0.3179220691396301	left	within	4.0		inter
A003	OA	66	F	C1_LV	C6_RV	-0.1074431801585033	-0.1078595103452887	-1.3285635897998702	ventral	ventral	5.0		inter
A003	OA	66	F	C1_LV	C6_LV	-0.101521117689549	-0.1018720675695594	-1.2817189228175991	ventral	ventral	5.0		inter
A003	OA	66	F	C1_LV	C6_RD	-0.0690751698615763	-0.0691853467250816	-1.0250651592185949	cross1	cross	5.0		inter
A003	OA	66	F	C1_LV	C6_LD	0.0161347040110819	0.0161361043385133	-0.3510384690086118	left	within	5.0		inter
A003	OA	66	F	C1_LV	C7_RV	0.1527668452020217	0.1539721779787776	0.7297483661046686	ventral	ventral	6.0		inter
A003	OA	66	F	C1_LV	C7_LV	-0.1058907267397635	-0.1062891897417024	-1.316283381040236	ventral	ventral	6.0		inter
A003	OA	66	F	C1_LV	C7_RD	0.160250036775048	0.1616433125587664	0.7889418682064552	cross1	cross	6.0		inter
A003	OA	66	F	C1_LV	C7_LD	0.1851668197229367	0.1873277071428222	0.986038471895185	left	within	6.0		inter
A003	OA	66	F	C1_RD	C1_RV	0.1424717583514261	0.1434476449653492	0.6483122249633086	right	within	0.0	C1	intra
A003	OA	66	F	C1_RD	C1_LV	0.0491270217640042	0.0491666011978257	-0.0900628129409673	cross1	cross	0.0	C1	intra
A003	OA	66	F	C1_RD	C1_RD
A003	OA	66	F	C1_RD	C1_LD	0.4027816075045017	0.4269647719162137	2.707413806499704	dorsal	dorsal	0.0	C1	intra
A003	OA	66	F	C1_RD	C2_RV	0.1809485144176506	0.1829631372531682	0.9526708557493576	right	within	1.0		inter
A003	OA	66	F	C1_RD	C2_LV	-0.1321273080029776	-0.1329043398212428	-1.5238198463294286	cross1	cross	1.0		inter
A003	OA	66	F	C1_RD	C2_RD	0.1839509369381784	0.1860689483653514	0.9764206023708304	dorsal	dorsal	1.0		inter
A003	OA	66	F	C1_RD	C2_LD	0.1307816840944318	0.1315350540437097	0.5558414618739731	dorsal	dorsal	1.0		inter
A003	OA	66	F	C1_RD	C3_RV	-0.0480854402579387	-0.0481225529639367	-0.859032311965643	right	within	2.0		inter
A003	OA	66	F	C1_RD	C3_LV	-0.1393931421815233	-0.140306639604696	-1.5812940091277283	cross1	cross	2.0		inter
A003	OA	66	F	C1_RD	C3_RD	0.2219614498258846	0.2257182595717275	1.2770911588508502	dorsal	dorsal	2.0		inter
A003	OA	66	F	C1_RD	C3_LD	0.1480573402415869	0.1491536498831529	0.6924952650643691	dorsal	dorsal	2.0		inter
A003	OA	66	F	C1_RD	C4_RV	-0.1052134969634347	-0.105604329742708	-1.31092636167259	right	within	3.0		inter
A003	OA	66	F	C1_RD	C4_LV	-0.1145780406312372	-0.1150834258728159	-1.385001725088438	cross1	cross	3.0		inter
A003	OA	66	F	C1_RD	C4_RD	0.0188028486447242	0.0188050650125417	-0.3299329255465593	dorsal	dorsal	3.0		inter
A003	OA	66	F	C1_RD	C4_LD	0.103667628931263	0.1040414133574714	0.3413640072175622	dorsal	dorsal	3.0		inter
A003	OA	66	F	C1_RD	C5_RV	0.2277393836694677	0.2318038894627189	1.3227957403487962	right	within	4.0		inter
A003	OA	66	F	C1_RD	C5_LV	0.0586230025353441	0.0586902970569598	-0.0149477564491675	cross1	cross	4.0		inter
A003	OA	66	F	C1_RD	C5_RD	0.2559954743771429	0.2618183130888641	1.5463069184832647	dorsal	dorsal	4.0		inter
A003	OA	66	F	C1_RD	C5_LD	0.0381566851256553	0.0381752191731249	-0.1768403113548953	dorsal	dorsal	4.0		inter
A003	OA	66	F	C1_RD	C6_RV	0.1323387018563534	0.1331194957998844	0.5681577754767199	right	within	5.0		inter
A003	OA	66	F	C1_RD	C6_LV	-0.0915493291333356	-0.0918063899194264	-1.202840134121551	cross1	cross	5.0		inter
A003	OA	66	F	C1_RD	C6_RD	0.0493109146850309	0.0493509406830394	-0.0886081841370577	dorsal	dorsal	5.0		inter
A003	OA	66	F	C1_RD	C6_LD	0.0698073019531551	0.0699210263600712	0.0735222292026189	dorsal	dorsal	5.0		inter
A003	OA	66	F	C1_RD	C7_RV	0.082993400587307	0.0831847421845113	0.1778268363475856	right	within	6.0		inter
A003	OA	66	F	C1_RD	C7_LV	0.1498185266087578	0.1509547905759829	0.7064265920803106	cross1	cross	6.0		inter
A003	OA	66	F	C1_RD	C7_RD	0.0630328054899815	0.0631164843339311	0.0199346433820356	dorsal	dorsal	6.0		inter
A003	OA	66	F	C1_RD	C7_LD	0.0529159349323752	0.0529654079788258	-0.0600917721882644	dorsal	dorsal	6.0		inter
A003	OA	66	F	C1_LD	C1_RV	0.166820419589301	0.1683942683436682	0.8409148753291017	cross2	cross	0.0	C1	intra
A003	OA	66	F	C1_LD	C1_LV	0.2608171762989886	0.2669850293110559	1.5844475193298009	left	within	0.0	C1	intra
A003	OA	66	F	C1_LD	C1_RD	0.4027816075045017	0.4269647719162137	2.707413806499704	dorsal	dorsal	0.0	C1	intra
A003	OA	66	F	C1_LD	C1_LD
A003	OA	66	F	C1_LD	C2_RV	0.0153009613834828	0.0153021556353103	-0.3576335354982937	cross2	cross	1.0		inter
A003	OA	66	F	C1_LD	C2_LV	-0.0443323723807185	-0.0443614496894188	-0.8293448144439763	left	within	1.0		inter
A003	OA	66	F	C1_LD	C2_RD	0.2187409917695552	0.222333449698533	1.2516167086960277	dorsal	dorsal	1.0		inter
A003	OA	66	F	C1_LD	C2_LD	0.2354835624282318	0.23998709736948	1.384053701896361	dorsal	dorsal	1.0		inter
A003	OA	66	F	C1_LD	C3_RV	-0.1383515472006705	-0.1392445617886813	-1.5730547900610183	cross2	cross	2.0		inter
A003	OA	66	F	C1_LD	C3_LV	-0.1519172120057129	-0.1531023578583314	-1.680361839508192	left	within	2.0		inter
A003	OA	66	F	C1_LD	C3_RD	0.1608748375373694	0.1622846471396341	0.7938841638669032	dorsal	dorsal	2.0		inter
A003	OA	66	F	C1_LD	C3_LD	0.0889799446999934	0.0892158974464702	0.2251815656844728	dorsal	dorsal	2.0		inter
A003	OA	66	F	C1_LD	C4_RV	-0.0124644536639591	-0.0124650992274689	-0.5772633736400778	cross2	cross	3.0		inter
A003	OA	66	F	C1_LD	C4_LV	-0.1031548836426201	-0.1035231255452041	-1.294642329552973	left	within	3.0		inter
A003	OA	66	F	C1_LD	C4_RD	0.0176865469198763	0.0176883914655756	-0.3387630895014941	dorsal	dorsal	3.0		inter
A003	OA	66	F	C1_LD	C4_LD	0.0864648162670278	0.086681263076859	0.2052864101575643	dorsal	dorsal	3.0		inter
A003	OA	66	F	C1_LD	C5_RV	0.0569566200028006	0.0570183303281045	-0.0281291666776644	cross2	cross	4.0		inter
A003	OA	66	F	C1_LD	C5_LV	-0.0085028770462837	-0.0085030819714436	-0.5459265313908396	left	within	4.0		inter
A003	OA	66	F	C1_LD	C5_RD	0.0804802251485662	0.0806546621499216	0.1579471293851854	dorsal	dorsal	4.0		inter
A003	OA	66	F	C1_LD	C5_LD	0.135862282824305	0.1367076055213284	0.5960299868716642	dorsal	dorsal	4.0		inter
A003	OA	66	F	C1_LD	C6_RV	0.0620724381061588	0.0621523443585454	0.0123379504204782	cross2	cross	5.0		inter
A003	OA	66	F	C1_LD	C6_LV	-0.1031450315077497	-0.1035131674571354	-1.2945643972482246	left	within	5.0		inter
A003	OA	66	F	C1_LD	C6_RD	-0.083492213937954	-0.0836870361238875	-1.1391067844407443	dorsal	dorsal	5.0		inter
A003	OA	66	F	C1_LD	C6_LD	-0.102283089855366	-0.1026420351473603	-1.287746270982969	dorsal	dorsal	5.0		inter
A003	OA	66	F	C1_LD	C7_RV	-0.0808341016829698	-0.0810108559345927	-1.1180805990468885	cross2	cross	6.0		inter
A003	OA	66	F	C1_LD	C7_LV	0.0182027382817079	0.0182047491113152	-0.3346799153420028	left	within	6.0		inter
A003	OA	66	F	C1_LD	C7_RD	0.2626215471171561	0.2689220832393355	1.5987204437598783	dorsal	dorsal	6.0		inter
A003	OA	66	F	C1_LD	C7_LD	0.0302867121657465	0.0302959777807282	-0.2390933295219777	dorsal	dorsal	6.0		inter
A003	OA	66	F	C2_RV	C1_RV	0.0194674716186779	0.0194699314547474	-0.3246756284398761	ventral	ventral	1.0		inter
A003	OA	66	F	C2_RV	C1_LV	-0.094103433969784	-0.0943826955534696	-1.2230436005875782	ventral	ventral	1.0		inter
A003	OA	66	F	C2_RV	C1_RD	0.1809485144176506	0.1829631372531682	0.9526708557493576	right	within	1.0		inter
A003	OA	66	F	C2_RV	C1_LD	0.0153009613834828	0.0153021556353103	-0.3576335354982937	cross2	cross	1.0		inter
A003	OA	66	F	C2_RV	C2_RV
A003	OA	66	F	C2_RV	C2_LV	0.147116600863288	0.1481919630477888	0.6850538334475044	ventral	ventral	0.0	C2	intra
A003	OA	66	F	C2_RV	C2_RD	0.2319611208964916	0.2362611150913005	1.356190503663664	right	within	0.0	C2	intra
A003	OA	66	F	C2_RV	C2_LD	0.1768850590919974	0.1787652974274937	0.9205281330872012	cross2	cross	0.0	C2	intra
A003	OA	66	F	C2_RV	C3_RV	0.1147823963911865	0.1152905050461477	0.4292839815466138	ventral	ventral	1.0		inter
A003	OA	66	F	C2_RV	C3_LV	0.063617527521882	0.063703560603706	0.0245599084826948	ventral	ventral	1.0		inter
A003	OA	66	F	C2_RV	C3_RD	0.1944919100633303	0.1970014740742284	1.0598017518108165	right	within	1.0		inter
A003	OA	66	F	C2_RV	C3_LD	0.1927596559369196	0.1952017459205194	1.046099284451551	cross2	cross	1.0		inter
A003	OA	66	F	C2_RV	C4_RV	0.0182331425493843	0.0182351634733186	-0.3344394116658585	ventral	ventral	2.0		inter
A003	OA	66	F	C2_RV	C4_LV	0.0541655193758718	0.054218584956247	-0.0502073159825597	ventral	ventral	2.0		inter
A003	OA	66	F	C2_RV	C4_RD	0.0349238381428237	0.0349380471137319	-0.2024127603301129	right	within	2.0		inter
A003	OA	66	F	C2_RV	C4_LD	0.0965734934304469	0.0968754136967931	0.2852480143848283	cross2	cross	2.0		inter
A003	OA	66	F	C2_RV	C5_RV	0.0073840799270065	0.0073842141361548	-0.4202576090049418	ventral	ventral	3.0		inter
A003	OA	66	F	C2_RV	C5_LV	0.1144535947756539	0.1149573263641821	0.4266830967596658	ventral	ventral	3.0		inter
A003	OA	66	F	C2_RV	C5_RD	0.0450578938436891	0.0450884234272004	-0.1222504069311874	right	within	3.0		inter
A003	OA	66	F	C2_RV	C5_LD	-0.0140124969638833	-0.0140134141902029	-0.5895086975013598	cross2	cross	3.0		inter
A003	OA	66	F	C2_RV	C6_RV	0.1540993645509025	0.1553368236522209	0.7402888535569694	ventral	ventral	4.0		inter
A003	OA	66	F	C2_RV	C6_LV	0.1595086965416748	0.1608825254954123	0.7830777226431512	ventral	ventral	4.0		inter
A003	OA	66	F	C2_RV	C6_RD	-0.0092109536054806	-0.0092112141096258	-0.5515275548159421	right	within	4.0		inter
A003	OA	66	F	C2_RV	C6_LD	-0.1992028287436368	-0.2019023050234598	-2.054400273035642	cross2	cross	4.0		inter
A003	OA	66	F	C2_RV	C7_RV	-0.0477572722574654	-0.0477936296023302	-0.8564364391971608	ventral	ventral	5.0		inter
A003	OA	66	F	C2_RV	C7_LV	0.0423706906893762	0.0423960737233553	-0.143506707001883	ventral	ventral	5.0		inter
A003	OA	66	F	C2_RV	C7_RD	0.0360954352640814	0.0361111235421552	-0.1931451990251754	right	within	5.0		inter
A003	OA	66	F	C2_RV	C7_LD	-0.0578927189145843	-0.0579575263954394	-0.9366097953308304	cross2	cross	5.0		inter
A003	OA	66	F	C2_LV	C1_RV	-0.0310972177098324	-0.0311072475828792	-0.7246521644986625	ventral	ventral	1.0		inter
A003	OA	66	F	C2_LV	C1_LV	-0.1085200280434275	-0.1089490625483832	-1.3370816662004976	ventral	ventral	1.0		inter
A003	OA	66	F	C2_LV	C1_RD	-0.1321273080029776	-0.1329043398212428	-1.5238198463294286	cross1	cross	1.0		inter
A003	OA	66	F	C2_LV	C1_LD	-0.0443323723807185	-0.0443614496894188	-0.8293448144439763	left	within	1.0		inter
A003	OA	66	F	C2_LV	C2_RV	0.1471166008632879	0.1481919630477888	0.6850538334475044	ventral	ventral	0.0	C2	intra
A003	OA	66	F	C2_LV	C2_LV
A003	OA	66	F	C2_LV	C2_RD	0.260161621155873	0.2662817535508092	1.57926195053029	cross1	cross	0.0	C2	intra
A003	OA	66	F	C2_LV	C2_LD	0.3188105971089567	0.3303225772232961	2.043186767564274	left	within	0.0	C2	intra
A003	OA	66	F	C2_LV	C3_RV	0.1229078160819602	0.1235323822681186	0.493557633082866	ventral	ventral	1.0		inter
A003	OA	66	F	C2_LV	C3_LV	0.2107752179365529	0.2139824671355865	1.1886058869731395	ventral	ventral	1.0		inter
A003	OA	66	F	C2_LV	C3_RD	0.1032432549717116	0.1036124481645312	0.3380071265842777	cross1	cross	1.0		inter
A003	OA	66	F	C2_LV	C3_LD	0.2260817735897429	0.230056298199259	1.3096837219298354	left	within	1.0		inter
A003	OA	66	F	C2_LV	C4_RV	-0.1076280643262512	-0.1080465575101846	-1.330026059558312	ventral	ventral	2.0		inter
A003	OA	66	F	C2_LV	C4_LV	-0.0284252421693776	-0.0284329016951247	-0.7035163178179568	ventral	ventral	2.0		inter
A003	OA	66	F	C2_LV	C4_RD	-0.0280469806517444	-0.0280543383527435	-0.7005241955769927	cross1	cross	2.0		inter
A003	OA	66	F	C2_LV	C4_LD	0.0624381590768807	0.062519488281276	0.0152308744940946	left	within	2.0		inter
A003	OA	66	F	C2_LV	C5_RV	-0.0776725045707292	-0.0778292723045906	-1.0930717504183167	ventral	ventral	3.0		inter
A003	OA	66	F	C2_LV	C5_LV	0.0984513024223842	0.0987712501461126	0.3001018490656961	ventral	ventral	3.0		inter
A003	OA	66	F	C2_LV	C5_RD	0.046216475172633	0.0462494229619079	-0.1130858030772473	cross1	cross	3.0		inter
A003	OA	66	F	C2_LV	C5_LD	-0.0371920495137465	-0.0372092123764532	-0.7728634705536159	left	within	3.0		inter
A003	OA	66	F	C2_LV	C6_RV	-0.0106865620235192	-0.010686968862481	-0.5631999046605495	ventral	ventral	4.0		inter
A003	OA	66	F	C2_LV	C6_LV	0.1742693799302791	0.1760664171781602	0.8998376017215646	ventral	ventral	4.0		inter
A003	OA	66	F	C2_LV	C6_RD	-0.0262348829904862	-0.026240904363585	-0.6861901503138761	cross1	cross	4.0		inter
A003	OA	66	F	C2_LV	C6_LD	-0.0406885579241755	-0.0407110343543443	-0.8005215327483199	left	within	4.0		inter
A003	OA	66	F	C2_LV	C7_RV	0.0664557641450834	0.0665538552502128	0.0470109126941096	ventral	ventral	5.0		inter
A003	OA	66	F	C2_LV	C7_LV	0.1184343115018726	0.1189927660223314	0.4581713409935033	ventral	ventral	5.0		inter
A003	OA	66	F	C2_LV	C7_RD	-0.0624048842743825	-0.0624860833181274	-0.97230190171383	cross1	cross	5.0		inter
A003	OA	66	F	C2_LV	C7_LD	-0.0227783242281415	-0.0227822649817908	-0.6588480976125506	left	within	5.0		inter
A003	OA	66	F	C2_RD	C1_RV	-0.0019147285277925	-0.0019147308677142	-0.4938129940892044	right	within	1.0		inter
A003	OA	66	F	C2_RD	C1_LV	0.1323953603460272	0.1331771647083024	0.5686059551597951	cross1	cross	1.0		inter
A003	OA	66	F	C2_RD	C1_RD	0.1839509369381785	0.1860689483653514	0.9764206023708304	dorsal	dorsal	1.0		inter
A003	OA	66	F	C2_RD	C1_LD	0.2187409917695552	0.222333449698533	1.2516167086960277	dorsal	dorsal	1.0		inter
A003	OA	66	F	C2_RD	C2_RV	0.2319611208964916	0.2362611150913005	1.356190503663664	right	within	0.0	C2	intra
A003	OA	66	F	C2_RD	C2_LV	0.260161621155873	0.2662817535508092	1.57926195053029	cross1	cross	0.0	C2	intra
A003	OA	66	F	C2_RD	C2_RD
A003	OA	66	F	C2_RD	C2_LD	0.438896397980259	0.4708630730734113	2.9930888296593445	dorsal	dorsal	0.0	C2	intra
A003	OA	66	F	C2_RD	C3_RV	0.0213505488127553	0.0213537938873132	-0.3097801212545155	right	within	1.0		inter
A003	OA	66	F	C2_RD	C3_LV	0.0361984302507687	0.0362142532783246	-0.1923304886303587	cross1	cross	1.0		inter
A003	OA	66	F	C2_RD	C3_RD	0.1805262192868261	0.1825265815895145	0.94933041905599	dorsal	dorsal	1.0		inter
A003	OA	66	F	C2_RD	C3_LD	0.1526389124035581	0.1538411907988955	0.728736392764037	dorsal	dorsal	1.0		inter
A003	OA	66	F	C2_RD	C4_RV	-0.0870638722145858	-0.0872848629740861	-1.167359296706599	right	within	2.0		inter
A003	OA	66	F	C2_RD	C4_LV	-0.03228708046183	-0.0322983067666536	-0.7340642104985378	cross1	cross	2.0		inter
A003	OA	66	F	C2_RD	C4_RD	0.0208907403519752	0.0208937802147661	-0.3134172956905826	dorsal	dorsal	2.0		inter
A003	OA	66	F	C2_RD	C4_LD	0.0757127755280823	0.0758579477561784	0.1202356748037622	dorsal	dorsal	2.0		inter
A003	OA	66	F	C2_RD	C5_RV	0.0507648622578136	0.0508085380332575	-0.0771071757951587	right	within	3.0		inter
A003	OA	66	F	C2_RD	C5_LV	0.0894295371031061	0.0896690961799476	0.2287379291156225	cross1	cross	3.0		inter
A003	OA	66	F	C2_RD	C5_RD	0.1209566056456519	0.1215517237968656	0.4781231786879034	dorsal	dorsal	3.0		inter
A003	OA	66	F	C2_RD	C5_LD	0.0089460865845032	0.0089463252550852	-0.4079018322670028	dorsal	dorsal	3.0		inter
A003	OA	66	F	C2_RD	C6_RV	0.1567968403794539	0.1581010975485319	0.7616264124806817	right	within	4.0		inter
A003	OA	66	F	C2_RD	C6_LV	-0.0017834654000296	-0.0017834672909517	-0.4927746771954973	cross1	cross	4.0		inter
A003	OA	66	F	C2_RD	C6_RD	0.0184967719599579	0.0184988818301482	-0.3323540517072644	dorsal	dorsal	4.0		inter
A003	OA	66	F	C2_RD	C6_LD	-0.1516458294711647	-0.1528245758835514	-1.6782151508296514	dorsal	dorsal	4.0		inter
A003	OA	66	F	C2_RD	C7_RV	-0.0274075193455623	-0.0274143850283203	-0.6954659321606262	right	within	5.0		inter
A003	OA	66	F	C2_RD	C7_LV	0.2557633599759181	0.2615699364024607	1.5444708483836722	cross1	cross	5.0		inter
A003	OA	66	F	C2_RD	C7_RD	-0.0083396604682849	-0.0083398538173061	-0.5446354564853619	dorsal	dorsal	5.0		inter
A003	OA	66	F	C2_RD	C7_LD	-0.0793507301898269	-0.0795179072004137	-1.106346841766961	dorsal	dorsal	5.0		inter
A003	OA	66	F	C2_LD	C1_RV	-0.0769208793216262	-0.0770731292315933	-1.0871262483783974	cross2	cross	1.0		inter
A003	OA	66	F	C2_LD	C1_LV	0.0648252719160667	0.0649163069845876	0.0341134017533042	left	within	1.0		inter
A003	OA	66	F	C2_LD	C1_RD	0.1307816840944318	0.1315350540437097	0.5558414618739731	dorsal	dorsal	1.0		inter
A003	OA	66	F	C2_LD	C1_LD	0.2354835624282318	0.23998709736948	1.384053701896361	dorsal	dorsal	1.0		inter
A003	OA	66	F	C2_LD	C2_RV	0.1768850590919973	0.1787652974274937	0.9205281330872012	cross2	cross	0.0	C2	intra
A003	OA	66	F	C2_LD	C2_LV	0.3188105971089567	0.3303225772232961	2.043186767564274	left	within	0.0	C2	intra
A003	OA	66	F	C2_LD	C2_RD	0.438896397980259	0.4708630730734113	2.9930888296593445	dorsal	dorsal	0.0	C2	intra
A003	OA	66	F	C2_LD	C2_LD
A003	OA	66	F	C2_LD	C3_RV	0.0946712530961912	0.0949556188526633	0.2702009230301527	cross2	cross	1.0		inter
A003	OA	66	F	C2_LD	C3_LV	0.1720800008668486	0.1738093488098706	0.88251918712158	left	within	1.0		inter
A003	OA	66	F	C2_LD	C3_RD	0.237719056962416	0.2423551575588307	1.401736898847345	dorsal	dorsal	1.0		inter
A003	OA	66	F	C2_LD	C3_LD	0.3119686638815919	0.322724850701176	1.9890657438109671	dorsal	dorsal	1.0		inter
A003	OA	66	F	C2_LD	C4_RV	-0.1621084838049339	-0.163551328061682	-1.760976783383417	cross2	cross	2.0		inter
A003	OA	66	F	C2_LD	C4_LV	-0.173506893640277	-0.1752801566186395	-1.851140424118935	left	within	2.0		inter
A003	OA	66	F	C2_LD	C4_RD	0.0187916107279211	0.0187938231235762	-0.3300218196561659	dorsal	dorsal	2.0		inter
A003	OA	66	F	C2_LD	C4_LD	0.2031656360536078	0.2060322797718823	1.1284126129153886	dorsal	dorsal	2.0		inter
A003	OA	66	F	C2_LD	C5_RV	-0.078047633533967	-0.0782066892457017	-1.0960390935441966	cross2	cross	3.0		inter
A003	OA	66	F	C2_LD	C5_LV	0.0984728645085044	0.0987930233183897	0.3002724093644161	left	within	3.0		inter
A003	OA	66	F	C2_LD	C5_RD	0.1559018735456032	0.157183704871939	0.7545470506009825	dorsal	dorsal	3.0		inter
A003	OA	66	F	C2_LD	C5_LD	0.0075694208654576	0.0075695654366073	-0.4187915261013179	dorsal	dorsal	3.0		inter
A003	OA	66	F	C2_LD	C6_RV	0.0638837666717955	0.0639708862052325	0.0266659119875077	cross2	cross	4.0		inter
A003	OA	66	F	C2_LD	C6_LV	0.0442476864225322	0.0442765972841343	-0.1286593053562935	left	within	4.0		inter
A003	OA	66	F	C2_LD	C6_RD	-0.014980261601629	-0.0149813823172334	-0.5971639041814778	dorsal	dorsal	4.0		inter
A003	OA	66	F	C2_LD	C6_LD	-0.0878979337252431	-0.0881253567568887	-1.1739568856233484	dorsal	dorsal	4.0		inter
A003	OA	66	F	C2_LD	C7_RV	0.0475599414184002	0.0475958495362873	-0.1024587235395333	cross2	cross	5.0		inter
A003	OA	66	F	C2_LD	C7_LV	0.1010338834856017	0.1013797839372094	0.3205305680289577	left	within	5.0		inter
A003	OA	66	F	C2_LD	C7_RD	0.042591281621985	0.0426170634625045	-0.1417617897823266	dorsal	dorsal	5.0		inter
A003	OA	66	F	C2_LD	C7_LD	0.0308370085101308	0.0308467886114215	-0.2347403783112489	dorsal	dorsal	5.0		inter
A003	OA	66	F	C3_RV	C1_RV	-0.047281613554314	-0.047316894375507	-0.8526738862583566	ventral	ventral	2.0		inter
A003	OA	66	F	C3_RV	C1_LV	-0.1816866255253259	-0.1837263394834196	-1.915843695684904	ventral	ventral	2.0		inter
A003	OA	66	F	C3_RV	C1_RD	-0.0480854402579387	-0.0481225529639367	-0.859032311965643	right	within	2.0		inter
A003	OA	66	F	C3_RV	C1_LD	-0.1383515472006705	-0.1392445617886813	-1.5730547900610183	cross2	cross	2.0		inter
A003	OA	66	F	C3_RV	C2_RV	0.1147823963911865	0.1152905050461477	0.4292839815466138	ventral	ventral	1.0		inter
A003	OA	66	F	C3_RV	C2_LV	0.1229078160819602	0.1235323822681186	0.493557633082866	ventral	ventral	1.0		inter
A003	OA	66	F	C3_RV	C2_RD	0.0213505488127553	0.0213537938873132	-0.3097801212545155	right	within	1.0		inter
A003	OA	66	F	C3_RV	C2_LD	0.0946712530961912	0.0949556188526633	0.2702009230301527	cross2	cross	1.0		inter
A003	OA	66	F	C3_RV	C3_RV
A003	OA	66	F	C3_RV	C3_LV	0.5231934383623256	0.5807267393747754	3.659894829256689	ventral	ventral	0.0	C3	intra
A003	OA	66	F	C3_RV	C3_RD	0.244852678163022	0.2499298063147671	1.4581652312521305	right	within	0.0	C3	intra
A003	OA	66	F	C3_RV	C3_LD	0.318669531977514	0.330165559878404	2.042070914913296	cross2	cross	0.0	C3	intra
A003	OA	66	F	C3_RV	C4_RV	0.0777774831503414	0.0779348889328012	0.136567914034187	ventral	ventral	1.0		inter
A003	OA	66	F	C3_RV	C4_LV	0.1457778661453731	0.1468238872707322	0.6744641812161928	ventral	ventral	1.0		inter
A003	OA	66	F	C3_RV	C4_RD	0.1294628361553858	0.1301934908130415	0.5454091179348904	right	within	1.0		inter
A003	OA	66	F	C3_RV	C4_LD	0.1901572312497344	0.192500294153992	1.025513598559731	cross2	cross	1.0		inter
A003	OA	66	F	C3_RV	C5_RV	-0.1804442271663235	-0.1824418286490587	-1.90601608280647	ventral	ventral	2.0		inter
A003	OA	66	F	C3_RV	C5_LV	-0.1186404378351184	-0.1192018299362423	-1.4171360778013922	ventral	ventral	2.0		inter
A003	OA	66	F	C3_RV	C5_RD	0.224580910139166	0.228475152983407	1.2978115998614317	right	within	2.0		inter
A003	OA	66	F	C3_RV	C5_LD	0.0037126203225364	0.003712637380373	-0.4492995692024052	cross2	cross	2.0		inter
A003	OA	66	F	C3_RV	C6_RV	0.0626546939097451	0.062736873538186	0.0169437071750688	ventral	ventral	3.0		inter
A003	OA	66	F	C3_RV	C6_LV	-0.0196947763497316	-0.0196973233734858	-0.6344566336174899	ventral	ventral	3.0		inter
A003	OA	66	F	C3_RV	C6_RD	-0.079468735599611	-0.0796366614635211	-1.107280287530565	right	within	3.0		inter
A003	OA	66	F	C3_RV	C6_LD	-0.0620764650192732	-0.0621563868483332	-0.9697040414722654	cross2	cross	3.0		inter
A003	OA	66	F	C3_RV	C7_RV	0.1131526893502035	0.1136393514454553	0.4163926815960084	ventral	ventral	4.0		inter
A003	OA	66	F	C3_RV	C7_LV	0.1469805652263475	0.1480529208616901	0.6839777650771343	ventral	ventral	4.0		inter
A003	OA	66	F	C3_RV	C7_RD	-0.0640970822029106	-0.064185078807562	-0.98568751675007	right	within	4.0		inter
A003	OA	66	F	C3_RV	C7_LD	-0.1945908057722165	-0.1971042598485684	-2.0179182735053467	cross2	cross	4.0		inter
A003	OA	66	F	C3_LV	C1_RV	0.0020723047432894	0.0020723077097646	-0.4622747847558517	ventral	ventral	2.0		inter
A003	OA	66	F	C3_LV	C1_LV	-0.0053025995758591	-0.0053026492754221	-0.5206117135990953	ventral	ventral	2.0		inter
A003	OA	66	F	C3_LV	C1_RD	-0.1393931421815233	-0.140306639604696	-1.5812940091277283	cross1	cross	2.0		inter
A003	OA	66	F	C3_LV	C1_LD	-0.1519172120057129	-0.1531023578583314	-1.680361839508192	left	within	2.0		inter
A003	OA	66	F	C3_LV	C2_RV	0.063617527521882	0.063703560603706	0.0245599084826948	ventral	ventral	1.0		inter
A003	OA	66	F	C3_LV	C2_LV	0.2107752179365528	0.2139824671355865	1.1886058869731395	ventral	ventral	1.0		inter
A003	OA	66	F	C3_LV	C2_RD	0.0361984302507687	0.0362142532783246	-0.1923304886303587	cross1	cross	1.0		inter
A003	OA	66	F	C3_LV	C2_LD	0.1720800008668486	0.1738093488098706	0.88251918712158	left	within	1.0		inter
A003	OA	66	F	C3_LV	C3_RV	0.5231934383623256	0.5807267393747754	3.659894829256689	ventral	ventral	0.0	C3	intra
A003	OA	66	F	C3_LV	C3_LV
A003	OA	66	F	C3_LV	C3_RD	0.1832154016301739	0.1853077588142278	0.9706023748972428	cross1	cross	0.0	C3	intra
A003	OA	66	F	C3_LV	C3_LD	0.3059075906607975	0.3160242217445754	1.9411214747203016	left	within	0.0	C3	intra
A003	OA	66	F	C3_LV	C4_RV	0.0150247056925977	0.0150258364136937	-0.3598187717921212	ventral	ventral	1.0		inter
A003	OA	66	F	C3_LV	C4_LV	0.1226633965757341	0.1232842214117922	0.491624227207268	ventral	ventral	1.0		inter
A003	OA	66	F	C3_LV	C4_RD	0.0713437275215172	0.0714651433355782	0.0856756545456104	cross1	cross	1.0		inter
A003	OA	66	F	C3_LV	C4_LD	0.073304526943722	0.0734362538468171	0.1011859596857102	left	within	1.0		inter
A003	OA	66	F	C3_LV	C5_RV	-0.1498083010499952	-0.1509443302449334	-1.66367994330501	ventral	ventral	2.0		inter
A003	OA	66	F	C3_LV	C5_LV	0.1029670577825696	0.1033332832626778	0.3358223530506273	ventral	ventral	2.0		inter
A003	OA	66	F	C3_LV	C5_RD	0.0485679604178166	0.0486062026826783	-0.0944850970222501	cross1	cross	2.0		inter
A003	OA	66	F	C3_LV	C5_LD	0.1077466280432566	0.1081665122906897	0.3736296842555923	left	within	2.0		inter
A003	OA	66	F	C3_LV	C6_RV	0.0528814864768006	0.0529308628565444	-0.0603642661779685	ventral	ventral	3.0		inter
A003	OA	66	F	C3_LV	C6_LV	0.1738283496788827	0.1756116094238305	0.8963489665772917	ventral	ventral	3.0		inter
A003	OA	66	F	C3_LV	C6_RD	-0.1476101884325571	-0.1486965072960105	-1.646292444592657	cross1	cross	3.0		inter
A003	OA	66	F	C3_LV	C6_LD	0.0255315535918671	0.0255371034307825	-0.2767075595320515	left	within	3.0		inter
A003	OA	66	F	C3_LV	C7_RV	0.0373369714236521	0.0373543358113637	-0.1833244063120908	ventral	ventral	4.0		inter
A003	OA	66	F	C3_LV	C7_LV	0.088678049222748	0.0889116008872394	0.2227935136892171	ventral	ventral	4.0		inter
A003	OA	66	F	C3_LV	C7_RD	-0.0562259637083976	-0.0562853265014451	-0.9234254371812668	cross1	cross	4.0		inter
A003	OA	66	F	C3_LV	C7_LD	0.0136666880689245	0.0136675390448336	-0.3705609555618001	left	within	4.0		inter
A003	OA	66	F	C3_RD	C1_RV	0.1995485017863965	0.2022622876145041	1.0998003767112012	right	within	2.0		inter
A003	OA	66	F	C3_RD	C1_LV	-0.0089745522306749	-0.0089747931868728	-0.5496575739207757	cross1	cross	2.0		inter
A003	OA	66	F	C3_RD	C1_RD	0.2219614498258846	0.2257182595717275	1.2770911588508502	dorsal	dorsal	2.0		inter
A003	OA	66	F	C3_RD	C1_LD	0.1608748375373694	0.1622846471396341	0.7938841638669032	dorsal	dorsal	2.0		inter
A003	OA	66	F	C3_RD	C2_RV	0.1944919100633303	0.1970014740742284	1.0598017518108165	right	within	1.0		inter
A003	OA	66	F	C3_RD	C2_LV	0.1032432549717116	0.1036124481645312	0.3380071265842777	cross1	cross	1.0		inter
A003	OA	66	F	C3_RD	C2_RD	0.180526219286826	0.1825265815895145	0.94933041905599	dorsal	dorsal	1.0		inter
A003	OA	66	F	C3_RD	C2_LD	0.237719056962416	0.2423551575588307	1.401736898847345	dorsal	dorsal	1.0		inter
A003	OA	66	F	C3_RD	C3_RV	0.244852678163022	0.2499298063147671	1.4581652312521305	right	within	0.0	C3	intra
A003	OA	66	F	C3_RD	C3_LV	0.1832154016301739	0.1853077588142278	0.9706023748972428	cross1	cross	0.0	C3	intra
A003	OA	66	F	C3_RD	C3_RD
A003	OA	66	F	C3_RD	C3_LD	0.4815486878698986	0.5249985542514257	3.3304767458432605	dorsal	dorsal	0.0	C3	intra
A003	OA	66	F	C3_RD	C4_RV	-0.0118032161547829	-0.0118037643258778	-0.5720328562188371	right	within	1.0		inter
A003	OA	66	F	C3_RD	C4_LV	0.0723506611286411	0.072477301811618	0.0936406953985658	cross1	cross	1.0		inter
A003	OA	66	F	C3_RD	C4_RD	0.1037192598689841	0.1040936054821743	0.341772417985974	dorsal	dorsal	1.0		inter
A003	OA	66	F	C3_RD	C4_LD	0.3481435903063804	0.363329749828501	2.27521645403416	dorsal	dorsal	1.0		inter
A003	OA	66	F	C3_RD	C5_RV	-0.0941495757909868	-0.0944292498362654	-1.223408591375759	right	within	2.0		inter
A003	OA	66	F	C3_RD	C5_LV	-0.0024357111352398	-0.0024357159520289	-0.497934067934231	cross1	cross	2.0		inter
A003	OA	66	F	C3_RD	C5_RD	0.1573384902701443	0.1586564480917401	0.7659109685594789	dorsal	dorsal	2.0		inter
A003	OA	66	F	C3_RD	C5_LD	0.0271470498122625	0.0271537215468128	-0.2639286699387262	dorsal	dorsal	2.0		inter
A003	OA	66	F	C3_RD	C6_RV	0.2234649710790672	0.227300249755697	1.2889843046552618	right	within	3.0		inter
A003	OA	66	F	C3_RD	C6_LV	0.116061120310306	0.1165864945599608	0.4393989366771019	cross1	cross	3.0		inter
A003	OA	66	F	C3_RD	C6_RD	0.0616112641193421	0.0616893998717671	0.0086899744076333	dorsal	dorsal	3.0		inter
A003	OA	66	F	C3_RD	C6_LD	0.0752657003497516	0.0754083102546595	0.1166992231106681	dorsal	dorsal	3.0		inter
A003	OA	66	F	C3_RD	C7_RV	-0.0609748586833963	-0.0610505945248549	-0.9609901209048546	right	within	4.0		inter
A003	OA	66	F	C3_RD	C7_LV	0.1252559295006507	0.125917214469735	0.5121316673339064	cross1	cross	4.0		inter
A003	OA	66	F	C3_RD	C7_RD	0.1127627603998551	0.1132443829095021	0.4133082676909588	dorsal	dorsal	4.0		inter
A003	OA	66	F	C3_RD	C7_LD	0.1045528911313273	0.1049363760712905	0.348366603554802	dorsal	dorsal	4.0		inter
A003	OA	66	F	C3_LD	C1_RV	0.1632872551833979	0.1647621507959172	0.812966857074345	cross2	cross	2.0		inter
A003	OA	66	F	C3_LD	C1_LV	0.054803165578049	0.0548581296967824	-0.0451634103922196	left	within	2.0		inter
A003	OA	66	F	C3_LD	C1_RD	0.148057340241587	0.1491536498831529	0.6924952650643691	dorsal	dorsal	2.0		inter
A003	OA	66	F	C3_LD	C1_LD	0.0889799446999933	0.0892158974464702	0.2251815656844728	dorsal	dorsal	2.0		inter
A003	OA	66	F	C3_LD	C2_RV	0.1927596559369196	0.1952017459205194	1.046099284451551	cross2	cross	1.0		inter
A003	OA	66	F	C3_LD	C2_LV	0.2260817735897429	0.230056298199259	1.3096837219298354	left	within	1.0		inter
A003	OA	66	F	C3_LD	C2_RD	0.1526389124035581	0.1538411907988955	0.728736392764037	dorsal	dorsal	1.0		inter
A003	OA	66	F	C3_LD	C2_LD	0.3119686638815919	0.322724850701176	1.9890657438109671	dorsal	dorsal	1.0		inter
A003	OA	66	F	C3_LD	C3_RV	0.318669531977514	0.330165559878404	2.042070914913296	cross2	cross	0.0	C3	intra
A003	OA	66	F	C3_LD	C3_LV	0.3059075906607975	0.3160242217445754	1.9411214747203016	left	within	0.0	C3	intra
A003	OA	66	F	C3_LD	C3_RD	0.4815486878698986	0.5249985542514257	3.3304767458432605	dorsal	dorsal	0.0	C3	intra
A003	OA	66	F	C3_LD	C3_LD
A003	OA	66	F	C3_LD	C4_RV	0.0164329763556868	0.0164344557972349	-0.3486790766978613	cross2	cross	1.0		inter
A003	OA	66	F	C3_LD	C4_LV	0.0086942665360896	0.0086944856133458	-0.4098937778719732	left	within	1.0		inter
A003	OA	66	F	C3_LD	C4_RD	0.1619762786200437	0.1634155578587939	0.8025967772493118	dorsal	dorsal	1.0		inter
A003	OA	66	F	C3_LD	C4_LD	0.1177273326991711	0.1182757903383651	0.4525790010359804	dorsal	dorsal	1.0		inter
A003	OA	66	F	C3_LD	C5_RV	-0.088149436643955	-0.0883788235808048	-1.1759463226706424	cross2	cross	2.0		inter
A003	OA	66	F	C3_LD	C5_LV	0.0212149307270437	0.0212181143446645	-0.3108528867133799	left	within	2.0		inter
A003	OA	66	F	C3_LD	C5_RD	0.2948069010355799	0.303822593648497	1.8533128588043173	dorsal	dorsal	2.0		inter
A003	OA	66	F	C3_LD	C5_LD	-0.0121612334949509	-0.0121618330791326	-0.5748648430751001	dorsal	dorsal	2.0		inter
A003	OA	66	F	C3_LD	C6_RV	0.1282602738034599	0.1289706222032335	0.5358966156273394	cross2	cross	3.0		inter
A003	OA	66	F	C3_LD	C6_LV	0.1508467633125176	0.1520068027554141	0.7145601445747475	left	within	3.0		inter
A003	OA	66	F	C3_LD	C6_RD	-0.0389726308231716	-0.0389923802250036	-0.7869482153384179	dorsal	dorsal	3.0		inter
A003	OA	66	F	C3_LD	C6_LD	-0.0429248903898972	-0.042951283272216	-0.8182113579008856	dorsal	dorsal	3.0		inter
A003	OA	66	F	C3_LD	C7_RV	-0.0544679574682472	-0.0545219179768213	-0.9095192655891352	cross2	cross	4.0		inter
A003	OA	66	F	C3_LD	C7_LV	0.1147299600927992	0.1152373690001976	0.4288692002185524	left	within	4.0		inter
A003	OA	66	F	C3_LD	C7_RD	0.0711227633994301	0.0712430522836482	0.0839277853246319	dorsal	dorsal	4.0		inter
A003	OA	66	F	C3_LD	C7_LD	0.1232169649789604	0.1238462850215527	0.4960030610404108	dorsal	dorsal	4.0		inter
A003	OA	66	F	C4_RV	C1_RV	-0.1067823007013303	-0.107190960497209	-1.3233359046396769	ventral	ventral	3.0		inter
A003	OA	66	F	C4_RV	C1_LV	-0.1471131037874453	-0.1481883886112024	-1.6423604082819403	ventral	ventral	3.0		inter
A003	OA	66	F	C4_RV	C1_RD	-0.1052134969634348	-0.105604329742708	-1.31092636167259	right	within	3.0		inter
A003	OA	66	F	C4_RV	C1_LD	-0.0124644536639591	-0.0124650992274689	-0.5772633736400778	cross2	cross	3.0		inter
A003	OA	66	F	C4_RV	C2_RV	0.0182331425493843	0.0182351634733186	-0.3344394116658585	ventral	ventral	2.0		inter
A003	OA	66	F	C4_RV	C2_LV	-0.1076280643262512	-0.1080465575101846	-1.330026059558312	ventral	ventral	2.0		inter
A003	OA	66	F	C4_RV	C2_RD	-0.0870638722145858	-0.0872848629740861	-1.167359296706599	right	within	2.0		inter
A003	OA	66	F	C4_RV	C2_LD	-0.1621084838049339	-0.163551328061682	-1.760976783383417	cross2	cross	2.0		inter
A003	OA	66	F	C4_RV	C3_RV	0.0777774831503414	0.0779348889328012	0.136567914034187	ventral	ventral	1.0		inter
A003	OA	66	F	C4_RV	C3_LV	0.0150247056925977	0.0150258364136937	-0.3598187717921212	ventral	ventral	1.0		inter
A003	OA	66	F	C4_RV	C3_RD	-0.0118032161547829	-0.0118037643258778	-0.5720328562188371	right	within	1.0		inter
A003	OA	66	F	C4_RV	C3_LD	0.0164329763556868	0.0164344557972349	-0.3486790766978613	cross2	cross	1.0		inter
A003	OA	66	F	C4_RV	C4_RV
A003	OA	66	F	C4_RV	C4_LV	0.4643450759012136	0.5028366094544363	3.194392826129463	ventral	ventral	0.0	C4	intra
A003	OA	66	F	C4_RV	C4_RD	0.4157245987323243	0.4425121568666235	2.809795386734684	right	within	0.0	C4	intra
A003	OA	66	F	C4_RV	C4_LD	0.2587123113210937	0.2647278542253684	1.5677976275988308	cross2	cross	0.0	C4	intra
A003	OA	66	F	C4_RV	C5_RV	0.1873890627803293	0.1896298338641526	1.0036168470850708	ventral	ventral	1.0		inter
A003	OA	66	F	C4_RV	C5_LV	0.0126851730059949	0.0126858534773727	-0.3783249307819297	ventral	ventral	1.0		inter
A003	OA	66	F	C4_RV	C5_RD	0.2156896397952126	0.2191309949470338	1.227479920569742	right	within	1.0		inter
A003	OA	66	F	C4_RV	C5_LD	-0.0363399259315914	-0.0363559353355116	-0.7661230071351606	cross2	cross	1.0		inter
A003	OA	66	F	C4_RV	C6_RV	0.2573978716860513	0.2633196377738878	1.5574001542025846	ventral	ventral	2.0		inter
A003	OA	66	F	C4_RV	C6_LV	0.2079066080335471	0.2109823801317572	1.16591462420568	ventral	ventral	2.0		inter
A003	OA	66	F	C4_RV	C6_RD	0.1215974175170509	0.1222021015212625	0.483192125338051	right	within	2.0		inter
A003	OA	66	F	C4_RV	C6_LD	-0.0665090800542849	-0.0666074078572617	-1.0047668893000756	cross2	cross	2.0		inter
A003	OA	66	F	C4_RV	C7_RV	0.1170994870742649	0.1176391682776951	0.4476126199197405	ventral	ventral	3.0		inter
A003	OA	66	F	C4_RV	C7_LV	0.0366347757800006	0.0366511782508688	-0.1888789105503863	ventral	ventral	3.0		inter
A003	OA	66	F	C4_RV	C7_RD	-0.098872907686195	-0.0991969997529729	-1.2607710661618174	right	within	3.0		inter
A003	OA	66	F	C4_RV	C7_LD	-0.0322543957685687	-0.0322655880000482	-0.7338056682120844	cross2	cross	3.0		inter
A003	OA	66	F	C4_LV	C1_RV	-0.0484069464609931	-0.0484448092842745	-0.8615754886196846	ventral	ventral	3.0		inter
A003	OA	66	F	C4_LV	C1_LV	-0.092090139959004	-0.092351799028675	-1.2071180530326833	ventral	ventral	3.0		inter
A003	OA	66	F	C4_LV	C1_RD	-0.1145780406312372	-0.1150834258728159	-1.385001725088438	cross1	cross	3.0		inter
A003	OA	66	F	C4_LV	C1_LD	-0.1031548836426201	-0.1035231255452041	-1.294642329552973	left	within	3.0		inter
A003	OA	66	F	C4_LV	C2_RV	0.0541655193758718	0.054218584956247	-0.0502073159825597	ventral	ventral	2.0		inter
A003	OA	66	F	C4_LV	C2_LV	-0.0284252421693776	-0.0284329016951247	-0.7035163178179568	ventral	ventral	2.0		inter
A003	OA	66	F	C4_LV	C2_RD	-0.03228708046183	-0.0322983067666536	-0.7340642104985378	cross1	cross	2.0		inter
A003	OA	66	F	C4_LV	C2_LD	-0.173506893640277	-0.1752801566186395	-1.851140424118935	left	within	2.0		inter
A003	OA	66	F	C4_LV	C3_RV	0.145777866145373	0.1468238872707322	0.6744641812161928	ventral	ventral	1.0		inter
A003	OA	66	F	C4_LV	C3_LV	0.1226633965757341	0.1232842214117922	0.491624227207268	ventral	ventral	1.0		inter
A003	OA	66	F	C4_LV	C3_RD	0.0723506611286411	0.072477301811618	0.0936406953985658	cross1	cross	1.0		inter
A003	OA	66	F	C4_LV	C3_LD	0.0086942665360896	0.0086944856133458	-0.4098937778719732	left	within	1.0		inter
A003	OA	66	F	C4_LV	C4_RV	0.4643450759012136	0.5028366094544363	3.194392826129463	ventral	ventral	0.0	C4	intra
A003	OA	66	F	C4_LV	C4_LV
A003	OA	66	F	C4_LV	C4_RD	0.2613602662687072	0.2675678485232537	1.5887434667140523	cross1	cross	0.0	C4	intra
A003	OA	66	F	C4_LV	C4_LD	0.3112033612469432	0.3218772588364698	1.9830120509887932	left	within	0.0	C4	intra
A003	OA	66	F	C4_LV	C5_RV	0.1524735238083098	0.1536718613308362	0.727428136779287	ventral	ventral	1.0		inter
A003	OA	66	F	C4_LV	C5_LV	0.0878418948461477	0.0880688818279712	0.2161793697954389	ventral	ventral	1.0		inter
A003	OA	66	F	C4_LV	C5_RD	0.1496929115196895	0.1508262937165244	0.7054329522721856	cross1	cross	1.0		inter
A003	OA	66	F	C4_LV	C5_LD	0.0254752911913459	0.0254808044119823	-0.2771526060728229	left	within	1.0		inter
A003	OA	66	F	C4_LV	C6_RV	0.1513052379593963	0.1524759860306321	0.7181867682832004	ventral	ventral	2.0		inter
A003	OA	66	F	C4_LV	C6_LV	0.1412804588180722	0.1422318732132516	0.6388888137432054	ventral	ventral	2.0		inter
A003	OA	66	F	C4_LV	C6_RD	0.0844920758220424	0.0846940019160898	0.1896816492027009	cross1	cross	2.0		inter
A003	OA	66	F	C4_LV	C6_LD	-0.0338361349060926	-0.0338490566003377	-0.7463175327083765	left	within	2.0		inter
A003	OA	66	F	C4_LV	C7_RV	0.0271873606739581	0.0271940621822038	-0.2636098031753656	ventral	ventral	3.0		inter
A003	OA	66	F	C4_LV	C7_LV	0.0647747482164124	0.0648655702392329	0.0337137494535483	ventral	ventral	3.0		inter
A003	OA	66	F	C4_LV	C7_RD	-0.1904754504199612	-0.192830472488935	-1.9853650115293464	cross1	cross	3.0		inter
A003	OA	66	F	C4_LV	C7_LD	-0.1050693721633673	-0.105458593872959	-1.3097863064471615	left	within	3.0		inter
A003	OA	66	F	C4_RD	C1_RV	-0.014348612094289	-0.0143495969261327	-0.5921674336146817	right	within	3.0		inter
A003	OA	66	F	C4_RD	C1_LV	-0.0876770658901483	-0.0879027735510836	-1.1722097780512233	cross1	cross	3.0		inter
A003	OA	66	F	C4_RD	C1_RD	0.0188028486447242	0.0188050650125417	-0.3299329255465593	dorsal	dorsal	3.0		inter
A003	OA	66	F	C4_RD	C1_LD	0.0176865469198763	0.0176883914655756	-0.3387630895014941	dorsal	dorsal	3.0		inter
A003	OA	66	F	C4_RD	C2_RV	0.0349238381428237	0.0349380471137319	-0.2024127603301129	right	within	2.0		inter
A003	OA	66	F	C4_RD	C2_LV	-0.0280469806517444	-0.0280543383527435	-0.7005241955769927	cross1	cross	2.0		inter
A003	OA	66	F	C4_RD	C2_RD	0.0208907403519752	0.0208937802147661	-0.3134172956905826	dorsal	dorsal	2.0		inter
A003	OA	66	F	C4_RD	C2_LD	0.0187916107279211	0.0187938231235762	-0.3300218196561659	dorsal	dorsal	2.0		inter
A003	OA	66	F	C4_RD	C3_RV	0.1294628361553858	0.1301934908130415	0.5454091179348904	right	within	1.0		inter
A003	OA	66	F	C4_RD	C3_LV	0.0713437275215172	0.0714651433355782	0.0856756545456104	cross1	cross	1.0		inter
A003	OA	66	F	C4_RD	C3_RD	0.1037192598689841	0.1040936054821743	0.341772417985974	dorsal	dorsal	1.0		inter
A003	OA	66	F	C4_RD	C3_LD	0.1619762786200437	0.1634155578587939	0.8025967772493118	dorsal	dorsal	1.0		inter
A003	OA	66	F	C4_RD	C4_RV	0.4157245987323243	0.4425121568666235	2.809795386734684	right	within	0.0	C4	intra
A003	OA	66	F	C4_RD	C4_LV	0.2613602662687072	0.2675678485232537	1.5887434667140523	cross1	cross	0.0	C4	intra
A003	OA	66	F	C4_RD	C4_RD
A003	OA	66	F	C4_RD	C4_LD	0.3340735550636113	0.3474065711405886	2.163919736238354	dorsal	dorsal	0.0	C4	intra
A003	OA	66	F	C4_RD	C5_RV	0.1867288998426639	0.1889457334994275	0.9983948297336676	right	within	1.0		inter
A003	OA	66	F	C4_RD	C5_LV	0.102721052599517	0.1030846482911649	0.3338764041626467	cross1	cross	1.0		inter
A003	OA	66	F	C4_RD	C5_RD	0.0740978667485391	0.0742339265459311	0.1074614319819357	dorsal	dorsal	1.0		inter
A003	OA	66	F	C4_RD	C5_LD	-0.0775924901084577	-0.0777487726868048	-1.0924388204452669	dorsal	dorsal	1.0		inter
A003	OA	66	F	C4_RD	C6_RV	0.0860880507653688	0.086301672037995	0.2023061216941872	right	within	2.0		inter
A003	OA	66	F	C4_RD	C6_LV	-0.0299205218425344	-0.0299294553005605	-0.7153442711199682	cross1	cross	2.0		inter
A003	OA	66	F	C4_RD	C6_RD	0.2029813910221833	0.2058401098738561	1.1269551988496866	dorsal	dorsal	2.0		inter
A003	OA	66	F	C4_RD	C6_LD	-0.069210648630758	-0.0693214762948133	-1.0261368226565877	dorsal	dorsal	2.0		inter
A003	OA	66	F	C4_RD	C7_RV	0.0102923605746341	0.0102927240302031	-0.3972525429247866	right	within	3.0		inter
A003	OA	66	F	C4_RD	C7_LV	0.1537137219194984	0.154941824584018	0.73723834526919	cross1	cross	3.0		inter
A003	OA	66	F	C4_RD	C7_RD	0.075058195488357	0.0751996264713591	0.1150578192618921	dorsal	dorsal	3.0		inter
A003	OA	66	F	C4_RD	C7_LD	-0.0876781089912241	-0.0879038247329723	-1.172218029183794	dorsal	dorsal	3.0		inter
A003	OA	66	F	C4_LD	C1_RV	-0.1038391511921413	-0.1042148021081122	-1.300055019076621	cross2	cross	3.0		inter
A003	OA	66	F	C4_LD	C1_LV	-0.1615205465910504	-0.1629475823896989	-1.75632608556737	left	within	3.0		inter
A003	OA	66	F	C4_LD	C1_RD	0.103667628931263	0.1040414133574714	0.3413640072175622	dorsal	dorsal	3.0		inter
A003	OA	66	F	C4_LD	C1_LD	0.0864648162670278	0.086681263076859	0.2052864101575643	dorsal	dorsal	3.0		inter
A003	OA	66	F	C4_LD	C2_RV	0.0965734934304469	0.0968754136967931	0.2852480143848283	cross2	cross	2.0		inter
A003	OA	66	F	C4_LD	C2_LV	0.0624381590768807	0.062519488281276	0.0152308744940946	left	within	2.0		inter
A003	OA	66	F	C4_LD	C2_RD	0.0757127755280823	0.0758579477561784	0.1202356748037622	dorsal	dorsal	2.0		inter
A003	OA	66	F	C4_LD	C2_LD	0.2031656360536078	0.2060322797718823	1.1284126129153886	dorsal	dorsal	2.0		inter
A003	OA	66	F	C4_LD	C3_RV	0.1901572312497344	0.192500294153992	1.025513598559731	cross2	cross	1.0		inter
A003	OA	66	F	C4_LD	C3_LV	0.073304526943722	0.0734362538468171	0.1011859596857102	left	within	1.0		inter
A003	OA	66	F	C4_LD	C3_RD	0.3481435903063804	0.363329749828501	2.27521645403416	dorsal	dorsal	1.0		inter
A003	OA	66	F	C4_LD	C3_LD	0.1177273326991711	0.1182757903383651	0.4525790010359804	dorsal	dorsal	1.0		inter
A003	OA	66	F	C4_LD	C4_RV	0.2587123113210937	0.2647278542253684	1.5677976275988308	cross2	cross	0.0	C4	intra
A003	OA	66	F	C4_LD	C4_LV	0.3112033612469432	0.3218772588364698	1.9830120509887932	left	within	0.0	C4	intra
A003	OA	66	F	C4_LD	C4_RD	0.3340735550636113	0.3474065711405886	2.163919736238354	dorsal	dorsal	0.0	C4	intra
A003	OA	66	F	C4_LD	C4_LD
A003	OA	66	F	C4_LD	C5_RV	0.0093578323319212	0.0093581054983613	-0.4046448432500386	cross2	cross	1.0		inter
A003	OA	66	F	C4_LD	C5_LV	0.0938788112058976	0.0941560707096852	0.2639325534126064	left	within	1.0		inter
A003	OA	66	F	C4_LD	C5_RD	0.0360424594002244	0.0360580786685516	-0.1935642484211399	dorsal	dorsal	1.0		inter
A003	OA	66	F	C4_LD	C5_LD	0.1289911961588508	0.1297138408338072	0.5416783537477468	dorsal	dorsal	1.0		inter
A003	OA	66	F	C4_LD	C6_RV	0.2282668916710812	0.2323603239675017	1.3269684313319816	cross2	cross	2.0		inter
A003	OA	66	F	C4_LD	C6_LV	0.1630406803999847	0.1645088320374002	0.811016402536628	left	within	2.0		inter
A003	OA	66	F	C4_LD	C6_RD	0.036459923850475	0.0364760924572632	-0.1902620233515052	dorsal	dorsal	2.0		inter
A003	OA	66	F	C4_LD	C6_LD	0.1050061591865161	0.1053946756911178	0.3519520421094156	dorsal	dorsal	2.0		inter
A003	OA	66	F	C4_LD	C7_RV	0.04079686687077	0.0408195233894387	-0.1559559597846541	cross2	cross	3.0		inter
A003	OA	66	F	C4_LD	C7_LV	0.1973498311826135	0.1999734778679853	1.082408464218236	left	within	3.0		inter
A003	OA	66	F	C4_LD	C7_RD	0.0506144512301278	0.050657739537401	-0.0782969563047944	dorsal	dorsal	3.0		inter
A003	OA	66	F	C4_LD	C7_LD	-0.0255895323967679	-0.0255951201404155	-0.6810853014866257	dorsal	dorsal	3.0		inter
A003	OA	66	F	C5_RV	C1_RV	0.148831372965311	0.1499451233430504	0.6986180145906224	ventral	ventral	4.0		inter
A003	OA	66	F	C5_RV	C1_LV	0.0794675373031642	0.0796354555515174	0.1499365713872682	ventral	ventral	4.0		inter
A003	OA	66	F	C5_RV	C1_RD	0.2277393836694677	0.2318038894627189	1.3227957403487962	right	within	4.0		inter
A003	OA	66	F	C5_RV	C1_LD	0.0569566200028006	0.0570183303281045	-0.0281291666776644	cross2	cross	4.0		inter
A003	OA	66	F	C5_RV	C2_RV	0.0073840799270065	0.0073842141361548	-0.4202576090049418	ventral	ventral	3.0		inter
A003	OA	66	F	C5_RV	C2_LV	-0.0776725045707292	-0.0778292723045906	-1.0930717504183167	ventral	ventral	3.0		inter
A003	OA	66	F	C5_RV	C2_RD	0.0507648622578136	0.0508085380332575	-0.0771071757951587	right	within	3.0		inter
A003	OA	66	F	C5_RV	C2_LD	-0.078047633533967	-0.0782066892457017	-1.0960390935441966	cross2	cross	3.0		inter
A003	OA	66	F	C5_RV	C3_RV	-0.1804442271663235	-0.1824418286490587	-1.90601608280647	ventral	ventral	2.0		inter
A003	OA	66	F	C5_RV	C3_LV	-0.1498083010499952	-0.1509443302449334	-1.66367994330501	ventral	ventral	2.0		inter
A003	OA	66	F	C5_RV	C3_RD	-0.0941495757909868	-0.0944292498362654	-1.223408591375759	right	within	2.0		inter
A003	OA	66	F	C5_RV	C3_LD	-0.088149436643955	-0.0883788235808048	-1.1759463226706424	cross2	cross	2.0		inter
A003	OA	66	F	C5_RV	C4_RV	0.1873890627803293	0.1896298338641526	1.0036168470850708	ventral	ventral	1.0		inter
A003	OA	66	F	C5_RV	C4_LV	0.1524735238083098	0.1536718613308362	0.727428136779287	ventral	ventral	1.0		inter
A003	OA	66	F	C5_RV	C4_RD	0.1867288998426639	0.1889457334994275	0.9983948297336676	right	within	1.0		inter
A003	OA	66	F	C5_RV	C4_LD	0.0093578323319212	0.0093581054983613	-0.4046448432500386	cross2	cross	1.0		inter
A003	OA	66	F	C5_RV	C5_RV
A003	OA	66	F	C5_RV	C5_LV	0.3051878485479539	0.31523036564731	1.935428174494912	ventral	ventral	0.0	C5	intra
A003	OA	66	F	C5_RV	C5_RD	0.0858751214235226	0.0860871568201007	0.2006218091490506	right	within	0.0	C5	intra
A003	OA	66	F	C5_RV	C5_LD	0.0760804324726559	0.0762277347872144	0.123143912807423	cross2	cross	0.0	C5	intra
A003	OA	66	F	C5_RV	C6_RV	0.1051785387243621	0.1055689803197708	0.3533155978110465	ventral	ventral	1.0		inter
A003	OA	66	F	C5_RV	C6_LV	-0.1324943191511276	-0.1332778904069904	-1.5267229759576617	ventral	ventral	1.0		inter
A003	OA	66	F	C5_RV	C6_RD	-0.1733400920972999	-0.1751081828421497	-1.849820991442591	right	within	1.0		inter
A003	OA	66	F	C5_RV	C6_LD	0.0165943431441283	0.0165958666029084	-0.3474026339878819	cross2	cross	1.0		inter
A003	OA	66	F	C5_RV	C7_RV	0.1461820429288338	0.1472368646694308	0.6776612982547986	ventral	ventral	2.0		inter
A003	OA	66	F	C5_RV	C7_LV	0.0324509785606778	0.0324623767708852	-0.221973561018526	ventral	ventral	2.0		inter
A003	OA	66	F	C5_RV	C7_RD	0.0337909957213981	0.0338038657463473	-0.211373764414969	right	within	2.0		inter
A003	OA	66	F	C5_RV	C7_LD	-0.0734107891434999	-0.0735430909742454	-1.0593607517572348	cross2	cross	2.0		inter
A003	OA	66	F	C5_LV	C1_RV	0.1191643282338253	0.1197332332085981	0.4639459154562155	ventral	ventral	4.0		inter
A003	OA	66	F	C5_LV	C1_LV	-0.0154150399918919	-0.0154162611577057	-0.6006030858871297	ventral	ventral	4.0		inter
A003	OA	66	F	C5_LV	C1_RD	0.0586230025353441	0.0586902970569598	-0.0149477564491675	cross1	cross	4.0		inter
A003	OA	66	F	C5_LV	C1_LD	-0.0085028770462837	-0.0085030819714436	-0.5459265313908396	left	within	4.0		inter
A003	OA	66	F	C5_LV	C2_RV	0.1144535947756539	0.1149573263641821	0.4266830967596658	ventral	ventral	3.0		inter
A003	OA	66	F	C5_LV	C2_LV	0.0984513024223842	0.0987712501461126	0.3001018490656961	ventral	ventral	3.0		inter
A003	OA	66	F	C5_LV	C2_RD	0.0894295371031061	0.0896690961799476	0.2287379291156225	cross1	cross	3.0		inter
A003	OA	66	F	C5_LV	C2_LD	0.0984728645085044	0.0987930233183897	0.3002724093644161	left	within	3.0		inter
A003	OA	66	F	C5_LV	C3_RV	-0.1186404378351184	-0.1192018299362423	-1.4171360778013922	ventral	ventral	2.0		inter
A003	OA	66	F	C5_LV	C3_LV	0.1029670577825696	0.1033332832626778	0.3358223530506273	ventral	ventral	2.0		inter
A003	OA	66	F	C5_LV	C3_RD	-0.0024357111352398	-0.0024357159520289	-0.497934067934231	cross1	cross	2.0		inter
A003	OA	66	F	C5_LV	C3_LD	0.0212149307270437	0.0212181143446645	-0.3108528867133799	left	within	2.0		inter
A003	OA	66	F	C5_LV	C4_RV	0.0126851730059949	0.0126858534773727	-0.3783249307819297	ventral	ventral	1.0		inter
A003	OA	66	F	C5_LV	C4_LV	0.0878418948461477	0.0880688818279712	0.2161793697954389	ventral	ventral	1.0		inter
A003	OA	66	F	C5_LV	C4_RD	0.102721052599517	0.1030846482911649	0.3338764041626467	cross1	cross	1.0		inter
A003	OA	66	F	C5_LV	C4_LD	0.0938788112058976	0.0941560707096852	0.2639325534126064	left	within	1.0		inter
A003	OA	66	F	C5_LV	C5_RV	0.305187848547954	0.31523036564731	1.935428174494912	ventral	ventral	0.0	C5	intra
A003	OA	66	F	C5_LV	C5_LV
A003	OA	66	F	C5_LV	C5_RD	0.0783609562702219	0.0785219400305757	0.1411832999976411	cross1	cross	0.0	C5	intra
A003	OA	66	F	C5_LV	C5_LD	0.2737887291282917	0.2809550052350496	1.6870550273926028	left	within	0.0	C5	intra
A003	OA	66	F	C5_LV	C6_RV	0.1472310956193248	0.1483089926824231	0.685959509256545	ventral	ventral	1.0		inter
A003	OA	66	F	C5_LV	C6_LV	0.1519183714973853	0.153103544742113	0.7230367739279109	ventral	ventral	1.0		inter
A003	OA	66	F	C5_LV	C6_RD	-0.0156859429846496	-0.0156872296771294	-0.6027459812967543	cross1	cross	1.0		inter
A003	OA	66	F	C5_LV	C6_LD	0.0510124016160741	0.0510567200981928	-0.0751490912826251	left	within	1.0		inter
A003	OA	66	F	C5_LV	C7_RV	0.1962311935962196	0.1988097739543648	1.0735598231437478	ventral	ventral	2.0		inter
A003	OA	66	F	C5_LV	C7_LV	-0.0050486267680596	-0.0050486696629126	-0.5186027392483027	ventral	ventral	2.0		inter
A003	OA	66	F	C5_LV	C7_RD	0.0680689792035626	0.0681744023890746	0.059771757852602	cross1	cross	2.0		inter
A003	OA	66	F	C5_LV	C7_LD	-0.045601572244657	-0.0456332212839979	-0.8393844324439259	left	within	2.0		inter
A003	OA	66	F	C5_RD	C1_RV	0.0018992199021128	0.001899222185636	-0.4636439195441291	right	within	4.0		inter
A003	OA	66	F	C5_RD	C1_LV	-0.1281295865484221	-0.1288377513564539	-1.492197091384123	cross1	cross	4.0		inter
A003	OA	66	F	C5_RD	C1_RD	0.2559954743771429	0.2618183130888641	1.5463069184832647	dorsal	dorsal	4.0		inter
A003	OA	66	F	C5_RD	C1_LD	0.0804802251485662	0.0806546621499216	0.1579471293851854	dorsal	dorsal	4.0		inter
A003	OA	66	F	C5_RD	C2_RV	0.0450578938436891	0.0450884234272004	-0.1222504069311874	right	within	3.0		inter
A003	OA	66	F	C5_RD	C2_LV	0.046216475172633	0.0462494229619079	-0.1130858030772473	cross1	cross	3.0		inter
A003	OA	66	F	C5_RD	C2_RD	0.1209566056456519	0.1215517237968656	0.4781231786879034	dorsal	dorsal	3.0		inter
A003	OA	66	F	C5_RD	C2_LD	0.1559018735456032	0.157183704871939	0.7545470506009825	dorsal	dorsal	3.0		inter
A003	OA	66	F	C5_RD	C3_RV	0.224580910139166	0.228475152983407	1.2978115998614317	right	within	2.0		inter
A003	OA	66	F	C5_RD	C3_LV	0.0485679604178166	0.0486062026826783	-0.0944850970222501	cross1	cross	2.0		inter
A003	OA	66	F	C5_RD	C3_RD	0.1573384902701443	0.1586564480917401	0.7659109685594789	dorsal	dorsal	2.0		inter
A003	OA	66	F	C5_RD	C3_LD	0.2948069010355799	0.303822593648497	1.8533128588043173	dorsal	dorsal	2.0		inter
A003	OA	66	F	C5_RD	C4_RV	0.2156896397952126	0.2191309949470338	1.227479920569742	right	within	1.0		inter
A003	OA	66	F	C5_RD	C4_LV	0.1496929115196894	0.1508262937165244	0.7054329522721856	cross1	cross	1.0		inter
A003	OA	66	F	C5_RD	C4_RD	0.0740978667485391	0.0742339265459311	0.1074614319819357	dorsal	dorsal	1.0		inter
A003	OA	66	F	C5_RD	C4_LD	0.0360424594002244	0.0360580786685516	-0.1935642484211399	dorsal	dorsal	1.0		inter
A003	OA	66	F	C5_RD	C5_RV	0.0858751214235226	0.0860871568201007	0.2006218091490506	right	within	0.0	C5	intra
A003	OA	66	F	C5_RD	C5_LV	0.0783609562702219	0.0785219400305757	0.1411832999976411	cross1	cross	0.0	C5	intra
A003	OA	66	F	C5_RD	C5_RD
A003	OA	66	F	C5_RD	C5_LD	0.1586041391055824	0.159954489662867	0.7759224972327095	dorsal	dorsal	0.0	C5	intra
A003	OA	66	F	C5_RD	C6_RV	0.0867434536331523	0.0869620060950296	0.2074904859661775	right	within	1.0		inter
A003	OA	66	F	C5_RD	C6_LV	0.1318430926930924	0.1326150856751141	0.5642374105146758	cross1	cross	1.0		inter
A003	OA	66	F	C5_RD	C6_RD	0.1756910241572192	0.1775329645345463	0.9110830843093288	dorsal	dorsal	1.0		inter
A003	OA	66	F	C5_RD	C6_LD	-0.0812461965443984	-0.0814256751295024	-1.1213403496236392	dorsal	dorsal	1.0		inter
A003	OA	66	F	C5_RD	C7_RV	-0.0554479290539679	-0.0555048584916346	-0.9172710316040724	right	within	2.0		inter
A003	OA	66	F	C5_RD	C7_LV	0.1764137372921093	0.1782787942819758	0.9167998858974784	cross1	cross	2.0		inter
A003	OA	66	F	C5_RD	C7_RD	0.0123037368675096	0.0123043577784298	-0.3813421648918402	dorsal	dorsal	2.0		inter
A003	OA	66	F	C5_RD	C7_LD	-0.1215415702060176	-0.1221454164535579	-1.440084599621065	dorsal	dorsal	2.0		inter
A003	OA	66	F	C5_LD	C1_RV	-0.037217800306456	-0.0372349988629848	-0.7730671643368763	cross2	cross	4.0		inter
A003	OA	66	F	C5_LD	C1_LV	0.0203212507709341	0.0203240487062841	-0.3179220691396301	left	within	4.0		inter
A003	OA	66	F	C5_LD	C1_RD	0.0381566851256553	0.0381752191731249	-0.1768403113548953	dorsal	dorsal	4.0		inter
A003	OA	66	F	C5_LD	C1_LD	0.135862282824305	0.1367076055213284	0.5960299868716642	dorsal	dorsal	4.0		inter
A003	OA	66	F	C5_LD	C2_RV	-0.0140124969638833	-0.0140134141902029	-0.5895086975013598	cross2	cross	3.0		inter
A003	OA	66	F	C5_LD	C2_LV	-0.0371920495137465	-0.0372092123764532	-0.7728634705536159	left	within	3.0		inter
A003	OA	66	F	C5_LD	C2_RD	0.0089460865845032	0.0089463252550852	-0.4079018322670028	dorsal	dorsal	3.0		inter
A003	OA	66	F	C5_LD	C2_LD	0.0075694208654576	0.0075695654366073	-0.4187915261013179	dorsal	dorsal	3.0		inter
A003	OA	66	F	C5_LD	C3_RV	0.0037126203225364	0.003712637380373	-0.4492995692024052	cross2	cross	2.0		inter
A003	OA	66	F	C5_LD	C3_LV	0.1077466280432566	0.1081665122906897	0.3736296842555923	left	within	2.0		inter
A003	OA	66	F	C5_LD	C3_RD	0.0271470498122625	0.0271537215468128	-0.2639286699387262	dorsal	dorsal	2.0		inter
A003	OA	66	F	C5_LD	C3_LD	-0.0121612334949509	-0.0121618330791326	-0.5748648430751001	dorsal	dorsal	2.0		inter
A003	OA	66	F	C5_LD	C4_RV	-0.0363399259315914	-0.0363559353355116	-0.7661230071351606	cross2	cross	1.0		inter
A003	OA	66	F	C5_LD	C4_LV	0.0254752911913459	0.0254808044119823	-0.2771526060728229	left	within	1.0		inter
A003	OA	66	F	C5_LD	C4_RD	-0.0775924901084577	-0.0777487726868048	-1.0924388204452669	dorsal	dorsal	1.0		inter
A003	OA	66	F	C5_LD	C4_LD	0.1289911961588508	0.1297138408338072	0.5416783537477468	dorsal	dorsal	1.0		inter
A003	OA	66	F	C5_LD	C5_RV	0.0760804324726559	0.0762277347872144	0.123143912807423	cross2	cross	0.0	C5	intra
A003	OA	66	F	C5_LD	C5_LV	0.2737887291282917	0.2809550052350496	1.6870550273926028	left	within	0.0	C5	intra
A003	OA	66	F	C5_LD	C5_RD	0.1586041391055824	0.159954489662867	0.7759224972327095	dorsal	dorsal	0.0	C5	intra
A003	OA	66	F	C5_LD	C5_LD
A003	OA	66	F	C5_LD	C6_RV	0.0167954152503702	0.016796994768068	-0.3458121144846336	cross2	cross	1.0		inter
A003	OA	66	F	C5_LD	C6_LV	0.1346554618820074	0.1354782942143868	0.5864837982852509	left	within	1.0		inter
A003	OA	66	F	C5_LD	C6_RD	0.0415788645963888	0.0416028500221021	-0.1497702055428598	dorsal	dorsal	1.0		inter
A003	OA	66	F	C5_LD	C6_LD	0.2153733212428672	0.2187992663302299	1.2249777792426937	dorsal	dorsal	1.0		inter
A003	OA	66	F	C5_LD	C7_RV	0.0300787341500252	0.0300878101241896	-0.2407384761135871	cross2	cross	2.0		inter
A003	OA	66	F	C5_LD	C7_LV	0.0960062725693381	0.0963028844767912	0.2807611869520993	left	within	2.0		inter
A003	OA	66	F	C5_LD	C7_RD	0.0626274829881934	0.0627095554229172	0.016728463488422	dorsal	dorsal	2.0		inter
A003	OA	66	F	C5_LD	C7_LD	0.0441228963367994	0.0441515630889806	-0.1296464192274302	dorsal	dorsal	2.0		inter
A003	OA	66	F	C6_RV	C1_RV	-0.0366745488750964	-0.0366910048555729	-0.7687699397596128	ventral	ventral	5.0		inter
A003	OA	66	F	C6_RV	C1_LV	-0.1074431801585033	-0.1078595103452887	-1.3285635897998702	ventral	ventral	5.0		inter
A003	OA	66	F	C6_RV	C1_RD	0.1323387018563534	0.1331194957998844	0.5681577754767199	right	within	5.0		inter
A003	OA	66	F	C6_RV	C1_LD	0.0620724381061588	0.0621523443585454	0.0123379504204782	cross2	cross	5.0		inter
A003	OA	66	F	C6_RV	C2_RV	0.1540993645509025	0.1553368236522209	0.7402888535569694	ventral	ventral	4.0		inter
A003	OA	66	F	C6_RV	C2_LV	-0.0106865620235192	-0.010686968862481	-0.5631999046605495	ventral	ventral	4.0		inter
A003	OA	66	F	C6_RV	C2_RD	0.1567968403794539	0.1581010975485319	0.7616264124806817	right	within	4.0		inter
A003	OA	66	F	C6_RV	C2_LD	0.0638837666717955	0.0639708862052325	0.0266659119875077	cross2	cross	4.0		inter
A003	OA	66	F	C6_RV	C3_RV	0.0626546939097451	0.062736873538186	0.0169437071750688	ventral	ventral	3.0		inter
A003	OA	66	F	C6_RV	C3_LV	0.0528814864768006	0.0529308628565444	-0.0603642661779685	ventral	ventral	3.0		inter
A003	OA	66	F	C6_RV	C3_RD	0.2234649710790672	0.227300249755697	1.2889843046552618	right	within	3.0		inter
A003	OA	66	F	C6_RV	C3_LD	0.1282602738034599	0.1289706222032335	0.5358966156273394	cross2	cross	3.0		inter
A003	OA	66	F	C6_RV	C4_RV	0.2573978716860513	0.2633196377738878	1.5574001542025846	ventral	ventral	2.0		inter
A003	OA	66	F	C6_RV	C4_LV	0.1513052379593963	0.1524759860306321	0.7181867682832004	ventral	ventral	2.0		inter
A003	OA	66	F	C6_RV	C4_RD	0.0860880507653688	0.086301672037995	0.2023061216941872	right	within	2.0		inter
A003	OA	66	F	C6_RV	C4_LD	0.2282668916710812	0.2323603239675017	1.3269684313319816	cross2	cross	2.0		inter
A003	OA	66	F	C6_RV	C5_RV	0.1051785387243621	0.1055689803197708	0.3533155978110465	ventral	ventral	1.0		inter
A003	OA	66	F	C6_RV	C5_LV	0.1472310956193248	0.1483089926824231	0.685959509256545	ventral	ventral	1.0		inter
A003	OA	66	F	C6_RV	C5_RD	0.0867434536331523	0.0869620060950296	0.2074904859661775	right	within	1.0		inter
A003	OA	66	F	C6_RV	C5_LD	0.0167954152503702	0.016796994768068	-0.3458121144846336	cross2	cross	1.0		inter
A003	OA	66	F	C6_RV	C6_RV
A003	OA	66	F	C6_RV	C6_LV	0.1550817452532752	0.1563432564148278	0.7480596761536089	ventral	ventral	0.0	C6	intra
A003	OA	66	F	C6_RV	C6_RD	0.0517246345327809	0.051770837404345	-0.0695151902604981	right	within	0.0	C6	intra
A003	OA	66	F	C6_RV	C6_LD	0.1431776555921204	0.1441682416152414	0.6538960095548062	cross2	cross	0.0	C6	intra
A003	OA	66	F	C6_RV	C7_RV	0.117024331786173	0.1175629687906073	0.4470181269603912	ventral	ventral	1.0		inter
A003	OA	66	F	C6_RV	C7_LV	0.099505707979846	0.0998360877480447	0.3084424022872289	ventral	ventral	1.0		inter
A003	OA	66	F	C6_RV	C7_RD	-0.0926862634440456	-0.0929530545970272	-1.2118335058472187	right	within	1.0		inter
A003	OA	66	F	C6_RV	C7_LD	0.0171433519711401	0.0171450317130648	-0.3430598672902119	cross2	cross	1.0		inter
A003	OA	66	F	C6_LV	C1_RV	-0.1116946333975623	-0.1121626308283205	-1.3621934125547774	ventral	ventral	5.0		inter
A003	OA	66	F	C6_LV	C1_LV	-0.101521117689549	-0.1018720675695594	-1.2817189228175991	ventral	ventral	5.0		inter
A003	OA	66	F	C6_LV	C1_RD	-0.0915493291333356	-0.0918063899194264	-1.202840134121551	cross1	cross	5.0		inter
A003	OA	66	F	C6_LV	C1_LD	-0.1031450315077497	-0.1035131674571354	-1.2945643972482246	left	within	5.0		inter
A003	OA	66	F	C6_LV	C2_RV	0.1595086965416748	0.1608825254954123	0.7830777226431512	ventral	ventral	4.0		inter
A003	OA	66	F	C6_LV	C2_LV	0.1742693799302791	0.1760664171781602	0.8998376017215646	ventral	ventral	4.0		inter
A003	OA	66	F	C6_LV	C2_RD	-0.0017834654000296	-0.0017834672909517	-0.4927746771954973	cross1	cross	4.0		inter
A003	OA	66	F	C6_LV	C2_LD	0.0442476864225322	0.0442765972841343	-0.1286593053562935	left	within	4.0		inter
A003	OA	66	F	C6_LV	C3_RV	-0.0196947763497316	-0.0196973233734858	-0.6344566336174899	ventral	ventral	3.0		inter
A003	OA	66	F	C6_LV	C3_LV	0.1738283496788827	0.1756116094238305	0.8963489665772917	ventral	ventral	3.0		inter
A003	OA	66	F	C6_LV	C3_RD	0.1160611203103061	0.1165864945599608	0.4393989366771019	cross1	cross	3.0		inter
A003	OA	66	F	C6_LV	C3_LD	0.1508467633125176	0.1520068027554141	0.7145601445747475	left	within	3.0		inter
A003	OA	66	F	C6_LV	C4_RV	0.2079066080335471	0.2109823801317572	1.16591462420568	ventral	ventral	2.0		inter
A003	OA	66	F	C6_LV	C4_LV	0.1412804588180722	0.1422318732132516	0.6388888137432054	ventral	ventral	2.0		inter
A003	OA	66	F	C6_LV	C4_RD	-0.0299205218425344	-0.0299294553005605	-0.7153442711199682	cross1	cross	2.0		inter
A003	OA	66	F	C6_LV	C4_LD	0.1630406803999847	0.1645088320374002	0.811016402536628	left	within	2.0		inter
A003	OA	66	F	C6_LV	C5_RV	-0.1324943191511276	-0.1332778904069904	-1.5267229759576617	ventral	ventral	1.0		inter
A003	OA	66	F	C6_LV	C5_LV	0.1519183714973853	0.153103544742113	0.7230367739279109	ventral	ventral	1.0		inter
A003	OA	66	F	C6_LV	C5_RD	0.1318430926930924	0.1326150856751141	0.5642374105146758	cross1	cross	1.0		inter
A003	OA	66	F	C6_LV	C5_LD	0.1346554618820074	0.1354782942143868	0.5864837982852509	left	within	1.0		inter
A003	OA	66	F	C6_LV	C6_RV	0.1550817452532752	0.1563432564148278	0.7480596761536089	ventral	ventral	0.0	C6	intra
A003	OA	66	F	C6_LV	C6_LV
A003	OA	66	F	C6_LV	C6_RD	0.0479665584790628	0.0480033963505938	-0.0992423034332101	cross1	cross	0.0	C6	intra
A003	OA	66	F	C6_LV	C6_LD	0.0727340420395099	0.0728627109013159	0.0966733130366206	left	within	0.0	C6	intra
A003	OA	66	F	C6_LV	C7_RV	-0.0294094955326961	-0.0294179788737801	-0.7113019535272297	ventral	ventral	1.0		inter
A003	OA	66	F	C6_LV	C7_LV	0.0514705481847469	0.0515160727921858	-0.0715250627366486	ventral	ventral	1.0		inter
A003	OA	66	F	C6_LV	C7_RD	-0.0574360240279341	-0.0574993078416684	-0.9329972498722524	cross1	cross	1.0		inter
A003	OA	66	F	C6_LV	C7_LD	-0.0434117828106037	-0.043439084723213	-0.8220627717324278	left	within	1.0		inter
A003	OA	66	F	C6_RD	C1_RV	-0.0365067124434636	-0.0365229434104018	-0.7674423209125388	right	within	5.0		inter
A003	OA	66	F	C6_RD	C1_LV	-0.0690751698615763	-0.0691853467250816	-1.0250651592185949	cross1	cross	5.0		inter
A003	OA	66	F	C6_RD	C1_RD	0.0493109146850309	0.0493509406830394	-0.0886081841370577	dorsal	dorsal	5.0		inter
A003	OA	66	F	C6_RD	C1_LD	-0.083492213937954	-0.0836870361238875	-1.1391067844407443	dorsal	dorsal	5.0		inter
A003	OA	66	F	C6_RD	C2_RV	-0.0092109536054806	-0.0092112141096258	-0.5515275548159421	right	within	4.0		inter
A003	OA	66	F	C6_RD	C2_LV	-0.0262348829904862	-0.026240904363585	-0.6861901503138761	cross1	cross	4.0		inter
A003	OA	66	F	C6_RD	C2_RD	0.0184967719599579	0.0184988818301482	-0.3323540517072644	dorsal	dorsal	4.0		inter
A003	OA	66	F	C6_RD	C2_LD	-0.014980261601629	-0.0149813823172334	-0.5971639041814778	dorsal	dorsal	4.0		inter
A003	OA	66	F	C6_RD	C3_RV	-0.079468735599611	-0.0796366614635211	-1.107280287530565	right	within	3.0		inter
A003	OA	66	F	C6_RD	C3_LV	-0.1476101884325571	-0.1486965072960105	-1.646292444592657	cross1	cross	3.0		inter
A003	OA	66	F	C6_RD	C3_RD	0.0616112641193421	0.0616893998717671	0.0086899744076333	dorsal	dorsal	3.0		inter
A003	OA	66	F	C6_RD	C3_LD	-0.0389726308231716	-0.0389923802250036	-0.7869482153384179	dorsal	dorsal	3.0		inter
A003	OA	66	F	C6_RD	C4_RV	0.1215974175170509	0.1222021015212625	0.483192125338051	right	within	2.0		inter
A003	OA	66	F	C6_RD	C4_LV	0.0844920758220424	0.0846940019160898	0.1896816492027009	cross1	cross	2.0		inter
A003	OA	66	F	C6_RD	C4_RD	0.2029813910221833	0.2058401098738561	1.1269551988496866	dorsal	dorsal	2.0		inter
A003	OA	66	F	C6_RD	C4_LD	0.036459923850475	0.0364760924572632	-0.1902620233515052	dorsal	dorsal	2.0		inter
A003	OA	66	F	C6_RD	C5_RV	-0.1733400920972999	-0.1751081828421497	-1.849820991442591	right	within	1.0		inter
A003	OA	66	F	C6_RD	C5_LV	-0.0156859429846496	-0.0156872296771294	-0.6027459812967543	cross1	cross	1.0		inter
A003	OA	66	F	C6_RD	C5_RD	0.1756910241572192	0.1775329645345463	0.9110830843093288	dorsal	dorsal	1.0		inter
A003	OA	66	F	C6_RD	C5_LD	0.0415788645963888	0.0416028500221021	-0.1497702055428598	dorsal	dorsal	1.0		inter
A003	OA	66	F	C6_RD	C6_RV	0.0517246345327809	0.051770837404345	-0.0695151902604981	right	within	0.0	C6	intra
A003	OA	66	F	C6_RD	C6_LV	0.0479665584790628	0.0480033963505938	-0.0992423034332101	cross1	cross	0.0	C6	intra
A003	OA	66	F	C6_RD	C6_RD
A003	OA	66	F	C6_RD	C6_LD	0.2407588073609925	0.2455794545405964	1.4257819162508316	dorsal	dorsal	0.0	C6	intra
A003	OA	66	F	C6_RD	C7_RV	-0.244266146214702	-0.2493059626896869	-2.410859886745385	right	within	1.0		inter
A003	OA	66	F	C6_RD	C7_LV	0.0215410047355437	0.0215443374457277	-0.3082735778290455	cross1	cross	1.0		inter
A003	OA	66	F	C6_RD	C7_RD	0.1071829870441583	0.1075962859110319	0.3691711742282617	dorsal	dorsal	1.0		inter
A003	OA	66	F	C6_RD	C7_LD	0.1459950447075551	0.1470457885267569	0.6761821059213842	dorsal	dorsal	1.0		inter
A003	OA	66	F	C6_LD	C1_RV	-0.0525144210842575	-0.0525627752531868	-0.8940664124952186	cross2	cross	5.0		inter
A003	OA	66	F	C6_LD	C1_LV	0.0161347040110819	0.0161361043385133	-0.3510384690086118	left	within	5.0		inter
A003	OA	66	F	C6_LD	C1_RD	0.0698073019531551	0.0699210263600712	0.0735222292026189	dorsal	dorsal	5.0		inter
A003	OA	66	F	C6_LD	C1_LD	-0.102283089855366	-0.1026420351473603	-1.287746270982969	dorsal	dorsal	5.0		inter
A003	OA	66	F	C6_LD	C2_RV	-0.1992028287436369	-0.2019023050234598	-2.054400273035642	cross2	cross	4.0		inter
A003	OA	66	F	C6_LD	C2_LV	-0.0406885579241755	-0.0407110343543443	-0.8005215327483199	left	within	4.0		inter
A003	OA	66	F	C6_LD	C2_RD	-0.1516458294711647	-0.1528245758835514	-1.6782151508296514	dorsal	dorsal	4.0		inter
A003	OA	66	F	C6_LD	C2_LD	-0.0878979337252431	-0.0881253567568887	-1.1739568856233484	dorsal	dorsal	4.0		inter
A003	OA	66	F	C6_LD	C3_RV	-0.0620764650192732	-0.0621563868483332	-0.9697040414722654	cross2	cross	3.0		inter
A003	OA	66	F	C6_LD	C3_LV	0.0255315535918671	0.0255371034307825	-0.2767075595320515	left	within	3.0		inter
A003	OA	66	F	C6_LD	C3_RD	0.0752657003497516	0.0754083102546595	0.1166992231106681	dorsal	dorsal	3.0		inter
A003	OA	66	F	C6_LD	C3_LD	-0.0429248903898972	-0.042951283272216	-0.8182113579008856	dorsal	dorsal	3.0		inter
A003	OA	66	F	C6_LD	C4_RV	-0.0665090800542849	-0.0666074078572617	-1.0047668893000756	cross2	cross	2.0		inter
A003	OA	66	F	C6_LD	C4_LV	-0.0338361349060926	-0.0338490566003377	-0.7463175327083765	left	within	2.0		inter
A003	OA	66	F	C6_LD	C4_RD	-0.069210648630758	-0.0693214762948133	-1.0261368226565877	dorsal	dorsal	2.0		inter
A003	OA	66	F	C6_LD	C4_LD	0.1050061591865161	0.1053946756911178	0.3519520421094156	dorsal	dorsal	2.0		inter
A003	OA	66	F	C6_LD	C5_RV	0.0165943431441283	0.0165958666029084	-0.3474026339878819	cross2	cross	1.0		inter
A003	OA	66	F	C6_LD	C5_LV	0.0510124016160741	0.0510567200981928	-0.0751490912826251	left	within	1.0		inter
A003	OA	66	F	C6_LD	C5_RD	-0.0812461965443984	-0.0814256751295024	-1.1213403496236392	dorsal	dorsal	1.0		inter
A003	OA	66	F	C6_LD	C5_LD	0.2153733212428672	0.2187992663302299	1.2249777792426937	dorsal	dorsal	1.0		inter
A003	OA	66	F	C6_LD	C6_RV	0.1431776555921204	0.1441682416152414	0.6538960095548062	cross2	cross	0.0	C6	intra
A003	OA	66	F	C6_LD	C6_LV	0.0727340420395099	0.0728627109013159	0.0966733130366206	left	within	0.0	C6	intra
A003	OA	66	F	C6_LD	C6_RD	0.2407588073609925	0.2455794545405964	1.4257819162508316	dorsal	dorsal	0.0	C6	intra
A003	OA	66	F	C6_LD	C6_LD
A003	OA	66	F	C6_LD	C7_RV	-0.0730728329799693	-0.0732033121102833	-1.0566874527134993	cross2	cross	1.0		inter
A003	OA	66	F	C6_LD	C7_LV	-0.0053544831558919	-0.0053545343286572	-0.5210221228173746	left	within	1.0		inter
A003	OA	66	F	C6_LD	C7_RD	0.023912851440321	0.0239174109892662	-0.2895118086648796	dorsal	dorsal	1.0		inter
A003	OA	66	F	C6_LD	C7_LD	0.1785931959975753	0.1805291572622385	0.9340398285347596	dorsal	dorsal	1.0		inter
A003	OA	66	F	C7_RV	C1_RV	0.0497286570860054	0.0497697100001333	-0.0853037604230874	ventral	ventral	6.0		inter
A003	OA	66	F	C7_RV	C1_LV	0.1527668452020217	0.1539721779787776	0.7297483661046686	ventral	ventral	6.0		inter
A003	OA	66	F	C7_RV	C1_RD	0.082993400587307	0.0831847421845113	0.1778268363475856	right	within	6.0		inter
A003	OA	66	F	C7_RV	C1_LD	-0.0808341016829698	-0.0810108559345927	-1.1180805990468885	cross2	cross	6.0		inter
A003	OA	66	F	C7_RV	C2_RV	-0.0477572722574654	-0.0477936296023302	-0.8564364391971608	ventral	ventral	5.0		inter
A003	OA	66	F	C7_RV	C2_LV	0.0664557641450834	0.0665538552502128	0.0470109126941096	ventral	ventral	5.0		inter
A003	OA	66	F	C7_RV	C2_RD	-0.0274075193455623	-0.0274143850283203	-0.6954659321606262	right	within	5.0		inter
A003	OA	66	F	C7_RV	C2_LD	0.0475599414184002	0.0475958495362873	-0.1024587235395333	cross2	cross	5.0		inter
A003	OA	66	F	C7_RV	C3_RV	0.1131526893502035	0.1136393514454553	0.4163926815960084	ventral	ventral	4.0		inter
A003	OA	66	F	C7_RV	C3_LV	0.0373369714236521	0.0373543358113637	-0.1833244063120908	ventral	ventral	4.0		inter
A003	OA	66	F	C7_RV	C3_RD	-0.0609748586833963	-0.0610505945248549	-0.9609901209048546	right	within	4.0		inter
A003	OA	66	F	C7_RV	C3_LD	-0.0544679574682472	-0.0545219179768213	-0.9095192655891352	cross2	cross	4.0		inter
A003	OA	66	F	C7_RV	C4_RV	0.1170994870742649	0.1176391682776951	0.4476126199197405	ventral	ventral	3.0		inter
A003	OA	66	F	C7_RV	C4_LV	0.0271873606739581	0.0271940621822038	-0.2636098031753656	ventral	ventral	3.0		inter
A003	OA	66	F	C7_RV	C4_RD	0.0102923605746341	0.0102927240302031	-0.3972525429247866	right	within	3.0		inter
A003	OA	66	F	C7_RV	C4_LD	0.04079686687077	0.0408195233894387	-0.1559559597846541	cross2	cross	3.0		inter
A003	OA	66	F	C7_RV	C5_RV	0.1461820429288338	0.1472368646694308	0.6776612982547986	ventral	ventral	2.0		inter
A003	OA	66	F	C7_RV	C5_LV	0.1962311935962196	0.1988097739543648	1.0735598231437478	ventral	ventral	2.0		inter
A003	OA	66	F	C7_RV	C5_RD	-0.0554479290539679	-0.0555048584916346	-0.9172710316040724	right	within	2.0		inter
A003	OA	66	F	C7_RV	C5_LD	0.0300787341500252	0.0300878101241896	-0.2407384761135871	cross2	cross	2.0		inter
A003	OA	66	F	C7_RV	C6_RV	0.117024331786173	0.1175629687906073	0.4470181269603912	ventral	ventral	1.0		inter
A003	OA	66	F	C7_RV	C6_LV	-0.0294094955326961	-0.0294179788737801	-0.7113019535272297	ventral	ventral	1.0		inter
A003	OA	66	F	C7_RV	C6_RD	-0.244266146214702	-0.2493059626896869	-2.410859886745385	right	within	1.0		inter
A003	OA	66	F	C7_RV	C6_LD	-0.0730728329799693	-0.0732033121102833	-1.0566874527134993	cross2	cross	1.0		inter
A003	OA	66	F	C7_RV	C7_RV
A003	OA	66	F	C7_RV	C7_LV	0.0953306971034982	0.0956210686930614	0.2754172535024666	ventral	ventral	0.0	C7	intra
A003	OA	66	F	C7_RV	C7_RD	-0.0155110805623249	-0.0155123246976037	-0.6013627854955523	right	within	0.0	C7	intra
A003	OA	66	F	C7_RV	C7_LD	0.0739380129733291	0.0740731921620677	0.1061969575011566	cross2	cross	0.0	C7	intra
A003	OA	66	F	C7_LV	C1_RV	-0.2058660075148154	-0.2088505314733194	-2.1071073142422363	ventral	ventral	6.0		inter
A003	OA	66	F	C7_LV	C1_LV	-0.1058907267397634	-0.1062891897417024	-1.316283381040236	ventral	ventral	6.0		inter
A003	OA	66	F	C7_LV	C1_RD	0.1498185266087578	0.1509547905759829	0.7064265920803106	cross1	cross	6.0		inter
A003	OA	66	F	C7_LV	C1_LD	0.0182027382817079	0.0182047491113152	-0.3346799153420028	left	within	6.0		inter
A003	OA	66	F	C7_LV	C2_RV	0.0423706906893762	0.0423960737233553	-0.143506707001883	ventral	ventral	5.0		inter
A003	OA	66	F	C7_LV	C2_LV	0.1184343115018726	0.1189927660223314	0.4581713409935033	ventral	ventral	5.0		inter
A003	OA	66	F	C7_LV	C2_RD	0.2557633599759181	0.2615699364024607	1.5444708483836722	cross1	cross	5.0		inter
A003	OA	66	F	C7_LV	C2_LD	0.1010338834856017	0.1013797839372094	0.3205305680289577	left	within	5.0		inter
A003	OA	66	F	C7_LV	C3_RV	0.1469805652263475	0.1480529208616901	0.6839777650771343	ventral	ventral	4.0		inter
A003	OA	66	F	C7_LV	C3_LV	0.088678049222748	0.0889116008872394	0.2227935136892171	ventral	ventral	4.0		inter
A003	OA	66	F	C7_LV	C3_RD	0.1252559295006507	0.125917214469735	0.5121316673339064	cross1	cross	4.0		inter
A003	OA	66	F	C7_LV	C3_LD	0.1147299600927992	0.1152373690001976	0.4288692002185524	left	within	4.0		inter
A003	OA	66	F	C7_LV	C4_RV	0.0366347757800006	0.0366511782508688	-0.1888789105503863	ventral	ventral	3.0		inter
A003	OA	66	F	C7_LV	C4_LV	0.0647747482164124	0.0648655702392329	0.0337137494535483	ventral	ventral	3.0		inter
A003	OA	66	F	C7_LV	C4_RD	0.1537137219194984	0.154941824584018	0.73723834526919	cross1	cross	3.0		inter
A003	OA	66	F	C7_LV	C4_LD	0.1973498311826135	0.1999734778679853	1.082408464218236	left	within	3.0		inter
A003	OA	66	F	C7_LV	C5_RV	0.0324509785606778	0.0324623767708852	-0.221973561018526	ventral	ventral	2.0		inter
A003	OA	66	F	C7_LV	C5_LV	-0.0050486267680596	-0.0050486696629126	-0.5186027392483027	ventral	ventral	2.0		inter
A003	OA	66	F	C7_LV	C5_RD	0.1764137372921093	0.1782787942819758	0.9167998858974784	cross1	cross	2.0		inter
A003	OA	66	F	C7_LV	C5_LD	0.0960062725693381	0.0963028844767912	0.2807611869520993	left	within	2.0		inter
A003	OA	66	F	C7_LV	C6_RV	0.099505707979846	0.0998360877480447	0.3084424022872289	ventral	ventral	1.0		inter
A003	OA	66	F	C7_LV	C6_LV	0.0514705481847469	0.0515160727921858	-0.0715250627366486	ventral	ventral	1.0		inter
A003	OA	66	F	C7_LV	C6_RD	0.0215410047355437	0.0215443374457277	-0.3082735778290455	cross1	cross	1.0		inter
A003	OA	66	F	C7_LV	C6_LD	-0.0053544831558919	-0.0053545343286572	-0.5210221228173746	left	within	1.0		inter
A003	OA	66	F	C7_LV	C7_RV	0.0953306971034982	0.0956210686930614	0.2754172535024666	ventral	ventral	0.0	C7	intra
A003	OA	66	F	C7_LV	C7_LV
A003	OA	66	F	C7_LV	C7_RD	0.0304710946356679	0.0304805305708421	-0.2376348282910101	cross1	cross	0.0	C7	intra
A003	OA	66	F	C7_LV	C7_LD	-0.0204020453868639	-0.0204048768333338	-0.6400512693858602	left	within	0.0	C7	intra
A003	OA	66	F	C7_RD	C1_RV	0.1904311946717556	0.192784551057049	1.0276807025606065	right	within	6.0		inter
A003	OA	66	F	C7_RD	C1_LV	0.160250036775048	0.1616433125587664	0.7889418682064552	cross1	cross	6.0		inter
A003	OA	66	F	C7_RD	C1_RD	0.0630328054899815	0.0631164843339311	0.0199346433820356	dorsal	dorsal	6.0		inter
A003	OA	66	F	C7_RD	C1_LD	0.2626215471171561	0.2689220832393355	1.5987204437598783	dorsal	dorsal	6.0		inter
A003	OA	66	F	C7_RD	C2_RV	0.0360954352640814	0.0361111235421552	-0.1931451990251754	right	within	5.0		inter
A003	OA	66	F	C7_RD	C2_LV	-0.0624048842743825	-0.0624860833181274	-0.97230190171383	cross1	cross	5.0		inter
A003	OA	66	F	C7_RD	C2_RD	-0.0083396604682849	-0.0083398538173061	-0.5446354564853619	dorsal	dorsal	5.0		inter
A003	OA	66	F	C7_RD	C2_LD	0.042591281621985	0.0426170634625045	-0.1417617897823266	dorsal	dorsal	5.0		inter
A003	OA	66	F	C7_RD	C3_RV	-0.0640970822029106	-0.064185078807562	-0.98568751675007	right	within	4.0		inter
A003	OA	66	F	C7_RD	C3_LV	-0.0562259637083976	-0.0562853265014451	-0.9234254371812668	cross1	cross	4.0		inter
A003	OA	66	F	C7_RD	C3_RD	0.1127627603998551	0.1132443829095021	0.4133082676909588	dorsal	dorsal	4.0		inter
A003	OA	66	F	C7_RD	C3_LD	0.0711227633994301	0.0712430522836482	0.0839277853246319	dorsal	dorsal	4.0		inter
A003	OA	66	F	C7_RD	C4_RV	-0.098872907686195	-0.0991969997529729	-1.2607710661618174	right	within	3.0		inter
A003	OA	66	F	C7_RD	C4_LV	-0.1904754504199612	-0.192830472488935	-1.9853650115293464	cross1	cross	3.0		inter
A003	OA	66	F	C7_RD	C4_RD	0.075058195488357	0.0751996264713591	0.1150578192618921	dorsal	dorsal	3.0		inter
A003	OA	66	F	C7_RD	C4_LD	0.0506144512301278	0.050657739537401	-0.0782969563047944	dorsal	dorsal	3.0		inter
A003	OA	66	F	C7_RD	C5_RV	0.0337909957213981	0.0338038657463473	-0.211373764414969	right	within	2.0		inter
A003	OA	66	F	C7_RD	C5_LV	0.0680689792035626	0.0681744023890746	0.059771757852602	cross1	cross	2.0		inter
A003	OA	66	F	C7_RD	C5_RD	0.0123037368675096	0.0123043577784298	-0.3813421648918402	dorsal	dorsal	2.0		inter
A003	OA	66	F	C7_RD	C5_LD	0.0626274829881934	0.0627095554229172	0.016728463488422	dorsal	dorsal	2.0		inter
A003	OA	66	F	C7_RD	C6_RV	-0.0926862634440456	-0.0929530545970272	-1.2118335058472187	right	within	1.0		inter
A003	OA	66	F	C7_RD	C6_LV	-0.0574360240279341	-0.0574993078416684	-0.9329972498722524	cross1	cross	1.0		inter
A003	OA	66	F	C7_RD	C6_RD	0.1071829870441584	0.1075962859110319	0.3691711742282617	dorsal	dorsal	1.0		inter
A003	OA	66	F	C7_RD	C6_LD	0.023912851440321	0.0239174109892662	-0.2895118086648796	dorsal	dorsal	1.0		inter
A003	OA	66	F	C7_RD	C7_RV	-0.0155110805623249	-0.0155123246976037	-0.6013627854955523	right	within	0.0	C7	intra
A003	OA	66	F	C7_RD	C7_LV	0.0304710946356679	0.0304805305708421	-0.2376348282910101	cross1	cross	0.0	C7	intra
A003	OA	66	F	C7_RD	C7_RD
A003	OA	66	F	C7_RD	C7_LD	0.318069450223968	0.3294977939169723	2.0373241514243308	dorsal	dorsal	0.0	C7	intra
A003	OA	66	F	C7_LD	C1_RV	0.0478536387381761	0.0478902168198319	-0.1001355205658038	cross2	cross	6.0		inter
A003	OA	66	F	C7_LD	C1_LV	0.1851668197229368	0.1873277071428222	0.986038471895185	left	within	6.0		inter
A003	OA	66	F	C7_LD	C1_RD	0.0529159349323752	0.0529654079788258	-0.0600917721882644	dorsal	dorsal	6.0		inter
A003	OA	66	F	C7_LD	C1_LD	0.0302867121657465	0.0302959777807282	-0.2390933295219777	dorsal	dorsal	6.0		inter
A003	OA	66	F	C7_LD	C2_RV	-0.0578927189145843	-0.0579575263954394	-0.9366097953308304	cross2	cross	5.0		inter
A003	OA	66	F	C7_LD	C2_LV	-0.0227783242281415	-0.0227822649817908	-0.6588480976125506	left	within	5.0		inter
A003	OA	66	F	C7_LD	C2_RD	-0.0793507301898269	-0.0795179072004137	-1.106346841766961	dorsal	dorsal	5.0		inter
A003	OA	66	F	C7_LD	C2_LD	0.0308370085101308	0.0308467886114215	-0.2347403783112489	dorsal	dorsal	5.0		inter
A003	OA	66	F	C7_LD	C3_RV	-0.1945908057722165	-0.1971042598485684	-2.0179182735053467	cross2	cross	4.0		inter
A003	OA	66	F	C7_LD	C3_LV	0.0136666880689245	0.0136675390448336	-0.3705609555618001	left	within	4.0		inter
A003	OA	66	F	C7_LD	C3_RD	0.1045528911313273	0.1049363760712905	0.348366603554802	dorsal	dorsal	4.0		inter
A003	OA	66	F	C7_LD	C3_LD	0.1232169649789604	0.1238462850215527	0.4960030610404108	dorsal	dorsal	4.0		inter
A003	OA	66	F	C7_LD	C4_RV	-0.0322543957685687	-0.0322655880000482	-0.7338056682120844	cross2	cross	3.0		inter
A003	OA	66	F	C7_LD	C4_LV	-0.1050693721633673	-0.105458593872959	-1.3097863064471615	left	within	3.0		inter
A003	OA	66	F	C7_LD	C4_RD	-0.0876781089912241	-0.0879038247329723	-1.172218029183794	dorsal	dorsal	3.0		inter
A003	OA	66	F	C7_LD	C4_LD	-0.0255895323967679	-0.0255951201404155	-0.6810853014866257	dorsal	dorsal	3.0		inter
A003	OA	66	F	C7_LD	C5_RV	-0.0734107891434999	-0.0735430909742454	-1.0593607517572348	cross2	cross	2.0		inter
A003	OA	66	F	C7_LD	C5_LV	-0.045601572244657	-0.0456332212839979	-0.8393844324439259	left	within	2.0		inter
A003	OA	66	F	C7_LD	C5_RD	-0.1215415702060176	-0.1221454164535579	-1.440084599621065	dorsal	dorsal	2.0		inter
A003	OA	66	F	C7_LD	C5_LD	0.0441228963367994	0.0441515630889806	-0.1296464192274302	dorsal	dorsal	2.0		inter
A003	OA	66	F	C7_LD	C6_RV	0.0171433519711401	0.0171450317130648	-0.3430598672902119	cross2	cross	1.0		inter
A003	OA	66	F	C7_LD	C6_LV	-0.0434117828106037	-0.043439084723213	-0.8220627717324278	left	within	1.0		inter
A003	OA	66	F	C7_LD	C6_RD	0.1459950447075551	0.1470457885267569	0.6761821059213842	dorsal	dorsal	1.0		inter
A003	OA	66	F	C7_LD	C6_LD	0.1785931959975753	0.1805291572622385	0.9340398285347596	dorsal	dorsal	1.0		inter
A003	OA	66	F	C7_LD	C7_RV	0.0739380129733291	0.0740731921620677	0.1061969575011566	cross2	cross	0.0	C7	intra
A003	OA	66	F	C7_LD	C7_LV	-0.0204020453868639	-0.0204048768333338	-0.6400512693858602	left	within	0.0	C7	intra
A003	OA	66	F	C7_LD	C7_RD	0.318069450223968	0.3294977939169723	2.0373241514243308	dorsal	dorsal	0.0	C7	intra
A003	OA	66	F	C7_LD	C7_LD
A004	OA	62	F	C1_RV	C1_RV
A004	OA	62	F	C1_RV	C1_LV	0.7699031970974283	1.020090015302319	4.271760633028213	ventral	ventral	0.0	C1	intra
A004	OA	62	F	C1_RV	C1_RD	0.1971844842331794	0.1998014360247754	0.7188484660638529	right	within	0.0	C1	intra
A004	OA	62	F	C1_RV	C1_LD	0.0637577103010749	0.0638443142959863	-0.1088765547083282	cross2	cross	0.0	C1	intra
A004	OA	62	F	C1_RV	C2_RV	0.3169022108828659	0.328199711189863	1.4615281761221557	ventral	ventral	1.0		inter
A004	OA	62	F	C1_RV	C2_LV	0.2549084120274136	0.2606553613696092	1.0769440560602617	ventral	ventral	1.0		inter
A004	OA	62	F	C1_RV	C2_RD	0.2062869345927136	0.2092901270909941	0.7753163374729083	right	within	1.0		inter
A004	OA	62	F	C1_RV	C2_LD	0.1241537049788197	0.1247975780348792	0.2657954430919889	cross2	cross	1.0		inter
A004	OA	62	F	C1_RV	C3_RV	0.2005066137729529	0.2032603324873704	0.7394575961603069	ventral	ventral	2.0		inter
A004	OA	62	F	C1_RV	C3_LV	0.0351054684107361	0.0351199003389187	-0.2866233203306346	ventral	ventral	2.0		inter
A004	OA	62	F	C1_RV	C3_RD	0.1322854977670035	0.1330653436971813	0.3162417527504958	right	within	2.0		inter
A004	OA	62	F	C1_RV	C3_LD	-0.0247054005170629	-0.0247104287284485	-0.6576654377909338	cross2	cross	2.0		inter
A004	OA	62	F	C1_RV	C4_RV	0.0240386506161988	0.0240432825208783	-0.3552773222142943	ventral	ventral	3.0		inter
A004	OA	62	F	C1_RV	C4_LV	0.015852266317005	0.015853594378891	-0.4060622952328824	ventral	ventral	3.0		inter
A004	OA	62	F	C1_RV	C4_RD	0.0027083196668579	0.0027083262887244	-0.4876019532295427	right	within	3.0		inter
A004	OA	62	F	C1_RV	C4_LD	0.0217689263564337	0.0217723659987537	-0.3693577612798237	cross2	cross	3.0		inter
A004	OA	62	F	C1_RV	C5_RV	-0.036993213333408	-0.0370101022471344	-0.733893992367465	ventral	ventral	4.0		inter
A004	OA	62	F	C1_RV	C5_LV	0.0524095661787683	0.0524576309630948	-0.1792757898284228	ventral	ventral	4.0		inter
A004	OA	62	F	C1_RV	C5_RD	-0.0395546415677988	-0.0395752896186183	-0.7497840433372683	right	within	4.0		inter
A004	OA	62	F	C1_RV	C5_LD	-0.0073938684194403	-0.0073940031630396	-0.5502717877548885	cross2	cross	4.0		inter
A004	OA	62	F	C1_RV	C6_RV	0.1405866603839875	0.1415240150803727	0.3677387634109851	ventral	ventral	5.0		inter
A004	OA	62	F	C1_RV	C6_LV	0.0484961522991853	0.0485342250306978	-0.2035530056323235	ventral	ventral	5.0		inter
A004	OA	62	F	C1_RV	C6_RD	-0.1253633606748342	-0.1260263594945632	-1.2821061681414505	right	within	5.0		inter
A004	OA	62	F	C1_RV	C6_LD	-0.0709417202877633	-0.0710610910717352	-0.9444966157830412	cross2	cross	5.0		inter
A004	OA	62	F	C1_RV	C7_RV	-0.0180749209668941	-0.0180768897283986	-0.616532660150775	ventral	ventral	6.0		inter
A004	OA	62	F	C1_RV	C7_LV	0.0240604212462485	0.0240650657499167	-0.355142266148116	ventral	ventral	6.0		inter
A004	OA	62	F	C1_RV	C7_RD	-0.1814308953330471	-0.1834618921580138	-1.629926173991473	right	within	6.0		inter
A004	OA	62	F	C1_RV	C7_LD	0.0505551990431095	0.0505983353454614	-0.1907795235293026	cross2	cross	6.0		inter
A004	OA	62	F	C1_LV	C1_RV	0.7699031970974283	1.020090015302319	4.271760633028213	ventral	ventral	0.0	C1	intra
A004	OA	62	F	C1_LV	C1_LV
A004	OA	62	F	C1_LV	C1_RD	0.2915875296165347	0.300300437252295	1.3044862687184915	cross1	cross	0.0	C1	intra
A004	OA	62	F	C1_LV	C1_LD	0.1619550901177474	0.1633937985470187	0.500299743670057	left	within	0.0	C1	intra
A004	OA	62	F	C1_LV	C2_RV	0.2810681507586504	0.2888414669738406	1.2392283536310484	ventral	ventral	1.0		inter
A004	OA	62	F	C1_LV	C2_LV	0.333085050472267	0.3462942980578124	1.5619198804296135	ventral	ventral	1.0		inter
A004	OA	62	F	C1_LV	C2_RD	0.2802427299195945	0.2879454707014618	1.2341077810426635	cross1	cross	1.0		inter
A004	OA	62	F	C1_LV	C2_LD	0.1937886186396119	0.1962706370448213	0.6977819077102386	left	within	1.0		inter
A004	OA	62	F	C1_LV	C3_RV	0.2720739817951248	0.279102242154812	1.183432215623912	ventral	ventral	2.0		inter
A004	OA	62	F	C1_LV	C3_LV	0.0338263805622744	0.0338392910793533	-0.2945582571108353	ventral	ventral	2.0		inter
A004	OA	62	F	C1_LV	C3_RD	0.1446852056830515	0.1457076834956095	0.3931644586655958	cross1	cross	2.0		inter
A004	OA	62	F	C1_LV	C3_LD	0.0630975611653188	0.0631814985850991	-0.1129718493857254	left	within	2.0		inter
A004	OA	62	F	C1_LV	C4_RV	0.0754071281016517	0.0755505452723565	-0.0366083411646734	ventral	ventral	3.0		inter
A004	OA	62	F	C1_LV	C4_LV	0.0656315071421112	0.0657259872364629	-0.0972522870785129	ventral	ventral	3.0		inter
A004	OA	62	F	C1_LV	C4_RD	0.0060016335463007	0.0060017056066817	-0.467171583679738	cross1	cross	3.0		inter
A004	OA	62	F	C1_LV	C4_LD	0.0368831024866854	0.0368998409567619	-0.2755956070832974	left	within	3.0		inter
A004	OA	62	F	C1_LV	C5_RV	-0.0051839719183502	-0.0051840183563675	-0.5365624955838885	ventral	ventral	4.0		inter
A004	OA	62	F	C1_LV	C5_LV	0.0627876920333758	0.0628703969361272	-0.1148941504810415	ventral	ventral	4.0		inter
A004	OA	62	F	C1_LV	C5_RD	-0.0572595374645703	-0.0573222389393068	-0.8596179611638489	cross1	cross	4.0		inter
A004	OA	62	F	C1_LV	C5_LD	0.0575241191153468	0.0575876949565098	-0.1475471995994173	left	within	4.0		inter
A004	OA	62	F	C1_LV	C6_RV	0.0277045277213618	0.0277116191063816	-0.3325357231064313	ventral	ventral	5.0		inter
A004	OA	62	F	C1_LV	C6_LV	0.0608353603557119	0.0609105768106994	-0.1270056160499449	ventral	ventral	5.0		inter
A004	OA	62	F	C1_LV	C6_RD	-0.0769080479871327	-0.0770602215373137	-0.9815092675421788	cross1	cross	5.0		inter
A004	OA	62	F	C1_LV	C6_LD	-0.1492764460830742	-0.150400309367851	-1.4304531492828405	left	within	5.0		inter
A004	OA	62	F	C1_LV	C7_RV	-0.074501096577572	-0.0746393947324177	-0.9665775274815972	ventral	ventral	6.0		inter
A004	OA	62	F	C1_LV	C7_LV	-0.0315443081349181	-0.0315547770374535	-0.7000912177391824	ventral	ventral	6.0		inter
A004	OA	62	F	C1_LV	C7_RD	-0.1585722246866935	-0.1599217518818607	-1.488120349882997	cross1	cross	6.0		inter
A004	OA	62	F	C1_LV	C7_LD	0.1271680004999247	0.1278602374056653	0.2844948971017943	left	within	6.0		inter
A004	OA	62	F	C1_RD	C1_RV	0.1971844842331794	0.1998014360247754	0.7188484660638529	right	within	0.0	C1	intra
A004	OA	62	F	C1_RD	C1_LV	0.2915875296165348	0.300300437252295	1.3044862687184915	cross1	cross	0.0	C1	intra
A004	OA	62	F	C1_RD	C1_RD
A004	OA	62	F	C1_RD	C1_LD	0.6392160952903259	0.7568471193403439	3.461031415270277	dorsal	dorsal	0.0	C1	intra
A004	OA	62	F	C1_RD	C2_RV	0.058354185836684	0.0584205576007259	-0.1423978058614652	right	within	1.0		inter
A004	OA	62	F	C1_RD	C2_LV	0.0429045635567523	0.0429309189346035	-0.2382409304886572	cross1	cross	1.0		inter
A004	OA	62	F	C1_RD	C2_RD	0.1176219071218615	0.1181688844006306	0.2252748462320095	dorsal	dorsal	1.0		inter
A004	OA	62	F	C1_RD	C2_LD	0.0876832945802628	0.0879090504971923	0.0395479643057847	dorsal	dorsal	1.0		inter
A004	OA	62	F	C1_RD	C3_RV	0.2675445275327808	0.2742171572243953	1.1553333377683097	right	within	2.0		inter
A004	OA	62	F	C1_RD	C3_LV	0.2014006417644761	0.2041919827897779	0.7450037794040912	cross1	cross	2.0		inter
A004	OA	62	F	C1_RD	C3_RD	0.3042000897157985	0.3141415199851177	1.382729422341211	dorsal	dorsal	2.0		inter
A004	OA	62	F	C1_RD	C3_LD	0.2891053161574928	0.2975897042645423	1.289087633748932	dorsal	dorsal	2.0		inter
A004	OA	62	F	C1_RD	C4_RV	0.2219599344928332	0.2257166657148482	0.8725452053048646	right	within	3.0		inter
A004	OA	62	F	C1_RD	C4_LV	0.1382413263130995	0.1391321917218295	0.3531892720657828	cross1	cross	3.0		inter
A004	OA	62	F	C1_RD	C4_RD	0.0259179103082667	0.0259237159974452	-0.3436191652956177	dorsal	dorsal	3.0		inter
A004	OA	62	F	C1_RD	C4_LD	-0.1048445507609856	-0.1052312682588505	-1.1548158810300853	dorsal	dorsal	3.0		inter
A004	OA	62	F	C1_RD	C5_RV	0.2150342214387061	0.2184436992642272	0.8295809200070234	right	within	4.0		inter
A004	OA	62	F	C1_RD	C5_LV	0.1538156389873992	0.1550462096892873	0.4498059247955185	cross1	cross	4.0		inter
A004	OA	62	F	C1_RD	C5_RD	0.0781373565399589	0.0782969627792834	-0.0196711229122065	dorsal	dorsal	4.0		inter
A004	OA	62	F	C1_RD	C5_LD	-0.0599095071785096	-0.0599813366430011	-0.8760572871842186	dorsal	dorsal	4.0		inter
A004	OA	62	F	C1_RD	C6_RV	-0.0892888715211209	-0.0895272983323516	-1.0583148224907075	right	within	5.0		inter
A004	OA	62	F	C1_RD	C6_LV	0.2425418140177513	0.2474730373505081	1.0002267504343485	cross1	cross	5.0		inter
A004	OA	62	F	C1_RD	C6_RD	-0.2533087146413881	-0.2589452389248482	-2.0758267059966182	dorsal	dorsal	5.0		inter
A004	OA	62	F	C1_RD	C6_LD	-0.0507822793983231	-0.0508260001904314	-0.8194357068124138	dorsal	dorsal	5.0		inter
A004	OA	62	F	C1_RD	C7_RV	-0.0073271432365975	-0.0073272743650028	-0.5498578520677174	right	within	6.0		inter
A004	OA	62	F	C1_RD	C7_LV	-0.1228287858914547	-0.1234521407011735	-1.2663827049758865	cross1	cross	6.0		inter
A004	OA	62	F	C1_RD	C7_RD	-0.061268624508071	-0.0613454619372044	-0.8844886940652359	dorsal	dorsal	6.0		inter
A004	OA	62	F	C1_RD	C7_LD	-0.1002472759277162	-0.1005851276394741	-1.1262962721485898	dorsal	dorsal	6.0		inter
A004	OA	62	F	C1_LD	C1_RV	0.0637577103010749	0.0638443142959863	-0.1088765547083282	cross2	cross	0.0	C1	intra
A004	OA	62	F	C1_LD	C1_LV	0.1619550901177474	0.1633937985470187	0.500299743670057	left	within	0.0	C1	intra
A004	OA	62	F	C1_LD	C1_RD	0.639216095290326	0.7568471193403439	3.461031415270277	dorsal	dorsal	0.0	C1	intra
A004	OA	62	F	C1_LD	C1_LD
A004	OA	62	F	C1_LD	C2_RV	0.105499819664792	0.1058938663093914	0.1500743838622098	cross2	cross	1.0		inter
A004	OA	62	F	C1_LD	C2_LV	0.0737921898757807	0.0739265690809215	-0.0466267560387006	left	within	1.0		inter
A004	OA	62	F	C1_LD	C2_RD	0.0857884182023991	0.0859998101075919	0.0277929278688993	dorsal	dorsal	1.0		inter
A004	OA	62	F	C1_LD	C2_LD	0.0955921495021904	0.0958849255904359	0.0886112588126869	dorsal	dorsal	1.0		inter
A004	OA	62	F	C1_LD	C3_RV	0.2371009768683142	0.2417001594419688	0.966474026675715	cross2	cross	2.0		inter
A004	OA	62	F	C1_LD	C3_LV	0.1128818938672324	0.1133650523637303	0.1958697466854616	left	within	2.0		inter
A004	OA	62	F	C1_LD	C3_RD	0.2071620048140375	0.2102042629842948	0.7807449144801815	dorsal	dorsal	2.0		inter
A004	OA	62	F	C1_LD	C3_LD	0.3147284000579283	0.3257850637277568	1.4480427446963615	dorsal	dorsal	2.0		inter
A004	OA	62	F	C1_LD	C4_RV	0.1713395932435009	0.1730464475732905	0.5585173548419616	cross2	cross	3.0		inter
A004	OA	62	F	C1_LD	C4_LV	0.1595276910932273	0.1609020160034895	0.4852411549866812	left	within	3.0		inter
A004	OA	62	F	C1_LD	C4_RD	-0.0402497970393839	-0.0402715537011149	-0.7540965029748704	dorsal	dorsal	3.0		inter
A004	OA	62	F	C1_LD	C4_LD	-0.0935261639870408	-0.0938002997625298	-1.0846012483032363	dorsal	dorsal	3.0		inter
A004	OA	62	F	C1_LD	C5_RV	0.1562368202292531	0.1575270137536241	0.4648259409035788	cross2	cross	4.0		inter
A004	OA	62	F	C1_LD	C5_LV	0.2177802448029937	0.2213246455310889	0.8466161235067531	left	within	4.0		inter
A004	OA	62	F	C1_LD	C5_RD	0.0805479455235432	0.0807228243878555	-0.0047168168332341	dorsal	dorsal	4.0		inter
A004	OA	62	F	C1_LD	C5_LD	0.0166763017191607	0.0166778478649854	-0.4009503173272082	dorsal	dorsal	4.0		inter
A004	OA	62	F	C1_LD	C6_RV	-0.0782827952511765	-0.078443296587742	-0.9900376361308266	cross2	cross	5.0		inter
A004	OA	62	F	C1_LD	C6_LV	0.2023581186996964	0.2051901399947413	0.7509435738901471	left	within	5.0		inter
A004	OA	62	F	C1_LD	C6_RD	-0.1906994101226129	-0.1930628738390842	-1.6874242410632627	dorsal	dorsal	5.0		inter
A004	OA	62	F	C1_LD	C6_LD	-0.1598015722968248	-0.1611830618531503	-1.4957467186105349	dorsal	dorsal	5.0		inter
A004	OA	62	F	C1_LD	C7_RV	0.0925243763937365	0.0927897672355299	0.0695800517686533	cross2	cross	6.0		inter
A004	OA	62	F	C1_LD	C7_LV	-0.0152241841649234	-0.0152253605275901	-0.5988478574002566	left	within	6.0		inter
A004	OA	62	F	C1_LD	C7_RD	-0.1078055854628123	-0.1082261625895955	-1.1731849267459316	dorsal	dorsal	6.0		inter
A004	OA	62	F	C1_LD	C7_LD	-0.0435698119866415	-0.0435974133702165	-0.7746925150060177	dorsal	dorsal	6.0		inter
A004	OA	62	F	C2_RV	C1_RV	0.3169022108828659	0.328199711189863	1.4615281761221557	ventral	ventral	1.0		inter
A004	OA	62	F	C2_RV	C1_LV	0.2810681507586503	0.2888414669738406	1.2392283536310484	ventral	ventral	1.0		inter
A004	OA	62	F	C2_RV	C1_RD	0.058354185836684	0.0584205576007259	-0.1423978058614652	right	within	1.0		inter
A004	OA	62	F	C2_RV	C1_LD	0.105499819664792	0.1058938663093914	0.1500743838622098	cross2	cross	1.0		inter
A004	OA	62	F	C2_RV	C2_RV
A004	OA	62	F	C2_RV	C2_LV	0.508430792302903	0.5606112201178712	2.649692997637196	ventral	ventral	0.0	C2	intra
A004	OA	62	F	C2_RV	C2_RD	0.1894420857296019	0.191758423516157	0.6708177989545574	right	within	0.0	C2	intra
A004	OA	62	F	C2_RV	C2_LD	0.2290984942234236	0.2332378156904537	0.91682990414869	cross2	cross	0.0	C2	intra
A004	OA	62	F	C2_RV	C3_RV	0.3012924632586908	0.3109404998790801	1.3646916994863372	ventral	ventral	1.0		inter
A004	OA	62	F	C2_RV	C3_LV	0.3333615427738665	0.3466053262363032	1.5636351253489076	ventral	ventral	1.0		inter
A004	OA	62	F	C2_RV	C3_RD	0.1223711563836656	0.1229875277015793	0.2547372421817117	right	within	1.0		inter
A004	OA	62	F	C2_RV	C3_LD	0.0369197058931096	0.0369364942745126	-0.2753685345516766	cross2	cross	1.0		inter
A004	OA	62	F	C2_RV	C4_RV	0.1226201686744862	0.1232403333905085	0.2562820123767618	ventral	ventral	2.0		inter
A004	OA	62	F	C2_RV	C4_LV	0.1568549834690083	0.1581607066871149	0.4686607722900245	ventral	ventral	2.0		inter
A004	OA	62	F	C2_RV	C4_RD	0.0208622252445666	0.020865252674268	-0.3749825633681679	right	within	2.0		inter
A004	OA	62	F	C2_RV	C4_LD	0.0118998969468187	0.011900458699622	-0.4305811749346546	cross2	cross	2.0		inter
A004	OA	62	F	C2_RV	C5_RV	-0.0277581791845359	-0.0277653118607982	-0.6766036254685641	ventral	ventral	3.0		inter
A004	OA	62	F	C2_RV	C5_LV	0.1163705406573201	0.1169001511935123	0.2175118815560954	ventral	ventral	3.0		inter
A004	OA	62	F	C2_RV	C5_RD	0.1286432946962311	0.129360068917693	0.2936470176492359	right	within	3.0		inter
A004	OA	62	F	C2_RV	C5_LD	0.0845023639030861	0.0847043639799919	0.0198147740828033	cross2	cross	3.0		inter
A004	OA	62	F	C2_RV	C6_RV	-0.0461945917305893	-0.0462274926998213	-0.7909755727766203	ventral	ventral	4.0		inter
A004	OA	62	F	C2_RV	C6_LV	-0.0346849669248021	-0.0346988861878324	-0.7195745776787545	ventral	ventral	4.0		inter
A004	OA	62	F	C2_RV	C6_RD	-0.1131773007364295	-0.1136642821015451	-1.2065088467164429	right	within	4.0		inter
A004	OA	62	F	C2_RV	C6_LD	0.0192818264939356	0.0192842166163872	-0.3847867094937426	cross2	cross	4.0		inter
A004	OA	62	F	C2_RV	C7_RV	0.017420523958878	0.0174222865089888	-0.396333467570033	ventral	ventral	5.0		inter
A004	OA	62	F	C2_RV	C7_LV	0.0498108792568294	0.0498521363435151	-0.1953969784253739	ventral	ventral	5.0		inter
A004	OA	62	F	C2_RV	C7_RD	-0.1022936367321564	-0.1026526935419665	-1.1389910558823595	right	within	5.0		inter
A004	OA	62	F	C2_RV	C7_LD	0.1639545179642654	0.1654477688301565	0.5127033745682583	cross2	cross	5.0		inter
A004	OA	62	F	C2_LV	C1_RV	0.2549084120274136	0.2606553613696092	1.0769440560602617	ventral	ventral	1.0		inter
A004	OA	62	F	C2_LV	C1_LV	0.333085050472267	0.3462942980578124	1.5619198804296135	ventral	ventral	1.0		inter
A004	OA	62	F	C2_LV	C1_RD	0.0429045635567523	0.0429309189346035	-0.2382409304886572	cross1	cross	1.0		inter
A004	OA	62	F	C2_LV	C1_LD	0.0737921898757807	0.0739265690809215	-0.0466267560387006	left	within	1.0		inter
A004	OA	62	F	C2_LV	C2_RV	0.508430792302903	0.5606112201178712	2.649692997637196	ventral	ventral	0.0	C2	intra
A004	OA	62	F	C2_LV	C2_LV
A004	OA	62	F	C2_LV	C2_RD	0.520004575106869	0.5763460256953269	2.721492002660733	cross1	cross	0.0	C2	intra
A004	OA	62	F	C2_LV	C2_LD	0.5325154690434063	0.5936497512167326	2.799104461077575	left	within	0.0	C2	intra
A004	OA	62	F	C2_LV	C3_RV	0.2442292453312981	0.2492667207525077	1.0106948827131654	ventral	ventral	1.0		inter
A004	OA	62	F	C2_LV	C3_LV	0.2620947589104775	0.2683563549166911	1.1215252068125612	ventral	ventral	1.0		inter
A004	OA	62	F	C2_LV	C3_RD	0.1785648336835293	0.1804998606661308	0.6033397852812207	cross1	cross	1.0		inter
A004	OA	62	F	C2_LV	C3_LD	0.0787312995709784	0.0788945823503317	-0.0159865437741522	left	within	1.0		inter
A004	OA	62	F	C2_LV	C4_RV	0.130046729873683	0.1307873835071396	0.302353354294982	ventral	ventral	2.0		inter
A004	OA	62	F	C2_LV	C4_LV	0.2025329195288151	0.2053724110558782	0.752027966592221	ventral	ventral	2.0		inter
A004	OA	62	F	C2_LV	C4_RD	-4.633289865781366e-05	-4.633289869096852e-05	-0.5046906887570305	cross1	cross	2.0		inter
A004	OA	62	F	C2_LV	C4_LD	-0.0803380060823894	-0.0805115175641599	-1.002787321803528	left	within	2.0		inter
A004	OA	62	F	C2_LV	C5_RV	-0.0199980914066953	-0.0200007579498749	-0.6284632213516541	ventral	ventral	3.0		inter
A004	OA	62	F	C2_LV	C5_LV	-0.0054127836758652	-0.0054128365384496	-0.5379819499494598	ventral	ventral	3.0		inter
A004	OA	62	F	C2_LV	C5_RD	0.0280501304780179	0.028057490659004	-0.3303917452487518	cross1	cross	3.0		inter
A004	OA	62	F	C2_LV	C5_LD	0.0078100749958742	0.0078102337994411	-0.4559527541127783	left	within	3.0		inter
A004	OA	62	F	C2_LV	C6_RV	-0.2044504977340514	-0.2073728248664013	-1.7727303527482372	ventral	ventral	4.0		inter
A004	OA	62	F	C2_LV	C6_LV	-0.061513769605759	-0.0615915344537019	-0.8860094737790526	ventral	ventral	4.0		inter
A004	OA	62	F	C2_LV	C6_RD	-0.0683264883633648	-0.0684331148038956	-0.9282727887717672	cross1	cross	4.0		inter
A004	OA	62	F	C2_LV	C6_LD	-0.0089785996305388	-0.0089788409128981	-0.5601028106895528	left	within	4.0		inter
A004	OA	62	F	C2_LV	C7_RV	0.0236365909641697	0.0236409942702941	-0.3577715355121198	ventral	ventral	5.0		inter
A004	OA	62	F	C2_LV	C7_LV	-0.0034128253492625	-0.0034128385995095	-0.5255750281702295	ventral	ventral	5.0		inter
A004	OA	62	F	C2_LV	C7_RD	-0.1783073501096757	-0.1802339093499346	-1.610548979604584	cross1	cross	5.0		inter
A004	OA	62	F	C2_LV	C7_LD	0.1846799110225549	0.1868235582264951	0.6412752188400365	left	within	5.0		inter
A004	OA	62	F	C2_RD	C1_RV	0.2062869345927136	0.2092901270909941	0.7753163374729083	right	within	1.0		inter
A004	OA	62	F	C2_RD	C1_LV	0.2802427299195945	0.2879454707014618	1.2341077810426635	cross1	cross	1.0		inter
A004	OA	62	F	C2_RD	C1_RD	0.1176219071218615	0.1181688844006306	0.2252748462320095	dorsal	dorsal	1.0		inter
A004	OA	62	F	C2_RD	C1_LD	0.0857884182023991	0.0859998101075919	0.0277929278688993	dorsal	dorsal	1.0		inter
A004	OA	62	F	C2_RD	C2_RV	0.1894420857296019	0.191758423516157	0.6708177989545574	right	within	0.0	C2	intra
A004	OA	62	F	C2_RD	C2_LV	0.520004575106869	0.5763460256953269	2.721492002660733	cross1	cross	0.0	C2	intra
A004	OA	62	F	C2_RD	C2_RD
A004	OA	62	F	C2_RD	C2_LD	0.7274931606480979	0.9233814421013556	4.0086661485671415	dorsal	dorsal	0.0	C2	intra
A004	OA	62	F	C2_RD	C3_RV	0.1668195942807599	0.1683934194102309	0.5304771337898601	right	within	1.0		inter
A004	OA	62	F	C2_RD	C3_LV	0.2503097963842524	0.2557432886730318	1.0484161293437255	cross1	cross	1.0		inter
A004	OA	62	F	C2_RD	C3_RD	0.238124923034073	0.2427853770161322	0.9728261690257476	dorsal	dorsal	1.0		inter
A004	OA	62	F	C2_RD	C3_LD	0.1130528316701946	0.1135381998099227	0.1969301747565142	dorsal	dorsal	1.0		inter
A004	OA	62	F	C2_RD	C4_RV	0.1231105513122854	0.1237382322689259	0.2593241452793022	right	within	2.0		inter
A004	OA	62	F	C2_RD	C4_LV	0.2994762275671316	0.3089441294060375	1.3534245176365534	cross1	cross	2.0		inter
A004	OA	62	F	C2_RD	C4_RD	0.1756760900555598	0.1775175548163694	0.58541920375923	dorsal	dorsal	2.0		inter
A004	OA	62	F	C2_RD	C4_LD	0.0197904915646595	0.0197930759101059	-0.3816311598703573	dorsal	dorsal	2.0		inter
A004	OA	62	F	C2_RD	C5_RV	0.1227995103047042	0.1234224167791425	0.2573945743478177	right	within	3.0		inter
A004	OA	62	F	C2_RD	C5_LV	0.1172399254811652	0.1177815615652753	0.2229051886875588	cross1	cross	3.0		inter
A004	OA	62	F	C2_RD	C5_RD	-0.0226288805919119	-0.0226327442743011	-0.6447835592329308	dorsal	dorsal	3.0		inter
A004	OA	62	F	C2_RD	C5_LD	0.099438653516445	0.0997683631692288	0.1124733932349675	dorsal	dorsal	3.0		inter
A004	OA	62	F	C2_RD	C6_RV	-0.1947129521683307	-0.197231216552356	-1.71232261097253	right	within	4.0		inter
A004	OA	62	F	C2_RD	C6_LV	-0.0164735544558202	-0.0164750448852436	-0.6065984386330081	cross1	cross	4.0		inter
A004	OA	62	F	C2_RD	C6_RD	-0.0157820770064604	-0.0157833875037566	-0.6023087959378617	dorsal	dorsal	4.0		inter
A004	OA	62	F	C2_RD	C6_LD	-0.054603389172511	-0.0546577536756349	-0.8431403057771008	dorsal	dorsal	4.0		inter
A004	OA	62	F	C2_RD	C7_RV	0.1643415842589012	0.1658455532659287	0.5151045752218144	right	within	5.0		inter
A004	OA	62	F	C2_RD	C7_LV	0.0102076457115471	0.0102080002657695	-0.4410792080324172	cross1	cross	5.0		inter
A004	OA	62	F	C2_RD	C7_RD	-0.1041667809800446	-0.1045460144966452	-1.150611275091748	dorsal	dorsal	5.0		inter
A004	OA	62	F	C2_RD	C7_LD	-0.0969417809117565	-0.0972471816894117	-1.1057903358202497	dorsal	dorsal	5.0		inter
A004	OA	62	F	C2_LD	C1_RV	0.1241537049788197	0.1247975780348792	0.2657954430919889	cross2	cross	1.0		inter
A004	OA	62	F	C2_LD	C1_LV	0.1937886186396119	0.1962706370448213	0.6977819077102386	left	within	1.0		inter
A004	OA	62	F	C2_LD	C1_RD	0.0876832945802628	0.0879090504971923	0.0395479643057847	dorsal	dorsal	1.0		inter
A004	OA	62	F	C2_LD	C1_LD	0.0955921495021904	0.0958849255904359	0.0886112588126869	dorsal	dorsal	1.0		inter
A004	OA	62	F	C2_LD	C2_RV	0.2290984942234236	0.2332378156904537	0.91682990414869	cross2	cross	0.0	C2	intra
A004	OA	62	F	C2_LD	C2_LV	0.5325154690434064	0.5936497512167326	2.799104461077575	left	within	0.0	C2	intra
A004	OA	62	F	C2_LD	C2_RD	0.7274931606480978	0.9233814421013556	4.0086661485671415	dorsal	dorsal	0.0	C2	intra
A004	OA	62	F	C2_LD	C2_LD
A004	OA	62	F	C2_LD	C3_RV	0.1184968836324349	0.1190562287956838	0.2307028418961934	cross2	cross	1.0		inter
A004	OA	62	F	C2_LD	C3_LV	0.3178531434358677	0.3292571590946576	1.4674273719431297	left	within	1.0		inter
A004	OA	62	F	C2_LD	C3_RD	0.2578042363232718	0.2637548846638126	1.0949085631438362	dorsal	dorsal	1.0		inter
A004	OA	62	F	C2_LD	C3_LD	0.2333030700964904	0.2376798428231499	0.9429133696279904	dorsal	dorsal	1.0		inter
A004	OA	62	F	C2_LD	C4_RV	0.2112092412157612	0.2144367123865771	0.805852310364544	cross2	cross	2.0		inter
A004	OA	62	F	C2_LD	C4_LV	0.2794303868821421	0.2870641095281427	1.229068337775516	left	within	2.0		inter
A004	OA	62	F	C2_LD	C4_RD	0.1918885303032318	0.1942971609274469	0.685994538418829	dorsal	dorsal	2.0		inter
A004	OA	62	F	C2_LD	C4_LD	0.0529186663459374	0.0529681470624816	-0.1761175410450143	dorsal	dorsal	2.0		inter
A004	OA	62	F	C2_LD	C5_RV	0.0981396553307867	0.0984565625398496	0.1044149408830122	cross2	cross	3.0		inter
A004	OA	62	F	C2_LD	C5_LV	0.0212060052294071	0.0212091848297823	-0.3728498932397728	left	within	3.0		inter
A004	OA	62	F	C2_LD	C5_RD	0.0226531773941101	0.0226570535378226	-0.3638722302506396	dorsal	dorsal	3.0		inter
A004	OA	62	F	C2_LD	C5_LD	0.1616409104956925	0.1630711730402219	0.4983507020607323	dorsal	dorsal	3.0		inter
A004	OA	62	F	C2_LD	C6_RV	-0.2545025120794887	-0.2602213018586859	-2.0832325360270465	cross2	cross	4.0		inter
A004	OA	62	F	C2_LD	C6_LV	-0.0716785534015441	-0.0718016902670543	-0.9490676264313256	left	within	4.0		inter
A004	OA	62	F	C2_LD	C6_RD	-0.0668477143385981	-0.0669475544395314	-0.9190990807947594	dorsal	dorsal	4.0		inter
A004	OA	62	F	C2_LD	C6_LD	-0.0890559120898998	-0.0892924716248741	-1.0568696376573794	dorsal	dorsal	4.0		inter
A004	OA	62	F	C2_LD	C7_RV	0.0628886847354411	0.0629717900027879	-0.1142676331490902	cross2	cross	5.0		inter
A004	OA	62	F	C2_LD	C7_LV	-0.0293490653749404	-0.0293574965111312	-0.6864728313722368	left	within	5.0		inter
A004	OA	62	F	C2_LD	C7_RD	-0.137372527345374	-0.1382465741530529	-1.356606116231984	dorsal	dorsal	5.0		inter
A004	OA	62	F	C2_LD	C7_LD	-0.0743376418700577	-0.0744750297312919	-0.9655635214677706	dorsal	dorsal	5.0		inter
A004	OA	62	F	C3_RV	C1_RV	0.2005066137729529	0.2032603324873704	0.7394575961603069	ventral	ventral	2.0		inter
A004	OA	62	F	C3_RV	C1_LV	0.2720739817951248	0.279102242154812	1.183432215623912	ventral	ventral	2.0		inter
A004	OA	62	F	C3_RV	C1_RD	0.2675445275327809	0.2742171572243953	1.1553333377683097	right	within	2.0		inter
A004	OA	62	F	C3_RV	C1_LD	0.2371009768683142	0.2417001594419688	0.966474026675715	cross2	cross	2.0		inter
A004	OA	62	F	C3_RV	C2_RV	0.3012924632586908	0.3109404998790801	1.3646916994863372	ventral	ventral	1.0		inter
A004	OA	62	F	C3_RV	C2_LV	0.2442292453312981	0.2492667207525077	1.0106948827131654	ventral	ventral	1.0		inter
A004	OA	62	F	C3_RV	C2_RD	0.1668195942807599	0.1683934194102309	0.5304771337898601	right	within	1.0		inter
A004	OA	62	F	C3_RV	C2_LD	0.1184968836324349	0.1190562287956838	0.2307028418961934	cross2	cross	1.0		inter
A004	OA	62	F	C3_RV	C3_RV
A004	OA	62	F	C3_RV	C3_LV	0.4867010819130208	0.5317282717712537	2.514890780257713	ventral	ventral	0.0	C3	intra
A004	OA	62	F	C3_RV	C3_RD	0.4447648971827223	0.4781551268341525	2.254735877654314	right	within	0.0	C3	intra
A004	OA	62	F	C3_RV	C3_LD	0.2487061446615063	0.2540331746598971	1.038467731309334	cross2	cross	0.0	C3	intra
A004	OA	62	F	C3_RV	C4_RV	0.3007338209554153	0.3103261961622094	1.3612261115952724	ventral	ventral	1.0		inter
A004	OA	62	F	C3_RV	C4_LV	0.3229807433667956	0.3349714460780972	1.4992369003777934	ventral	ventral	1.0		inter
A004	OA	62	F	C3_RV	C4_RD	0.3146428562295397	0.3256901176719896	1.4475120658450098	right	within	1.0		inter
A004	OA	62	F	C3_RV	C4_LD	0.3303799784282941	0.3432547294779771	1.5451387221372974	cross2	cross	1.0		inter
A004	OA	62	F	C3_RV	C5_RV	0.1530640483320305	0.1542764970446955	0.445143364407573	ventral	ventral	2.0		inter
A004	OA	62	F	C3_RV	C5_LV	0.0529599708437541	0.0530095676444448	-0.1758613048691274	ventral	ventral	2.0		inter
A004	OA	62	F	C3_RV	C5_RD	0.1350727509145307	0.1359033136460211	0.3335327289274979	right	within	2.0		inter
A004	OA	62	F	C3_RV	C5_LD	0.0506148663793976	0.0506581557529501	-0.1904093718295122	cross2	cross	2.0		inter
A004	OA	62	F	C3_RV	C6_RV	-0.1019676040513558	-0.1023232242750273	-1.13696848275453	ventral	ventral	3.0		inter
A004	OA	62	F	C3_RV	C6_LV	0.1179143011360038	0.1184653907604738	0.2270887388586332	ventral	ventral	3.0		inter
A004	OA	62	F	C3_RV	C6_RD	-0.0221449847423849	-0.0221486057773159	-0.6417816677062339	right	within	3.0		inter
A004	OA	62	F	C3_RV	C6_LD	-0.2582818358336893	-0.2642665543297763	-2.1066779116496512	cross2	cross	3.0		inter
A004	OA	62	F	C3_RV	C7_RV	-0.0838213970427722	-0.0840185392434721	-1.024396851660764	ventral	ventral	4.0		inter
A004	OA	62	F	C3_RV	C7_LV	-0.0644406594052399	-0.0645300810408414	-0.9041666985149668	ventral	ventral	4.0		inter
A004	OA	62	F	C3_RV	C7_RD	-0.1565424662897469	-0.1578403226379301	-1.475528560680853	right	within	4.0		inter
A004	OA	62	F	C3_RV	C7_LD	-0.1463202360281869	-0.1473780782420247	-1.4121140336992344	cross2	cross	4.0		inter
A004	OA	62	F	C3_LV	C1_RV	0.0351054684107361	0.0351199003389187	-0.2866233203306346	ventral	ventral	2.0		inter
A004	OA	62	F	C3_LV	C1_LV	0.0338263805622744	0.0338392910793533	-0.2945582571108353	ventral	ventral	2.0		inter
A004	OA	62	F	C3_LV	C1_RD	0.201400641764476	0.2041919827897779	0.7450037794040912	cross1	cross	2.0		inter
A004	OA	62	F	C3_LV	C1_LD	0.1128818938672324	0.1133650523637303	0.1958697466854616	left	within	2.0		inter
A004	OA	62	F	C3_LV	C2_RV	0.3333615427738665	0.3466053262363032	1.5636351253489076	ventral	ventral	1.0		inter
A004	OA	62	F	C3_LV	C2_LV	0.2620947589104775	0.2683563549166911	1.1215252068125612	ventral	ventral	1.0		inter
A004	OA	62	F	C3_LV	C2_RD	0.2503097963842524	0.2557432886730318	1.0484161293437255	cross1	cross	1.0		inter
A004	OA	62	F	C3_LV	C2_LD	0.3178531434358677	0.3292571590946576	1.4674273719431297	left	within	1.0		inter
A004	OA	62	F	C3_LV	C3_RV	0.4867010819130208	0.5317282717712537	2.514890780257713	ventral	ventral	0.0	C3	intra
A004	OA	62	F	C3_LV	C3_LV
A004	OA	62	F	C3_LV	C3_RD	0.3300207736245322	0.3428515669329006	1.5429103627541458	cross1	cross	0.0	C3	intra
A004	OA	62	F	C3_LV	C3_LD	0.341791220728185	0.3561192787382532	1.6159293924904603	left	within	0.0	C3	intra
A004	OA	62	F	C3_LV	C4_RV	0.271909947704915	0.2789251034051137	1.182414615357302	ventral	ventral	1.0		inter
A004	OA	62	F	C3_LV	C4_LV	0.338805817414286	0.3527428734659981	1.5974091738927458	ventral	ventral	1.0		inter
A004	OA	62	F	C3_LV	C4_RD	0.3058949152444337	0.3160102377696998	1.3932434252999324	cross1	cross	1.0		inter
A004	OA	62	F	C3_LV	C4_LD	0.2988223926582987	0.3082260316730122	1.3493683938351138	left	within	1.0		inter
A004	OA	62	F	C3_LV	C5_RV	0.1566720606332833	0.1579731753042403	0.4675259939877534	ventral	ventral	2.0		inter
A004	OA	62	F	C3_LV	C5_LV	0.0096408625262325	0.0096411612368338	-0.4445952986191281	ventral	ventral	2.0		inter
A004	OA	62	F	C3_LV	C5_RD	0.1223746269998193	0.1229910510807756	0.254758772461904	cross1	cross	2.0		inter
A004	OA	62	F	C3_LV	C5_LD	-0.0679612691006419	-0.0680661916972064	-0.9260071181502356	left	within	2.0		inter
A004	OA	62	F	C3_LV	C6_RV	-0.109057851311373	-0.109493327220649	-1.1809534708316904	ventral	ventral	3.0		inter
A004	OA	62	F	C3_LV	C6_LV	0.0763775761592624	0.0765266152288028	-0.0305880791514967	ventral	ventral	3.0		inter
A004	OA	62	F	C3_LV	C6_RD	-0.0836710094526329	-0.083867089471184	-1.0234639086875994	cross1	cross	3.0		inter
A004	OA	62	F	C3_LV	C6_LD	-0.0247395348900125	-0.0247445839771034	-0.6578771934508071	left	within	3.0		inter
A004	OA	62	F	C3_LV	C7_RV	-0.0722349129459468	-0.0723609455220753	-0.9525190530219276	ventral	ventral	4.0		inter
A004	OA	62	F	C3_LV	C7_LV	-0.1597429622168822	-0.161122916430311	-1.4953831256957977	ventral	ventral	4.0		inter
A004	OA	62	F	C3_LV	C7_RD	-0.0588825803106125	-0.0589507739714978	-0.869686653779755	cross1	cross	4.0		inter
A004	OA	62	F	C3_LV	C7_LD	-0.2754458969204296	-0.2827473420587958	-2.213156711974888	left	within	4.0		inter
A004	OA	62	F	C3_RD	C1_RV	0.1322854977670035	0.1330653436971813	0.3162417527504958	right	within	2.0		inter
A004	OA	62	F	C3_RD	C1_LV	0.1446852056830515	0.1457076834956095	0.3931644586655958	cross1	cross	2.0		inter
A004	OA	62	F	C3_RD	C1_RD	0.3042000897157985	0.3141415199851177	1.382729422341211	dorsal	dorsal	2.0		inter
A004	OA	62	F	C3_RD	C1_LD	0.2071620048140375	0.2102042629842948	0.7807449144801815	dorsal	dorsal	2.0		inter
A004	OA	62	F	C3_RD	C2_RV	0.1223711563836656	0.1229875277015793	0.2547372421817117	right	within	1.0		inter
A004	OA	62	F	C3_RD	C2_LV	0.1785648336835293	0.1804998606661308	0.6033397852812207	cross1	cross	1.0		inter
A004	OA	62	F	C3_RD	C2_RD	0.238124923034073	0.2427853770161322	0.9728261690257476	dorsal	dorsal	1.0		inter
A004	OA	62	F	C3_RD	C2_LD	0.2578042363232719	0.2637548846638126	1.0949085631438362	dorsal	dorsal	1.0		inter
A004	OA	62	F	C3_RD	C3_RV	0.4447648971827223	0.4781551268341525	2.254735877654314	right	within	0.0	C3	intra
A004	OA	62	F	C3_RD	C3_LV	0.3300207736245322	0.3428515669329006	1.5429103627541458	cross1	cross	0.0	C3	intra
A004	OA	62	F	C3_RD	C3_RD
A004	OA	62	F	C3_RD	C3_LD	0.510951316756017	0.5640163506382012	2.665329298312293	dorsal	dorsal	0.0	C3	intra
A004	OA	62	F	C3_RD	C4_RV	0.1374174843459915	0.1382923961533401	0.3480784941518648	right	within	1.0		inter
A004	OA	62	F	C3_RD	C4_LV	0.2280575367606636	0.2321394719422542	0.9103722306841088	cross1	cross	1.0		inter
A004	OA	62	F	C3_RD	C4_RD	0.2559031026735813	0.2617194659022308	1.0831147091570683	dorsal	dorsal	1.0		inter
A004	OA	62	F	C3_RD	C4_LD	0.2026593402588845	0.2055042428473248	0.7528122289882825	dorsal	dorsal	1.0		inter
A004	OA	62	F	C3_RD	C5_RV	0.1411790049805086	0.1421283546103951	0.3714134265165267	right	within	2.0		inter
A004	OA	62	F	C3_RD	C5_LV	0.0423912484471893	0.0424166684723571	-0.2414253270471912	cross1	cross	2.0		inter
A004	OA	62	F	C3_RD	C5_RD	0.1548640505679197	0.156120204786983	0.4563098405516302	dorsal	dorsal	2.0		inter
A004	OA	62	F	C3_RD	C5_LD	0.1837401250879738	0.1858507619939435	0.6354451720713247	dorsal	dorsal	2.0		inter
A004	OA	62	F	C3_RD	C6_RV	-0.1175411808024065	-0.1180870263593704	-1.233580570118046	right	within	3.0		inter
A004	OA	62	F	C3_RD	C6_LV	-0.0245921965274173	-0.0245971559182828	-0.656963166635606	cross1	cross	3.0		inter
A004	OA	62	F	C3_RD	C6_RD	0.0098891094605444	0.0098894318462531	-0.4430552763821777	dorsal	dorsal	3.0		inter
A004	OA	62	F	C3_RD	C6_LD	0.1031619989383252	0.1035303173739342	0.1355715022264662	dorsal	dorsal	3.0		inter
A004	OA	62	F	C3_RD	C7_RV	0.0976962077492834	0.0980088220501392	0.1016639738334906	right	within	4.0		inter
A004	OA	62	F	C3_RD	C7_LV	0.1424352941943942	0.1434104255137148	0.3792069299117935	cross1	cross	4.0		inter
A004	OA	62	F	C3_RD	C7_RD	0.0737372491113654	0.0738713277354134	-0.0469675860237679	dorsal	dorsal	4.0		inter
A004	OA	62	F	C3_RD	C7_LD	2.8740148647690845e-05	2.874014865560393e-05	-0.504224966340089	dorsal	dorsal	4.0		inter
A004	OA	62	F	C3_LD	C1_RV	-0.0247054005170629	-0.0247104287284485	-0.6576654377909338	cross2	cross	2.0		inter
A004	OA	62	F	C3_LD	C1_LV	0.0630975611653188	0.0631814985850991	-0.1129718493857254	left	within	2.0		inter
A004	OA	62	F	C3_LD	C1_RD	0.2891053161574928	0.2975897042645423	1.289087633748932	dorsal	dorsal	2.0		inter
A004	OA	62	F	C3_LD	C1_LD	0.3147284000579283	0.3257850637277568	1.4480427446963615	dorsal	dorsal	2.0		inter
A004	OA	62	F	C3_LD	C2_RV	0.0369197058931096	0.0369364942745126	-0.2753685345516766	cross2	cross	1.0		inter
A004	OA	62	F	C3_LD	C2_LV	0.0787312995709784	0.0788945823503317	-0.0159865437741522	left	within	1.0		inter
A004	OA	62	F	C3_LD	C2_RD	0.1130528316701946	0.1135381998099227	0.1969301747565142	dorsal	dorsal	1.0		inter
A004	OA	62	F	C3_LD	C2_LD	0.2333030700964904	0.2376798428231499	0.9429133696279904	dorsal	dorsal	1.0		inter
A004	OA	62	F	C3_LD	C3_RV	0.2487061446615063	0.2540331746598971	1.038467731309334	cross2	cross	0.0	C3	intra
A004	OA	62	F	C3_LD	C3_LV	0.341791220728185	0.3561192787382532	1.6159293924904603	left	within	0.0	C3	intra
A004	OA	62	F	C3_LD	C3_RD	0.510951316756017	0.5640163506382012	2.665329298312293	dorsal	dorsal	0.0	C3	intra
A004	OA	62	F	C3_LD	C3_LD
A004	OA	62	F	C3_LD	C4_RV	0.0953039858466536	0.0955941125287993	0.0868236095970477	cross2	cross	1.0		inter
A004	OA	62	F	C3_LD	C4_LV	0.1528406134679546	0.1540477098365621	0.4437572660851885	left	within	1.0		inter
A004	OA	62	F	C3_LD	C4_RD	0.1798957715778003	0.1818749721871851	0.6115963784949827	dorsal	dorsal	1.0		inter
A004	OA	62	F	C3_LD	C4_LD	0.1645451052606172	0.1660547307655737	0.5163671361037753	dorsal	dorsal	1.0		inter
A004	OA	62	F	C3_LD	C5_RV	0.1701736607687997	0.1718454978639385	0.5512843876240624	cross2	cross	2.0		inter
A004	OA	62	F	C3_LD	C5_LV	0.0567220701609195	0.0567830202662904	-0.1525227825944873	left	within	2.0		inter
A004	OA	62	F	C3_LD	C5_RD	0.163049615039646	0.1645180106795152	0.5070897276966148	dorsal	dorsal	2.0		inter
A004	OA	62	F	C3_LD	C5_LD	0.0787723621173942	0.0789359011497854	-0.0157318085655928	dorsal	dorsal	2.0		inter
A004	OA	62	F	C3_LD	C6_RV	-0.1356706374103063	-0.1365123612606648	-1.3460482885910887	cross2	cross	3.0		inter
A004	OA	62	F	C3_LD	C6_LV	0.0554689656077058	0.0555259599458368	-0.1602965296601727	left	within	3.0		inter
A004	OA	62	F	C3_LD	C6_RD	-0.1162552548638746	-0.1167832843445375	-1.2256032126296277	dorsal	dorsal	3.0		inter
A004	OA	62	F	C3_LD	C6_LD	0.1206020128341979	0.1211918817343995	0.2437622006808413	dorsal	dorsal	3.0		inter
A004	OA	62	F	C3_LD	C7_RV	0.1759196673762398	0.1777688999326677	0.5869302576270394	cross2	cross	4.0		inter
A004	OA	62	F	C3_LD	C7_LV	0.1774303768670645	0.1793282844866885	0.5963020801467829	left	within	4.0		inter
A004	OA	62	F	C3_LD	C7_RD	-0.0536027847055487	-0.0536542116118124	-0.8369329657598519	dorsal	dorsal	4.0		inter
A004	OA	62	F	C3_LD	C7_LD	-0.1737272030270769	-0.1755073131586801	-1.5821356242684734	dorsal	dorsal	4.0		inter
A004	OA	62	F	C4_RV	C1_RV	0.0240386506161988	0.0240432825208783	-0.3552773222142943	ventral	ventral	3.0		inter
A004	OA	62	F	C4_RV	C1_LV	0.0754071281016517	0.0755505452723565	-0.0366083411646734	ventral	ventral	3.0		inter
A004	OA	62	F	C4_RV	C1_RD	0.2219599344928332	0.2257166657148482	0.8725452053048646	right	within	3.0		inter
A004	OA	62	F	C4_RV	C1_LD	0.1713395932435009	0.1730464475732905	0.5585173548419616	cross2	cross	3.0		inter
A004	OA	62	F	C4_RV	C2_RV	0.1226201686744862	0.1232403333905085	0.2562820123767618	ventral	ventral	2.0		inter
A004	OA	62	F	C4_RV	C2_LV	0.130046729873683	0.1307873835071396	0.302353354294982	ventral	ventral	2.0		inter
A004	OA	62	F	C4_RV	C2_RD	0.1231105513122854	0.1237382322689259	0.2593241452793022	right	within	2.0		inter
A004	OA	62	F	C4_RV	C2_LD	0.2112092412157612	0.2144367123865771	0.805852310364544	cross2	cross	2.0		inter
A004	OA	62	F	C4_RV	C3_RV	0.3007338209554153	0.3103261961622094	1.3612261115952724	ventral	ventral	1.0		inter
A004	OA	62	F	C4_RV	C3_LV	0.271909947704915	0.2789251034051137	1.182414615357302	ventral	ventral	1.0		inter
A004	OA	62	F	C4_RV	C3_RD	0.1374174843459915	0.1382923961533401	0.3480784941518648	right	within	1.0		inter
A004	OA	62	F	C4_RV	C3_LD	0.0953039858466536	0.0955941125287993	0.0868236095970477	cross2	cross	1.0		inter
A004	OA	62	F	C4_RV	C4_RV
A004	OA	62	F	C4_RV	C4_LV	0.4120042223639323	0.4380228207048209	2.0515020779771045	ventral	ventral	0.0	C4	intra
A004	OA	62	F	C4_RV	C4_RD	0.34565092180636	0.3604960819677206	1.639873396088512	right	within	0.0	C4	intra
A004	OA	62	F	C4_RV	C4_LD	0.355195170135653	0.3713765391465882	1.6990820010319174	cross2	cross	0.0	C4	intra
A004	OA	62	F	C4_RV	C5_RV	0.2684122830993051	0.2751520497691624	1.1607165376551023	ventral	ventral	1.0		inter
A004	OA	62	F	C4_RV	C5_LV	0.1943435101527642	0.1968472445581449	0.7012242272366329	ventral	ventral	1.0		inter
A004	OA	62	F	C4_RV	C5_RD	0.1386123088028089	0.1395104218559253	0.3554906953854914	right	within	1.0		inter
A004	OA	62	F	C4_RV	C5_LD	0.0615442107777181	0.0616220913083119	-0.1226081985527786	cross2	cross	1.0		inter
A004	OA	62	F	C4_RV	C6_RV	0.0321158624526704	0.0321269110308768	-0.3051696104103133	ventral	ventral	2.0		inter
A004	OA	62	F	C4_RV	C6_LV	0.1880458174406784	0.1903105764490081	0.662155922747906	ventral	ventral	2.0		inter
A004	OA	62	F	C4_RV	C6_RD	-0.1136470688495095	-0.11414017126427	-1.209423095556448	right	within	2.0		inter
A004	OA	62	F	C4_RV	C6_LD	0.0352995172646945	0.0353141899602003	-0.2854195207712203	cross2	cross	2.0		inter
A004	OA	62	F	C4_RV	C7_RV	0.0654868681549964	0.0655807239062681	-0.0981495680745669	ventral	ventral	3.0		inter
A004	OA	62	F	C4_RV	C7_LV	-0.0402133659358751	-0.0402350635353441	-0.7538704993399187	ventral	ventral	3.0		inter
A004	OA	62	F	C4_RV	C7_RD	0.0337628105387601	0.0337756483710913	-0.294952619482668	right	within	3.0		inter
A004	OA	62	F	C4_RV	C7_LD	-0.0463418708802315	-0.046375087813859	-0.7918892322589284	cross2	cross	3.0		inter
A004	OA	62	F	C4_LV	C1_RV	0.015852266317005	0.015853594378891	-0.4060622952328824	ventral	ventral	3.0		inter
A004	OA	62	F	C4_LV	C1_LV	0.0656315071421112	0.0657259872364629	-0.0972522870785129	ventral	ventral	3.0		inter
A004	OA	62	F	C4_LV	C1_RD	0.1382413263130995	0.1391321917218295	0.3531892720657828	cross1	cross	3.0		inter
A004	OA	62	F	C4_LV	C1_LD	0.1595276910932273	0.1609020160034895	0.4852411549866812	left	within	3.0		inter
A004	OA	62	F	C4_LV	C2_RV	0.1568549834690083	0.1581607066871149	0.4686607722900245	ventral	ventral	2.0		inter
A004	OA	62	F	C4_LV	C2_LV	0.2025329195288151	0.2053724110558782	0.752027966592221	ventral	ventral	2.0		inter
A004	OA	62	F	C4_LV	C2_RD	0.2994762275671316	0.3089441294060375	1.3534245176365534	cross1	cross	2.0		inter
A004	OA	62	F	C4_LV	C2_LD	0.279430386882142	0.2870641095281427	1.229068337775516	left	within	2.0		inter
A004	OA	62	F	C4_LV	C3_RV	0.3229807433667956	0.3349714460780972	1.4992369003777934	ventral	ventral	1.0		inter
A004	OA	62	F	C4_LV	C3_LV	0.338805817414286	0.3527428734659981	1.5974091738927458	ventral	ventral	1.0		inter
A004	OA	62	F	C4_LV	C3_RD	0.2280575367606636	0.2321394719422542	0.9103722306841088	cross1	cross	1.0		inter
A004	OA	62	F	C4_LV	C3_LD	0.1528406134679546	0.1540477098365621	0.4437572660851885	left	within	1.0		inter
A004	OA	62	F	C4_LV	C4_RV	0.4120042223639323	0.4380228207048209	2.0515020779771045	ventral	ventral	0.0	C4	intra
A004	OA	62	F	C4_LV	C4_LV
A004	OA	62	F	C4_LV	C4_RD	0.4206219677685396	0.4484474451191654	2.104963038501172	cross1	cross	0.0	C4	intra
A004	OA	62	F	C4_LV	C4_LD	0.3508363282180036	0.3663971531835867	1.6720415322376634	left	within	0.0	C4	intra
A004	OA	62	F	C4_LV	C5_RV	0.2349195895470142	0.2393900986289411	0.9529415937717012	ventral	ventral	1.0		inter
A004	OA	62	F	C4_LV	C5_LV	0.1265154330802493	0.1271969992407195	0.28044663628361	ventral	ventral	1.0		inter
A004	OA	62	F	C4_LV	C5_RD	0.2047412108206998	0.2076762386956995	0.7657273007032029	cross1	cross	1.0		inter
A004	OA	62	F	C4_LV	C5_LD	0.1924861356483	0.1949176859894847	0.6897018370522484	left	within	1.0		inter
A004	OA	62	F	C4_LV	C6_RV	0.0699656848132845	0.0700801865784572	-0.0703648251608039	ventral	ventral	2.0		inter
A004	OA	62	F	C4_LV	C6_LV	0.1588570494239498	0.1602139368590507	0.4810807689316619	ventral	ventral	2.0		inter
A004	OA	62	F	C4_LV	C6_RD	0.026014025803312	0.0260198963403813	-0.3430229041571048	cross1	cross	2.0		inter
A004	OA	62	F	C4_LV	C6_LD	-0.0682032170380333	-0.0683092663333713	-0.9275080639919228	left	within	2.0		inter
A004	OA	62	F	C4_LV	C7_RV	0.1671556106146874	0.168739074285368	0.5325616414099082	ventral	ventral	3.0		inter
A004	OA	62	F	C4_LV	C7_LV	0.0878769213746944	0.0881041808393183	0.040749145580875	ventral	ventral	3.0		inter
A004	OA	62	F	C4_LV	C7_RD	-0.1150103440135574	-0.1155215021023402	-1.217880295938539	cross1	cross	3.0		inter
A004	OA	62	F	C4_LV	C7_LD	0.0059608865698082	0.0059609571723892	-0.4674243612218286	left	within	3.0		inter
A004	OA	62	F	C4_RD	C1_RV	0.0027083196668579	0.0027083262887244	-0.4876019532295427	right	within	3.0		inter
A004	OA	62	F	C4_RD	C1_LV	0.0060016335463007	0.0060017056066817	-0.467171583679738	cross1	cross	3.0		inter
A004	OA	62	F	C4_RD	C1_RD	0.0259179103082667	0.0259237159974452	-0.3436191652956177	dorsal	dorsal	3.0		inter
A004	OA	62	F	C4_RD	C1_LD	-0.0402497970393839	-0.0402715537011149	-0.7540965029748704	dorsal	dorsal	3.0		inter
A004	OA	62	F	C4_RD	C2_RV	0.0208622252445666	0.020865252674268	-0.3749825633681679	right	within	2.0		inter
A004	OA	62	F	C4_RD	C2_LV	-4.633289865781366e-05	-4.633289869096852e-05	-0.5046906887570305	cross1	cross	2.0		inter
A004	OA	62	F	C4_RD	C2_RD	0.1756760900555598	0.1775175548163694	0.58541920375923	dorsal	dorsal	2.0		inter
A004	OA	62	F	C4_RD	C2_LD	0.1918885303032318	0.1942971609274469	0.685994538418829	dorsal	dorsal	2.0		inter
A004	OA	62	F	C4_RD	C3_RV	0.3146428562295397	0.3256901176719896	1.4475120658450098	right	within	1.0		inter
A004	OA	62	F	C4_RD	C3_LV	0.3058949152444337	0.3160102377696998	1.3932434252999324	cross1	cross	1.0		inter
A004	OA	62	F	C4_RD	C3_RD	0.2559031026735813	0.2617194659022308	1.0831147091570683	dorsal	dorsal	1.0		inter
A004	OA	62	F	C4_RD	C3_LD	0.1798957715778003	0.1818749721871851	0.6115963784949827	dorsal	dorsal	1.0		inter
A004	OA	62	F	C4_RD	C4_RV	0.3456509218063599	0.3604960819677206	1.639873396088512	right	within	0.0	C4	intra
A004	OA	62	F	C4_RD	C4_LV	0.4206219677685396	0.4484474451191654	2.104963038501172	cross1	cross	0.0	C4	intra
A004	OA	62	F	C4_RD	C4_RD
A004	OA	62	F	C4_RD	C4_LD	0.7450497679205246	0.9617349983666486	4.11758014454409	dorsal	dorsal	0.0	C4	intra
A004	OA	62	F	C4_RD	C5_RV	0.2876406244522133	0.2959921622189973	1.2800012867104116	right	within	1.0		inter
A004	OA	62	F	C4_RD	C5_LV	0.0224823143152777	0.0224861033931258	-0.3649321947638162	cross1	cross	1.0		inter
A004	OA	62	F	C4_RD	C5_RD	0.1225589976096396	0.123178229008197	0.2559025321612952	dorsal	dorsal	1.0		inter
A004	OA	62	F	C4_RD	C5_LD	0.2260350809537618	0.230007090954337	0.8978257437576511	dorsal	dorsal	1.0		inter
A004	OA	62	F	C4_RD	C6_RV	-0.0272777587018856	-0.027284527300238	-0.673623293693598	right	within	2.0		inter
A004	OA	62	F	C4_RD	C6_LV	0.2139421414903095	0.2172989550148811	0.8228061035940041	cross1	cross	2.0		inter
A004	OA	62	F	C4_RD	C6_RD	0.0771724260626904	0.0773261781194641	-0.0256571561183093	dorsal	dorsal	2.0		inter
A004	OA	62	F	C4_RD	C6_LD	0.100288203316197	0.1006264706751147	0.1177436520063036	dorsal	dorsal	2.0		inter
A004	OA	62	F	C4_RD	C7_RV	0.0281984246666188	0.0282059022377245	-0.3294717888807553	right	within	3.0		inter
A004	OA	62	F	C4_RD	C7_LV	0.0357967607277051	0.0358120625803077	-0.2823348261209643	cross1	cross	3.0		inter
A004	OA	62	F	C4_RD	C7_RD	0.0462080651167036	0.0462409949072448	-0.2177473607443787	dorsal	dorsal	3.0		inter
A004	OA	62	F	C4_RD	C7_LD	-0.2097628204290795	-0.2129232377479801	-1.805685825503115	dorsal	dorsal	3.0		inter
A004	OA	62	F	C4_LD	C1_RV	0.0217689263564337	0.0217723659987537	-0.3693577612798237	cross2	cross	3.0		inter
A004	OA	62	F	C4_LD	C1_LV	0.0368831024866854	0.0368998409567619	-0.2755956070832974	left	within	3.0		inter
A004	OA	62	F	C4_LD	C1_RD	-0.1048445507609855	-0.1052312682588505	-1.1548158810300853	dorsal	dorsal	3.0		inter
A004	OA	62	F	C4_LD	C1_LD	-0.0935261639870408	-0.0938002997625298	-1.0846012483032363	dorsal	dorsal	3.0		inter
A004	OA	62	F	C4_LD	C2_RV	0.0118998969468187	0.011900458699622	-0.4305811749346546	cross2	cross	2.0		inter
A004	OA	62	F	C4_LD	C2_LV	-0.0803380060823894	-0.0805115175641599	-1.002787321803528	left	within	2.0		inter
A004	OA	62	F	C4_LD	C2_RD	0.0197904915646595	0.0197930759101059	-0.3816311598703573	dorsal	dorsal	2.0		inter
A004	OA	62	F	C4_LD	C2_LD	0.0529186663459374	0.0529681470624816	-0.1761175410450143	dorsal	dorsal	2.0		inter
A004	OA	62	F	C4_LD	C3_RV	0.3303799784282941	0.3432547294779771	1.5451387221372974	cross2	cross	1.0		inter
A004	OA	62	F	C4_LD	C3_LV	0.2988223926582987	0.3082260316730122	1.3493683938351138	left	within	1.0		inter
A004	OA	62	F	C4_LD	C3_RD	0.2026593402588845	0.2055042428473248	0.7528122289882825	dorsal	dorsal	1.0		inter
[truncated: 50,529 more rows]
