# Supplementary material for: Spinal cord structural and functional architecture and its shared organization with the brain across the adult lifespan
Source: Nat Commun. 2026 Apr 16;17:5269. doi: 10.1038/s41467-026-71963-2 (PMC13265777; doi:10.1038/s41467-026-71963-2)
Supplement: Supplementary file 4 — Source Data [file 41467_2026_71963_MOESM4_ESM.zip › source_datafile/fig_S2C_QC_tSNR.csv]

index	ID	age	group	tSNR	structure
0	P028	54	MA	21.12819	spinalcord
1	P030	38	YA	21.527521	spinalcord
2	P031	68	OA	21.14913	spinalcord
3	P033	62	OA	21.75456	spinalcord
4	P043	66	OA	22.459595	spinalcord
5	P047	54	MA	24.054165	spinalcord
6	P049	82	OA	23.127937	spinalcord
7	P050	57	MA	27.229477	spinalcord
8	P057	64	OA	21.648142	spinalcord
9	P089	71	OA	24.048615	spinalcord
10	P094	73	OA	17.342966	spinalcord
11	P096	71	OA	22.915482	spinalcord
12	P098	70	OA	21.389626	spinalcord
13	P099	39	YA	21.35188	spinalcord
14	P100	63	OA	21.403587	spinalcord
15	P104	75	OA	22.467064	spinalcord
16	P105	62	OA	22.579874	spinalcord
17	P106	68	OA	22.645803	spinalcord
18	P108	55	MA	22.211008	spinalcord
19	P109	56	MA	20.475813	spinalcord
20	A001	58	MA	21.580069	spinalcord
21	A003	66	OA	23.934574	spinalcord
22	A004	62	OA	23.510118	spinalcord
23	A005	59	MA	23.423733	spinalcord
24	A006	31	YA	19.003214	spinalcord
25	A007	24	YA	23.792322	spinalcord
26	A008	29	YA	22.182484	spinalcord
27	A009	25	YA	22.680344	spinalcord
28	A010	73	OA	17.176123	spinalcord
29	A011	45	MA	20.774641	spinalcord
30	A012	77	OA	20.79148	spinalcord
31	A013	45	MA	21.038095	spinalcord
32	A015	79	OA	19.631197	spinalcord
33	A016	57	MA	23.381563	spinalcord
34	A017	81	OA	19.444338	spinalcord
35	A019	69	OA	21.280762	spinalcord
36	A020	46	MA	22.219452	spinalcord
37	A021	47	MA	19.398703	spinalcord
38	A023	36	YA	23.96807	spinalcord
39	A024	31	YA	22.488472	spinalcord
40	A025	36	YA	23.936022	spinalcord
41	A026	40	MA	23.864962	spinalcord
42	A027	27	YA	22.512802	spinalcord
43	A028	22	YA	23.97283	spinalcord
44	A029	40	MA	22.642479	spinalcord
45	A030	32	YA	22.349886	spinalcord
46	A032	23	YA	24.698828	spinalcord
47	A033	23	YA	22.453497	spinalcord
48	A034	25	YA	25.277332	spinalcord
49	A035	49	MA	19.898584	spinalcord
50	A036	37	YA	19.984737	spinalcord
51	A037	39	YA	22.688322	spinalcord
52	A038	31	YA	19.114342	spinalcord
53	A039	40	MA	22.898716	spinalcord
54	A043	37	YA	24.787592	spinalcord
55	A044	32	YA	22.236143	spinalcord
56	A045	43	MA	21.499441	spinalcord
57	A046	23	YA	23.61219	spinalcord
58	A047	53	MA	19.999374	spinalcord
59	A048	28	YA	22.899887	spinalcord
60	A049	46	MA	24.725552	spinalcord
61	A050	34	YA	19.084866	spinalcord
62	A051	31	YA	19.250734	spinalcord
63	A052	39	YA	22.915075	spinalcord
64	A054	45	MA	20.878675	spinalcord
65	A056	46	MA	24.420513	spinalcord
66	A058	52	MA	27.669365	spinalcord
0	P028	54	MA	54.65218353271485	brain
1	P030	38	YA	57.24340438842773	brain
2	P031	68	OA	53.64168167114258	brain
3	P033	62	OA	55.82423400878906	brain
4	P043	66	OA	61.37570571899414	brain
5	P047	54	MA	53.47507095336914	brain
6	P049	82	OA	55.48429107666016	brain
7	P050	57	MA	63.4573974609375	brain
8	P057	64	OA	57.64064025878906	brain
9	P089	71	OA	61.29172897338867	brain
10	P094	73	OA	47.71626663208008	brain
11	P096	71	OA	57.476993560791016	brain
12	P098	70	OA	57.03786087036133	brain
13	P099	39	YA	57.84894180297852	brain
14	P100	63	OA	52.03208160400391	brain
15	P104	75	OA	52.38042831420898	brain
16	P105	62	OA	62.36958694458008	brain
17	P106	68	OA	52.990379333496094	brain
18	P108	55	MA	59.79158020019531	brain
19	P109	56	MA	56.77973175048828	brain
20	A001	58	MA	60.66872024536133	brain
21	A003	66	OA	59.926605224609375	brain
22	A004	62	OA	68.281005859375	brain
23	A005	59	MA	68.85086822509766	brain
24	A006	31	YA	56.79428482055664	brain
25	A007	24	YA	59.716102600097656	brain
26	A008	29	YA	60.6028938293457	brain
27	A009	25	YA	65.12604522705078	brain
28	A010	73	OA	72.33850860595703	brain
29	A011	45	MA	62.65866088867188	brain
30	A012	77	OA	55.95512771606445	brain
31	A013	45	MA	64.46871185302734	brain
32	A015	79	OA	57.65087890625	brain
33	A016	57	MA	58.45460891723633	brain
34	A017	81	OA	55.63120269775391	brain
35	A019	69	OA	56.506080627441406	brain
36	A020	46	MA	62.707157135009766	brain
37	A021	47	MA	54.77293395996094	brain
38	A023	36	YA	60.06838607788086	brain
39	A024	31	YA	60.44746398925781	brain
40	A025	36	YA	59.63901901245117	brain
41	A026	40	MA	58.47273635864258	brain
42	A027	27	YA	59.756683349609375	brain
43	A028	22	YA	66.02632904052734	brain
44	A029	40	MA	56.82855987548828	brain
45	A030	32	YA	52.32096862792969	brain
46	A032	23	YA	57.13887023925781	brain
47	A033	23	YA	62.374759674072266	brain
48	A034	25	YA	58.86186599731445	brain
49	A035	49	MA	49.26815032958984	brain
50	A036	37	YA	52.58909606933594	brain
51	A037	39	YA	61.30549240112305	brain
52	A038	31	YA	50.463809967041016	brain
53	A039	40	MA	60.56926345825195	brain
54	A043	37	YA	65.2804946899414	brain
55	A044	32	YA	64.30799102783203	brain
56	A045	43	MA	62.7129020690918	brain
57	A046	23	YA	63.848594665527344	brain
58	A047	53	MA	51.274810791015625	brain
59	A048	28	YA	57.785682678222656	brain
60	A049	46	MA	67.59053039550781	brain
61	A050	34	YA	51.37424087524414	brain
62	A051	31	YA	51.48678970336914	brain
63	A052	39	YA	58.62129974365234	brain
64	A054	45	MA	57.359375	brain
65	A056	46	MA	60.60326385498047	brain
66	A058	52	MA	53.09816360473633	brain
