# Supplementary material for: Spinal cord structural and functional architecture and its shared organization with the brain across the adult lifespan
Source: Nat Commun. 2026 Apr 16;17:5269. doi: 10.1038/s41467-026-71963-2 (PMC13265777; doi:10.1038/s41467-026-71963-2)
Supplement: Supplementary file 4 — Source Data [file 41467_2026_71963_MOESM4_ESM.zip › source_datafile/fig_1E_prediction_age.csv]

IDs	ventro_dorsal	age	MTR	AD	MD	RD	FA	gm	wm
A003	dorsal	66.0	48.360251914095805	0.001550262883277533	0.0008191992529865666	0.0004536674373042916	0.6556823877693542	31.166666666666668	128.58333333333334
A003	ventral	66.0	47.38558249752894	0.0014513722331922834	0.0008389167963162833	0.0005326890787689167	0.5679623846470505	38.0	112.33333333333333
A004	dorsal	62.0	44.92310618947494	0.0016295169953552333	0.00082394656916405	0.000421161355539075	0.692179246488641	30.75	138.08333333333334
A004	ventral	62.0	47.71206352080086	0.0015094725773774085	0.0008179288537749583	0.0004721569914644	0.6233799251350303	40.083333333333336	121.08333333333333
A005	dorsal	59.0	46.53880962839242	0.0016597188488471333	0.0009287971093449501	0.00056333623864145	0.5978494325560627	27.583333333333332	155.75
A005	ventral	59.0	46.12882131279709	0.0015912526043395999	0.0009431493886042083	0.00061909778230965	0.5398212805563235	62.333333333333336	128.5
A006	dorsal	31.0	46.87296927036207	0.0017383418692746915	0.0009619046679941833	0.0005736860672570834	0.6147817690009775	35.5	170.91666666666666
A006	ventral	31.0	47.24727238355609	0.0016163363782313166	0.0009303548059496084	0.0005873640233385667	0.5720533484784537	50.166666666666664	134.66666666666666
A007	dorsal	24.0	46.12034606735727	0.0013607676456283333	0.0007918457900193167	0.0005073848614826666	0.5618685101253081	38.0	185.83333333333334
A007	ventral	24.0	44.97674985577573	0.0012018628271170833	0.0007466956543771417	0.0005191120687133417	0.5019322856584284	44.166666666666664	120.16666666666667
A008	dorsal	29.0	46.69002022767602	0.0013745985568973	0.0007760191645679584	0.0004767294699457583	0.6108666077940892	33.583333333333336	161.16666666666666
A008	ventral	29.0	48.14535304640896	0.0012022891916253834	0.0007169744536013833	0.00047431708613431667	0.5479936758498923	48.583333333333336	136.91666666666666
A009	dorsal	25.0	48.289051211793435	0.00171697417089275	0.0008866088760020749	0.0004714262314915417	0.6749312606481485	33.083333333333336	142.66666666666666
A009	ventral	25.0	47.842981795348344	0.001573364908532975	0.0008875719838040832	0.00054467552022045	0.5919453428145689	41.5	116.66666666666667
A010	dorsal	73.0	45.892584980219965	0.0016523037853497834	0.0009434711946925083	0.0005890549040128917	0.5832084606035827	26.333333333333332	108.5
A010	ventral	73.0	44.40221036831203	0.00158896653811335	0.0009542809854555667	0.0006369382085660917	0.5285430004496947	35.25	102.25
A013	dorsal	45.0	46.71400457149142	0.0012853285654318	0.0007092413399484918	0.00042119772602229166	0.6109327321551924	32.583333333333336	153.41666666666666
A013	ventral	45.0	46.605119647966546	0.0012203863418873166	0.0007400496530396333	0.0004998813096636501	0.5172456994168204	45.666666666666664	125.33333333333333
A015	dorsal	79.0	46.23765768167425	0.0016305559125727083	0.0009115765176338584	0.0005520868173446251	0.5916541835829857	32.75	142.08333333333334
A015	ventral	79.0	45.901004213424635	0.0014845022070487917	0.0008497261898534749	0.0005323381822977834	0.5760554448195269	38.75	123.33333333333333
A016	dorsal	57.0	47.1302807271413	0.0013650723309022417	0.0007446271643714	0.00043440458127955834	0.6221932550976236	24.666666666666668	124.25
A016	ventral	57.0	47.25826121246462	0.0012242140530308416	0.0007731933196508583	0.000547682953559675	0.47860681411943307	52.0	99.91666666666667
A017	dorsal	81.0	49.575270784256304	0.0014674883529720417	0.0008581444254839583	0.0005534724633546416	0.5524342593417835	28.0	133.75
A017	ventral	81.0	47.59725689276221	0.00134958258501755	0.0007949044564320749	0.000517565390481575	0.5485087943999792	41.916666666666664	118.08333333333333
A021	dorsal	47.0	44.94993844735286	0.0014879837511071498	0.0008264732965791417	0.000495718069067475	0.6067176991978663	34.75	169.16666666666666
A021	ventral	47.0	44.22758736781077	0.0012705966983389333	0.00078080557455915	0.0005359100141711167	0.4983134656932102	53.333333333333336	125.16666666666667
A023	dorsal	36.0	48.072165077729075	0.001555397190179725	0.0008836728254079334	0.0005478106434903834	0.585173391591316	39.25	199.75
A023	ventral	36.0	47.187253453592284	0.0014684800253204	0.0008627932926081583	0.0005599499274808583	0.5504630727782642	52.25	159.66666666666666
A024	dorsal	31.0	45.34126895458699	0.0014588824983227998	0.0007711653160312001	0.00042730672329983335	0.654227811595043	33.75	154.16666666666666
A024	ventral	31.0	44.46768432867619	0.0012853346727302083	0.0007125137780172416	0.0004261033308916333	0.6110897800785468	43.083333333333336	123.25
A025	dorsal	36.0	47.660227007594564	0.0017150927319260665	0.0009242175887564166	0.0005287800139261834	0.6366289233720949	37.5	145.91666666666666
A025	ventral	36.0	48.19016893647836	0.001522346034060675	0.0008649703836753584	0.0005362825599409583	0.581765638939738	47.333333333333336	128.58333333333334
A026	dorsal	40.0	47.088080649806926	0.0018332899757143083	0.0009831512065455418	0.0005580818227752917	0.6499793956585637	32.833333333333336	171.83333333333334
A026	ventral	40.0	48.25283886542903	0.0016886398493976584	0.0009152051913198167	0.0005284878570373416	0.6404347496986003	54.166666666666664	133.75
A027	dorsal	27.0	46.91650274269187	0.0015060405076980166	0.0008860634709428666	0.0005760749550154667	0.5568519950208093	29.583333333333332	168.58333333333334
A027	ventral	27.0	46.352869825841545	0.0013916950687447418	0.0008550233795413167	0.0005866875334907	0.5184529254686122	55.833333333333336	131.16666666666666
A028	dorsal	22.0	49.29736033353091	0.0017963075904147332	0.0009023076370153583	0.00045530765927744997	0.7023575144607147	30.75	135.83333333333334
A028	ventral	22.0	48.81391953669603	0.0015980060052720665	0.0008839356635125499	0.0005269004904483083	0.6121613492289245	40.5	111.5
A029	dorsal	40.0	47.143999437353465	0.0011166595592737917	0.0006909998976235	0.000478170066862225	0.507583549789667	44.083333333333336	200.91666666666666
A029	ventral	40.0	47.766104699359964	0.0010803059151891	0.0006453910887703583	0.00042793367782721663	0.5542488307710277	48.083333333333336	180.16666666666666
A030	dorsal	32.0	48.05806545494905	0.0014136952182836752	0.0008411334300084083	0.0005548525380072916	0.5292520120581865	34.666666666666664	186.75
A030	ventral	32.0	48.49157010974901	0.0013104909365120668	0.000803013804553025	0.0005492752348444917	0.5058321667882466	55.75	148.41666666666666
A032	dorsal	23.0	48.28889993395819	0.0018095860273159	0.0009758306246695417	0.0005589529271860667	0.6322838824043084	37.166666666666664	180.33333333333334
A032	ventral	23.0	47.11186754454463	0.0016834879104645501	0.000951153277281225	0.0005849859614365417	0.5868933387865808	54.0	131.66666666666666
A034	dorsal	25.0	49.23317595011063	0.0016984442212342585	0.0008443253817595584	0.00041726596243603337	0.7126606026317682	33.75	179.58333333333334
A034	ventral	25.0	48.19189846428599	0.001545503080672875	0.0008252012432064084	0.0004650503243824333	0.6439620834827865	57.833333333333336	143.58333333333334
A036	dorsal	37.0	47.744113090712155	0.0015189196757716	0.0008612841900922666	0.0005324664456539666	0.5872393354632676	33.75	167.25
A036	ventral	37.0	47.55617840424018	0.0014775568366786167	0.0008490085582941834	0.0005347344168567333	0.5689696590132446	55.75	143.5
A037	dorsal	39.0	46.860333093149585	0.0016120935240639582	0.000829634912089525	0.00043840560844475004	0.6838191780311808	19.833333333333332	97.41666666666667
A037	ventral	39.0	46.377295113806355	0.001531019997095675	0.000855310296908925	0.0005174554461645917	0.6024028291174567	51.75	102.83333333333333
A043	dorsal	37.0	46.951831213209424	0.0014200741267323834	0.0008250337481078917	0.0005275135604224499	0.5518005467228815	37.25	172.58333333333334
A043	ventral	37.0	44.474988967261815	0.0013221210332832083	0.0007864855636422332	0.0005186678242342834	0.5383483274248414	53.083333333333336	148.08333333333334
A044	dorsal	32.0	48.29667789127535	0.0015603824793747499	0.0008282315071475749	0.0004621560198892584	0.6522355653453363	42.916666666666664	160.25
A044	ventral	32.0	47.76250167601384	0.00148240034260175	0.0008246575076114167	0.00049578608965565	0.6057100008751118	38.916666666666664	133.33333333333334
A045	dorsal	43.0	46.277247988443406	0.0015141558419988251	0.0007872464331488417	0.0004237917294587917	0.668281140052191	34.25	151.08333333333334
A045	ventral	43.0	47.54584604596405	0.0014783557223698167	0.000810479872816875	0.0004765419481185917	0.6237301272423429	50.75	134.0
A046	dorsal	23.0	47.850823810500394	0.0016686704748197165	0.0008605813669549083	0.0004565368144320583	0.6749293298686222	30.416666666666668	147.91666666666666
A046	ventral	23.0	45.82451302028401	0.0015848363043961082	0.0008959930543901167	0.0005515714341607833	0.5858588966990602	49.833333333333336	128.33333333333334
A047	dorsal	53.0	48.743833694770586	0.0017121429796250166	0.0008710351193117333	0.00045048119352239166	0.689021007765413	35.416666666666664	145.08333333333334
A047	ventral	53.0	48.467407047580735	0.0015214898616385082	0.000868208292879325	0.0005415675056060833	0.576037115960223	42.416666666666664	122.33333333333333
A048	dorsal	28.0	47.62750444290767	0.0015965536476686666	0.0008648815289800499	0.000499045472077875	0.6347834413556968	36.583333333333336	160.91666666666666
A048	ventral	28.0	45.4488031256924	0.0013980696827312585	0.0008110887916198166	0.000517598348527075	0.5707942690430846	47.916666666666664	130.91666666666666
A049	dorsal	46.0	45.044788903952224	0.0016163778840069668	0.00091002126387175	0.00055684295157095	0.5884569600700145	31.416666666666668	145.58333333333334
A049	ventral	46.0	46.94088582551125	0.0015245999951647583	0.0009036721688143666	0.000593208256263875	0.5349461386280047	47.25	110.33333333333333
A050	dorsal	34.0	50.014505805127904	0.0016325946454102585	0.000927729501355825	0.000575296929814625	0.5832748181853977	22.166666666666668	128.75
A050	ventral	34.0	47.85829835084082	0.0015010003730402417	0.0009129613086058916	0.0006189417763855001	0.5181065606724965	55.0	110.58333333333333
A051	dorsal	31.0	47.75908253982441	0.0017099284783649166	0.000870343969802875	0.0004505517145371334	0.6919878732267986	33.416666666666664	144.0
A051	ventral	31.0	46.31598967201467	0.0016117318708609083	0.0008470197182480083	0.00046466364225161667	0.6574220714961472	49.0	135.08333333333334
A052	dorsal	39.0	48.20789117167282	0.001561510621936075	0.0008407044500292	0.0004803013651185167	0.6375349542277337	30.583333333333332	158.08333333333334
A052	ventral	39.0	48.65687553951793	0.0014751337152064	0.0008324963041164501	0.000511177597851725	0.5924498421183819	46.0	149.08333333333334
A058	dorsal	52.0	47.27943489914696	0.0017203041293015334	0.0009286902393208584	0.0005328832930696	0.6371613282348276	33.5	132.58333333333334
A058	ventral	52.0	46.1150613293833	0.0015127624509253831	0.0008535076661942333	0.0005238802704741417	0.5917804841302156	38.75	108.83333333333333
P028	dorsal	54.0	49.34553956574919	0.0013192224445629334	0.00073398088405215	0.0004413601031168666	0.5927630776228856	35.083333333333336	163.58333333333334
P028	ventral	54.0	48.646904887746096	0.001224738839760925	0.0007161141124297667	0.0004618017509658	0.5655588525729044	49.166666666666664	124.66666666666667
P030	dorsal	38.0	47.44731445419288	0.001707944779346125	0.0008774916746798999	0.00046226512292615	0.6801702811190428	33.416666666666664	152.5
P030	ventral	38.0	47.59337794593568	0.00164295946529245	0.0009254306151447582	0.0005666661923649583	0.5979552948670018	51.833333333333336	125.5
P033	dorsal	62.0	44.74217593672	0.00125497457841335	0.000771149846329125	0.0005292374787268083	0.5053334572157514	32.25	170.41666666666666
P033	ventral	62.0	44.9122081103684	0.0011031287547412416	0.0006991329586126834	0.0004971350610793666	0.47863209941889284	46.75	130.83333333333334
P043	dorsal	66.0	47.87792255460687	0.0011637948971506833	0.0007251670128447417	0.0005058530730490084	0.4988297355424989	26.416666666666668	135.25
P043	ventral	66.0	48.431789410723155	0.0011450577461134084	0.0007238394128913334	0.0005132302476643251	0.48048261965814415	43.833333333333336	114.41666666666667
P049	dorsal	82.0	44.51969225040178	0.0015160601774295082	0.0009557290983409084	0.0006755635607428584	0.4738460245438822	31.0	157.58333333333334
P049	ventral	82.0	46.292720596503614	0.0014620520702590919	0.0009644517951063167	0.0007156516586697834	0.42353887967142373	37.166666666666664	145.33333333333334
P050	dorsal	57.0	45.84330865101814	0.001682940604391125	0.0009064710260512583	0.00051823623693415	0.6360408958759186	31.5	152.66666666666666
P050	ventral	57.0	48.330290508983744	0.0015541111814049915	0.000871335339169875	0.0005299474207746583	0.5950174280718178	46.75	117.58333333333333
P057	dorsal	64.0	46.6248323166655	0.0016055889182850832	0.0008696764644021501	0.00050172024242705	0.6214131826487339	27.166666666666668	150.0
P057	ventral	64.0	46.55002528819674	0.0013929451875668833	0.0008263969440487916	0.0005431228215915417	0.5247441977207435	57.0	119.08333333333333
P089	dorsal	71.0	45.7400098620034	0.0016220452097219248	0.00092115247434125	0.0005707061068630667	0.584900698544944	29.5	152.0
P089	ventral	71.0	46.23101547049862	0.001711319761534283	0.0009866173083596917	0.0006242660796490417	0.5689378765241297	45.583333333333336	118.83333333333333
P094	dorsal	73.0	46.74325512231864	0.0015560442433188418	0.0008622056004752333	0.0005152862762438583	0.6045772261447044	35.166666666666664	115.08333333333333
P094	ventral	73.0	46.624226684751186	0.0014350325007363083	0.0008699773690320584	0.0005874498034589167	0.5134449894795322	27.333333333333332	119.58333333333333
P096	dorsal	71.0	48.063984715680384	0.0015631973829260083	0.0009699486298624917	0.0006733242518001083	0.5042403230495394	27.333333333333332	152.5
P096	ventral	71.0	46.84167556713021	0.0013789262670645085	0.000881652009449175	0.0006330148799974584	0.4776949347941608	49.166666666666664	132.41666666666666
P098	dorsal	70.0	46.30993192750781	0.0017899728938099999	0.0009549010625349333	0.0005373651485512667	0.6471159369337354	32.416666666666664	124.33333333333333
P098	ventral	70.0	45.29584540537574	0.001728319185554425	0.0009585691741071668	0.0005736941655604583	0.6075781490813014	26.833333333333332	95.16666666666667
P099	dorsal	39.0	48.02221841543357	0.0018371825806917418	0.000874541318682075	0.00039322068530123336	0.7506463120906822	33.0	138.5
P099	ventral	39.0	47.687658156694994	0.0017114106818712583	0.0009230209485855332	0.000528826082452075	0.6357900518215146	42.333333333333336	117.5
P100	dorsal	63.0	45.166621058515766	0.0014721277181908418	0.0008312895124874916	0.0005108704107967834	0.588394073325167	24.5	153.08333333333334
P100	ventral	63.0	46.25098662433221	0.0013813122624958332	0.0007990058397993417	0.000507852622561575	0.5655664219973352	37.916666666666664	124.5
P104	dorsal	75.0	48.11413952941786	0.0014030758103602582	0.0008601857528170083	0.00058874072340265	0.508985508171811	27.5	125.66666666666667
P104	ventral	75.0	47.872227316386756	0.0013737589776812167	0.0008263512659548751	0.0005526474081318417	0.5234776056844442	46.916666666666664	104.08333333333333
P105	dorsal	62.0	46.46759998251258	0.0016863823923710917	0.0009508794542319416	0.0005831279832224334	0.5928156140046676	24.833333333333332	130.91666666666666
P105	ventral	62.0	46.82980555839509	0.0015730540057645166	0.0009424123027085082	0.0006270914521514416	0.5329918067077745	46.5	101.58333333333333
P106	dorsal	68.0	43.34185545315315	0.0013638554824550167	0.00080656698053445	0.0005279227293297333	0.5538790492983593	36.25	168.16666666666666
P106	ventral	68.0	44.63131596635259	0.0012611439157782334	0.0007643539454437999	0.0005159589585107417	0.5281719055601709	44.75	130.41666666666666
P108	dorsal	55.0	46.498306320867094	0.001580140447199875	0.0008251988077173749	0.00044772798764999166	0.6642735280833493	32.666666666666664	102.25
P108	ventral	55.0	47.055438313449464	0.001573118680133225	0.000883223822837525	0.0005382763952433417	0.6009215349511728	21.583333333333332	84.08333333333333
P109	dorsal	56.0	47.59118778989926	0.00142941980752485	0.000818068979781325	0.0005123935644663666	0.570318760581933	39.083333333333336	174.08333333333334
P109	ventral	56.0	47.711001001258175	0.0012811969711128083	0.0007546305645794583	0.0004913473584562583	0.5546492764529519	49.416666666666664	141.66666666666666
