# Supplementary material for: Spinal cord structural and functional architecture and its shared organization with the brain across the adult lifespan
Source: Nat Commun. 2026 Apr 16;17:5269. doi: 10.1038/s41467-026-71963-2 (PMC13265777; doi:10.1038/s41467-026-71963-2)
Supplement: Supplementary file 4 — Source Data [file 41467_2026_71963_MOESM4_ESM.zip › source_datafile/fig_1C_intra_vs_inter.csv]

IDs	age	sex	betwith_labels	sim
A003	66	F	inter	-0.1235391877348988
A003	66	F	intra	0.7801643467029818
A004	62	F	inter	-0.14905908378398788
A004	62	F	intra	0.8403085259938196
A005	59	M	inter	-0.10856314720456507
A005	59	M	intra	0.4023225346710277
A006	31	F	inter	-0.037666320754051914
A006	31	F	intra	0.31748844031557555
A007	24	M	inter	-0.10244556162352424
A007	24	M	intra	0.45889502439224106
A008	29	M	inter	-0.12268162560435157
A008	29	M	intra	0.7929063502535716
A009	25	F	inter	-0.16397613085712398
A009	25	F	intra	0.8678166290434128
A010	73	M	inter	-0.13935268466306464
A010	73	M	intra	0.8041833293920756
A013	45	F	inter	-0.14609076200052667
A013	45	F	intra	0.7231976220785419
A015	79	M	inter	-0.08604222498181925
A015	79	M	intra	0.4715056006060394
A016	57	F	inter	-0.07572261959100667
A016	57	F	intra	0.5801463449818003
A017	81	M	inter	-0.13375411729970435
A017	81	M	intra	0.7484139771630091
A021	47	M	inter	-0.07488809577228207
A021	47	M	intra	0.3689358129841962
A023	36	M	inter	-0.09832913597896634
A023	36	M	intra	0.6604553305038043
A024	31	M	inter	-0.143197928435865
A024	31	M	intra	0.7397732501040979
A025	36	M	inter	-0.09938048766452962
A025	36	M	intra	0.5731502152582508
A026	40	M	inter	-0.11039296472871413
A026	40	M	intra	0.6775047220557839
A027	27	F	inter	-0.05638765873240972
A027	27	F	intra	0.6955554857755455
A028	22	F	inter	-0.048990435898477264
A028	22	F	intra	0.36443533328103794
A029	40	M	inter	-0.14011993281281945
A029	40	M	intra	1.0571382904921973
A030	32	M	inter	-0.0651933638537995
A030	32	M	intra	0.6309497937628894
A032	23	F	inter	-0.04557251793276275
A032	23	F	intra	0.4991187974269008
A034	25	F	inter	-0.10444398241950324
A034	25	F	intra	0.6821879306410188
A036	37	M	inter	-0.10816691495065331
A036	37	M	intra	0.392611941994196
A037	39	F	inter	-0.034490989921393427
A037	39	F	intra	0.2626076881718
A043	37	M	inter	-0.15159024992557205
A043	37	M	intra	0.8359803059718143
A044	32	M	inter	-0.10222919409668532
A044	32	M	intra	0.434296665483842
A045	43	F	inter	-0.13007892921022382
A045	43	F	intra	1.0019701911085588
A046	23	M	inter	-0.059311005903863546
A046	23	M	intra	0.32095280117814595
A047	53	F	inter	-0.08643387569092437
A047	53	F	intra	0.49646380091479675
A048	28	M	inter	-0.07102923508700906
A048	28	M	intra	0.2960795458918002
A049	46	F	inter	-0.08178392740827994
A049	46	F	intra	0.5482705533522402
A050	34	M	inter	-0.06667270289544129
A050	34	M	intra	0.29551687542423316
A051	31	F	inter	-0.1589669246005446
A051	31	F	intra	0.7452283349544259
A052	39	F	inter	-0.08851248777544078
A052	39	F	intra	0.4841388522559704
A058	52	M	inter	-0.1282878162923334
A058	52	M	intra	0.6203039631016958
P028	54	M	inter	-0.06538275526395859
P028	54	M	intra	0.5497154956454177
P030	38	F	inter	-0.10747001840259672
P030	38	F	intra	0.6147253366255745
P033	62	F	inter	-0.09751619542585209
P033	62	F	intra	0.6371371765482688
P043	66	F	inter	-0.1517606431230603
P043	66	F	intra	0.8100834299424593
P049	82	M	inter	-0.07739776223499864
P049	82	M	intra	0.8364773308831627
P050	57	F	inter	-0.07994488732719499
P050	57	F	intra	0.587094334020269
P057	64	F	inter	-0.08131944390861325
P057	64	F	intra	0.4789380463295339
P089	71	F	inter	-0.060872403611342656
P089	71	F	intra	0.45191992643800005
P094	73	F	inter	-0.12776772061050715
P094	73	F	intra	0.650985824932577
P096	71	M	inter	-0.1697976937755783
P096	71	M	intra	0.7258115436262492
P098	70	M	inter	-0.11181020369186963
P098	70	M	intra	0.5970472082019839
P099	39	F	inter	-0.06003027369943843
P099	39	F	intra	0.3284792534919384
P100	63	F	inter	-0.05950245244943035
P100	63	F	intra	0.46552433661523906
P104	75	F	inter	-0.0768041602877157
P104	75	F	intra	0.42642157204452036
P105	62	F	inter	-0.08367381447019326
P105	62	F	intra	0.45338860408693343
P106	68	M	inter	-0.12336267762780584
P106	68	M	intra	0.8065748860133082
P108	55	F	inter	-0.08521015028562391
P108	55	F	intra	0.6419237628923056
P109	56	M	inter	-0.13225303853278064
P109	56	M	intra	1.0842276310101673
