# Supplementary material for: Spinal cord structural and functional architecture and its shared organization with the brain across the adult lifespan
Source: Nat Commun. 2026 Apr 16;17:5269. doi: 10.1038/s41467-026-71963-2 (PMC13265777; doi:10.1038/s41467-026-71963-2)
Supplement: Supplementary file 4 — Source Data [file 41467_2026_71963_MOESM4_ESM.zip › source_datafile/fig_2B_SpiFC_intra_vs_inter.csv]

IDs	age	sex	betwith_labels	fcorr
A001	58	F	intra	0.15087456948303749
A001	58	F	inter	0.02769807231574281
A003	66	F	intra	0.23276881040317002
A003	66	F	inter	0.0406952892466458
A004	62	F	intra	0.3077001550743817
A004	62	F	inter	0.057913698181996986
A005	59	M	intra	0.16993645834984453
A005	59	M	inter	0.030605441618016156
A006	31	F	intra	0.13882694632327638
A006	31	F	inter	0.04139477482344763
A007	24	M	intra	0.11889030253440724
A007	24	M	inter	0.000932002184398807
A008	29	M	intra	0.11416735856421416
A008	29	M	inter	0.017352026441748776
A009	25	F	intra	0.17284863385261479
A009	25	F	inter	0.03623540999736911
A010	73	M	intra	0.22433252942399168
A010	73	M	inter	0.043388936860370965
A011	45	F	intra	0.274926330952227
A011	45	F	inter	0.03328213265756783
A012	77	M	intra	0.11606715758510754
A012	77	M	inter	0.036186650627699116
A013	45	F	intra	0.07379792600550697
A013	45	F	inter	0.007347207331935555
A015	79	M	intra	0.16660047170402548
A015	79	M	inter	0.06702488859031083
A016	57	F	intra	-0.03469628354689495
A016	57	F	inter	0.012067616955357836
A017	81	M	intra	0.15130946851885407
A017	81	M	inter	0.01652408340569595
A019	69	M	intra	0.08855636042427169
A019	69	M	inter	0.014595624619788135
A020	46	F	intra	0.16885854940172323
A020	46	F	inter	0.03215980301887984
A021	47	M	intra	0.0777672547283051
A021	47	M	inter	0.012334505556029622
A023	36	M	intra	0.14945847278356109
A023	36	M	inter	0.018492299101491798
A024	31	M	intra	0.2784867854798434
A024	31	M	inter	0.09799357935402246
A025	36	M	intra	0.08542637028241405
A025	36	M	inter	-0.0014645534145032479
A026	40	M	intra	0.17686815719317153
A026	40	M	inter	0.03435684084015992
A027	27	F	intra	0.23506382118421806
A027	27	F	inter	0.023592936028072435
A028	22	F	intra	0.07928084553443977
A028	22	F	inter	0.0082292194974541
A029	40	M	intra	0.055022117385135176
A029	40	M	inter	0.012928724390250742
A030	32	M	intra	0.10106020786870609
A030	32	M	inter	0.004547518982344486
A032	23	F	intra	0.19181666500194575
A032	23	F	inter	0.03749964488645004
A033	23	F	intra	0.1986141087920666
A033	23	F	inter	0.0315604624207794
A034	25	F	intra	0.34388203303605536
A034	25	F	inter	0.008787508666904939
A035	49	F	intra	0.27359407861591195
A035	49	F	inter	0.031209829040656806
A036	37	M	intra	0.08767371780223761
A036	37	M	inter	0.0066046819442029375
A037	39	F	intra	0.13366930492947024
A037	39	F	inter	0.017480313510505968
A038	31	F	intra	0.2833183741610729
A038	31	F	inter	0.036391986978328135
A039	40	M	intra	0.05117400674818951
A039	40	M	inter	-0.002702934647677341
A043	37	M	intra	0.13762359719884262
A043	37	M	inter	0.029086993976407894
A044	32	M	intra	0.18847368672568893
A044	32	M	inter	0.013268201517337295
A045	43	F	intra	0.2087540211699715
A045	43	F	inter	0.03477470979228584
A046	23	M	intra	0.296327311859433
A046	23	M	inter	0.05082037180886295
A047	53	F	intra	0.18543741617440204
A047	53	F	inter	0.06073498011609074
A048	28	M	intra	0.11577381373590956
A048	28	M	inter	0.007664766306479854
A049	46	F	intra	0.06033539245048868
A049	46	F	inter	0.006061845228629643
A050	34	M	intra	0.07227314032075303
A050	34	M	inter	0.017374256240315446
A051	31	F	intra	0.20728420145216267
A051	31	F	inter	0.038283888609938824
A052	39	F	intra	0.10129470384559303
A052	39	F	inter	0.015213495525870284
A054	45	M	intra	0.11585123293815881
A054	45	M	inter	0.007185082168700316
A056	46	M	intra	0.08209390382308901
A056	46	M	inter	0.0069827433725116695
A058	52	M	intra	0.23870751741624194
A058	52	M	inter	0.04788628615063143
P028	54	M	intra	0.21586754330282507
P028	54	M	inter	0.07745204538887684
P030	38	F	intra	0.24481922475439716
P030	38	F	inter	0.06297366769521437
P031	68	F	intra	0.2896641080439893
P031	68	F	inter	0.017088706415486626
P033	62	F	intra	0.12715570055584186
P033	62	F	inter	0.015439545838165985
P043	66	F	intra	0.2421281519763967
P043	66	F	inter	0.07055639646549489
P047	54	F	intra	0.15428800232743736
P047	54	F	inter	0.05572295879686756
P049	82	M	intra	0.19580450052379494
P049	82	M	inter	0.016728759400052976
P050	57	F	intra	0.2739318697480677
P050	57	F	inter	0.029364161825594398
P057	64	F	intra	0.17122781508196064
P057	64	F	inter	0.03382733891615377
P089	71	F	intra	0.21206173677219892
P089	71	F	inter	0.09958353764063713
P094	73	F	intra	0.23244881699414918
P094	73	F	inter	0.054126676931779416
P096	71	M	intra	0.15023495114479238
P096	71	M	inter	0.035924698909331
P098	70	M	intra	0.19511994988088294
P098	70	M	inter	0.0651490838618735
P099	39	F	intra	0.2503184915544993
P099	39	F	inter	0.05355664758192552
P100	63	F	intra	0.3216556518515746
P100	63	F	inter	0.08657589893686343
P104	75	F	intra	0.2033357989043265
P104	75	F	inter	0.0538313590507426
P105	62	F	intra	0.188321921297715
P105	62	F	inter	0.06673527405213396
P106	68	M	intra	0.12392931712753626
P106	68	M	inter	0.029500749810775013
P108	55	F	intra	0.2580108771901291
P108	55	F	inter	0.02499529930900222
P109	56	M	intra	0.13174575298399677
P109	56	M	inter	0.05371748701252903
