# Supplementary material for: Spinal cord structural and functional architecture and its shared organization with the brain across the adult lifespan
Source: Nat Commun. 2026 Apr 16;17:5269. doi: 10.1038/s41467-026-71963-2 (PMC13265777; doi:10.1038/s41467-026-71963-2)
Supplement: Supplementary file 4 — Source Data [file 41467_2026_71963_MOESM4_ESM.zip › source_datafile/fig_4A_S7_brsc_morpho.csv]

IDs	age	sex	networks	Vgm	Vwm	value	groups	MEAN(area)
A001	58	F	Vis	74.82558116710184	41.25824749523401	74.82558116710184
A003	66	F	Vis	70.57763197628314	35.23322782453523	70.57763197628314
A004	62	F	Vis	77.60503205189107	39.14082787951455	77.60503205189107
A005	59	M	Vis	70.87520845324173	38.90927096116543	70.87520845324173
A006	31	F	Vis	81.72235758545433	47.50685540173203	81.72235758545433
A007	24	M	Vis	87.46632618790868	40.44656907419116	87.46632618790868
A008	29	M	Vis	81.46408694206181	38.961298450902106	81.46408694206181
A009	25	F	Vis	70.11816527924873	34.65584742565456	70.11816527924873
A010	73	M	Vis	75.30235769243164	43.057914192247196	75.30235769243164
A011	45	F	Vis	73.45236139186099	41.28246706292036	73.45236139186099
A012	77	M	Vis	67.10993796613072	37.79687882599236	67.10993796613072
A013	45	F	Vis	54.38598879481107	28.689808166101564	54.38598879481107
A015	79	M	Vis	66.37332221808657	33.15931801509484	66.37332221808657
A016	57	F	Vis	71.36829478887466	38.61730628690122	71.36829478887466
A017	81	M	Vis	73.22248300003261	37.7447847121954	73.22248300003261
A019	69	M	Vis	80.17817332259939	50.43818087200076	80.17817332259939
A020	46	F	Vis	68.23791437010469	37.631553340870894	68.23791437010469
A021	47	M	Vis	67.36666578433639	35.856142857124745	67.36666578433639
A023	36	M	Vis	73.91856930008531	37.12745922841133	73.91856930008531
A024	31	M	Vis	91.84758895087244	45.27820438717304	91.84758895087244
A025	36	M	Vis	90.61275376333298	47.642910295836636	90.61275376333298
A026	40	M	Vis	77.01232231718299	38.72752591544204	77.01232231718299
A027	27	F	Vis	78.91951833407582	42.912949463382354	78.91951833407582
A028	22	F	Vis	80.73208695682138	40.564827894359816	80.73208695682138
A029	40	M	Vis	94.00834201871602	55.167526038192186	94.00834201871602
A030	32	M	Vis	86.26431052594072	48.4010240223706	86.26431052594072
A032	23	F	Vis	83.17868546616366	36.47333092509893	83.17868546616366
A033	23	F	Vis	84.99305948155374	36.70928668656944	84.99305948155374
A034	25	F	Vis	85.70147909354793	36.81509454154222	85.70147909354793
A035	49	F	Vis	75.9473810192868	42.15346317168512	75.9473810192868
A036	37	M	Vis	79.70197711983322	38.928157290913155	79.70197711983322
A037	39	F	Vis	79.6813732079193	41.86441219287365	79.6813732079193
A038	31	F	Vis	75.45906340963394	39.93903178642317	75.45906340963394
A039	40	M	Vis	89.38947917665169	49.39782400118559	89.38947917665169
A043	37	M	Vis	91.62269098607823	46.6635926668197	91.62269098607823
A044	32	M	Vis	70.25562809524686	40.14707100358978	70.25562809524686
A045	43	F	Vis	85.58751441738008	39.018655336655684	85.58751441738008
A046	23	M	Vis	86.2234400086999	47.25366716620326	86.2234400086999
A047	53	F	Vis	72.31473396384345	37.89236901124194	72.31473396384345
A048	28	M	Vis	86.51067527129503	40.17425142116474	86.51067527129503
A049	46	F	Vis	75.1896281750798	41.218561216544366	75.1896281750798
A050	34	M	Vis	83.32781639068574	44.25078479325027	83.32781639068574
A051	31	F	Vis	78.85434185265004	39.45973768725244	78.85434185265004
A052	39	F	Vis	88.62136539152266	48.00891813233496	88.62136539152266
A054	45	M	Vis	78.35394574184714	40.22366708237677	78.35394574184714
A056	46	M	Vis	77.08393012639135	42.6185533822803	77.08393012639135
A058	52	M	Vis	66.72277317027748	36.86575725044312	66.72277317027748
P028	54	M	Vis	70.68879073475593	41.799389694312545	70.68879073475593
P030	38	F	Vis	75.35934371116021	40.3352877071815	75.35934371116021
P031	68	F	Vis	74.37279860070959	42.261875999463726	74.37279860070959
P033	62	F	Vis	69.45059846939124	41.68724459396552	69.45059846939124
P043	66	F	Vis	84.56300462518634	44.079722020396936	84.56300462518634
P047	54	F	Vis	64.01071046455206	28.261121902249744	64.01071046455206
P049	82	M	Vis	75.98129498772322	47.98205146390201	75.98129498772322
P050	57	F	Vis	83.37136549389736	44.028835748493684	83.37136549389736
P057	64	F	Vis	73.35436533157524	33.57166704283656	73.35436533157524
P089	71	F	Vis	57.743914364933964	28.686666995175187	57.743914364933964
P094	73	F	Vis	77.0291222761534	43.18382005800865	77.0291222761534
P096	71	M	Vis	75.64870278632411	40.12466713222489	75.64870278632411
P098	70	M	Vis	65.52342814590783	34.24704351842961	65.52342814590783
P099	39	F	Vis	86.91899680418521	47.07231812023745	86.91899680418521
P100	63	F	Vis	67.9034829945937	34.92118862011284	67.9034829945937
P104	75	F	Vis	63.132392702311286	30.872961128290743	63.132392702311286
P105	62	F	Vis	76.90387908116355	39.854894531309625	76.90387908116355
P106	68	M	Vis	89.1767852423638	49.43207896120147	89.1767852423638
P108	55	F	Vis	75.70813787221908	33.53066706053912	75.70813787221908
P109	56	M	Vis	72.51147917651383	40.25434551233054	72.51147917651383
A001	58	F	SomMot	49.83961623129993	24.868094427689908	49.83961623129993
A003	66	F	SomMot	50.66718097108603	25.691486597402957	50.66718097108603
A004	62	F	SomMot	52.31351822385564	25.393686589591205	52.31351822385564
A005	59	M	SomMot	52.865365306563675	29.329647408768537	52.865365306563675
A006	31	F	SomMot	55.72865940596909	30.191745446450998	55.72865940596909
A007	24	M	SomMot	65.22382020313293	25.572051317766306	65.22382020313293
A008	29	M	SomMot	66.39630262008309	29.149231728345157	66.39630262008309
A009	25	F	SomMot	55.64285154116897	24.24874539443104	55.64285154116897
A010	73	M	SomMot	52.30657317460701	26.46459249116667	52.30657317460701
A011	45	F	SomMot	55.45304765672982	30.7187297706008	55.45304765672982
A012	77	M	SomMot	45.922726074017596	27.275251312971122	45.922726074017596
A013	45	F	SomMot	39.855965184345855	20.281749281749132	39.855965184345855
A015	79	M	SomMot	47.637365263996664	24.9263022779543	47.637365263996664
A016	57	F	SomMot	45.34181622886657	24.807851288892326	45.34181622886657
A017	81	M	SomMot	50.603392721250664	25.74123169739917	50.603392721250664
A019	69	M	SomMot	54.77406338205935	29.838090548597275	54.77406338205935
A020	46	F	SomMot	50.96393390956149	26.7942003333047	50.96393390956149
A021	47	M	SomMot	49.750386682593465	28.999377861673604	49.750386682593465
A023	36	M	SomMot	52.69221233521402	25.122898353599023	52.69221233521402
A024	31	M	SomMot	56.975749586366135	25.861219925969852	56.975749586366135
A025	36	M	SomMot	61.16921632692962	26.48805132456125	61.16921632692962
A026	40	M	SomMot	54.53153784552965	24.38692579779029	54.53153784552965
A027	27	F	SomMot	56.66724767423422	28.190329747334125	56.66724767423422
A028	22	F	SomMot	62.554714383013554	28.254267017342144	62.554714383013554
A029	40	M	SomMot	61.8336594654396	31.099427798435084	61.8336594654396
A030	32	M	SomMot	62.83394179175048	33.39287491039932	62.83394179175048
A032	23	F	SomMot	59.4742494339904	25.912126595273048	59.4742494339904
A033	23	F	SomMot	62.97121626320481	25.047310134731237	62.97121626320481
A034	25	F	SomMot	62.536863318778586	24.97371010825037	62.536863318778586
A035	49	F	SomMot	54.201294720735405	30.17296900173277	54.201294720735405
A036	37	M	SomMot	57.387016257144516	26.879274848297253	57.387016257144516
A037	39	F	SomMot	55.08643586616964	25.78127090288699	55.08643586616964
A038	31	F	SomMot	47.53860051648319	23.360976760558792	47.53860051648319
A039	40	M	SomMot	57.149177149988695	32.901718011036515	57.149177149988695
A043	37	M	SomMot	60.500816343538446	29.513584672093387	60.500816343538446
A044	32	M	SomMot	57.700553566202515	33.27927489902079	57.700553566202515
A045	43	F	SomMot	58.18407900281995	25.465776794895522	58.18407900281995
A046	23	M	SomMot	62.94237318275867	27.788376822322597	62.94237318275867
A047	53	F	SomMot	52.3071613195725	25.106847363002608	52.3071613195725
A048	28	M	SomMot	64.98869868778813	28.264745442129684	64.98869868778813
A049	46	F	SomMot	47.687153506010766	24.729117964074025	47.687153506010766
A050	34	M	SomMot	56.49847514000537	28.251463103860615	56.49847514000537
A051	31	F	SomMot	54.534663304053225	24.622886580191555	54.534663304053225
A052	39	F	SomMot	66.38898496881875	33.68992588716374	66.38898496881875
A054	45	M	SomMot	49.637871130161	24.824361090078945	49.637871130161
A056	46	M	SomMot	52.514404532641166	26.788804259888835	52.514404532641166
A058	52	M	SomMot	47.42961624990962	27.58221992980687	47.42961624990962
P028	54	M	SomMot	49.31861358371406	28.001028486034166	49.31861358371406
P030	38	F	SomMot	51.383813626513614	24.764683289716988	51.383813626513614
P031	68	F	SomMot	51.590378362123325	30.2997972074171	51.590378362123325
P033	62	F	SomMot	46.48018212829329	32.098091357449995	46.48018212829329
P043	66	F	SomMot	55.85944765711574	28.171145440603595	55.85944765711574
P047	54	F	SomMot	44.88290639935433	19.78441595228017	44.88290639935433
P049	82	M	SomMot	45.210204498440035	27.05757286396623	45.210204498440035
P050	57	F	SomMot	57.01368690612168	26.19354934991895	57.01368690612168
P057	64	F	SomMot	50.10501623635738	23.154106175526984	50.10501623635738
P089	71	F	SomMot	49.66042018318177	20.603372825860976	49.66042018318177
P094	73	F	SomMot	49.380424107551576	27.409180752836175	49.380424107551576
P096	71	M	SomMot	47.62824371357262	23.080812079526492	47.62824371357262
P098	70	M	SomMot	46.83510644999892	22.96387089069933	46.83510644999892
P099	39	F	SomMot	61.55286728429795	31.677992511823767	61.55286728429795
P100	63	F	SomMot	51.08281233249606	24.335074815124276	51.08281233249606
P104	75	F	SomMot	39.874502447634946	21.07207479693741	39.874502447634946
P105	62	F	SomMot	54.436294699266554	28.787761139675972	54.436294699266554
P106	68	M	SomMot	67.76633413012324	38.9045220462312	67.76633413012324
P108	55	F	SomMot	53.1387887595743	22.236125794813027	53.1387887595743
P109	56	M	SomMot	53.76612221221624	31.457345453063013	53.76612221221624
A001	58	F	DorsAttn	48.89881616351006	25.51698848286271	48.89881616351006
A003	66	F	DorsAttn	47.712784775393054	26.35460809236113	47.712784775393054
A004	62	F	DorsAttn	47.453741632856435	23.15325906150042	47.453741632856435
A005	59	M	DorsAttn	48.79478872737288	29.373584574252362	48.79478872737288
A006	31	F	DorsAttn	53.60407109016181	28.354678715519615	53.60407109016181
A007	24	M	DorsAttn	58.44421616424622	26.91783163066209	58.44421616424622
A008	29	M	DorsAttn	63.96505936750025	30.179047348573818	63.96505936750025
A009	25	F	DorsAttn	51.94411813946816	26.098764965914178	51.94411813946816
A010	73	M	DorsAttn	50.06175349739567	26.518447348479178	50.06175349739567
A011	45	F	DorsAttn	51.098478888750044	30.040600267171857	51.098478888750044
A012	77	M	DorsAttn	43.940608330875634	24.347831627234832	43.940608330875634
A013	45	F	DorsAttn	37.03682000632584	19.880815895169977	37.03682000632584
A015	79	M	DorsAttn	47.09101614593341	22.363106120057395	47.09101614593341
A016	57	F	DorsAttn	46.35980047153681	23.620643380060788	46.35980047153681
A017	81	M	DorsAttn	49.88397694886475	25.710286531847885	49.88397694886475
A019	69	M	DorsAttn	51.929177044775344	31.227098362267014	51.929177044775344
A020	46	F	DorsAttn	48.79264362736792	28.394345369488015	48.79264362736792
A021	47	M	DorsAttn	49.02284932637738	27.64737774348665	49.02284932637738
A023	36	M	DorsAttn	49.74979262114313	24.593431612439467	49.74979262114313
A024	31	M	DorsAttn	59.02862796032432	29.295663022257383	59.02862796032432
A025	36	M	DorsAttn	55.44677307614686	28.009266943022606	55.44677307614686
A026	40	M	DorsAttn	52.00637305238098	25.476819869920618	52.00637305238098
A027	27	F	DorsAttn	54.26196524026244	30.531368907749652	54.26196524026244
A028	22	F	DorsAttn	59.20099664457145	28.334168924644587	59.20099664457145
A029	40	M	DorsAttn	60.46718878232314	34.153863043174134	60.46718878232314
A030	32	M	DorsAttn	61.10128287342191	32.5652630601302	61.10128287342191
A032	23	F	DorsAttn	60.96540231354988	26.7835657829284	60.96540231354988
A033	23	F	DorsAttn	57.73032204865664	26.179913986593494	57.73032204865664
A034	25	F	DorsAttn	61.92910638001558	27.440055167421715	61.92910638001558
A035	49	F	DorsAttn	55.09274167193472	30.754604192353813	55.09274167193472
A036	37	M	DorsAttn	56.86624755487962	26.717753213085235	56.86624755487962
A037	39	F	DorsAttn	55.25854950549451	27.48556889234484	55.25854950549451
A038	31	F	DorsAttn	49.04925929784029	25.895372800186284	49.04925929784029
A039	40	M	DorsAttn	56.81361232239752	31.981859113860896	56.81361232239752
A043	37	M	DorsAttn	57.94223583556712	29.197984597183776	57.94223583556712
A044	32	M	DorsAttn	52.349545633412916	30.739870899163165	52.349545633412916
A045	43	F	DorsAttn	56.849788705013694	26.024706139966845	56.849788705013694
A046	23	M	DorsAttn	57.39321229833365	29.134714011587203	57.39321229833365
A047	53	F	DorsAttn	50.804651424959296	25.889157112784698	50.804651424959296
A048	28	M	DorsAttn	56.62552210719136	28.404392431333665	56.62552210719136
A049	46	F	DorsAttn	49.686537777815026	27.50019635674356	49.686537777815026
A050	34	M	DorsAttn	56.94205938315391	28.385145402550716	56.94205938315391
A051	31	F	DorsAttn	50.224220064789066	23.971913959726685	50.224220064789066
A052	39	F	DorsAttn	60.54220446445793	35.77774148346483	60.54220446445793
A054	45	M	DorsAttn	52.70309850038587	25.621886513963336	52.70309850038587
A056	46	M	DorsAttn	48.9691965700239	25.970780653469266	48.9691965700239
A058	52	M	DorsAttn	43.966808283857986	26.900325737014406	43.966808283857986
P028	54	M	DorsAttn	46.102331063368965	25.93526755630088	46.102331063368965
P030	38	F	DorsAttn	49.86905662119074	24.99893421054724	49.86905662119074
P031	68	F	DorsAttn	53.39090381994292	29.178189263869978	53.39090381994292
P033	62	F	DorsAttn	49.5667350480409	30.216220642832262	49.5667350480409
P043	66	F	DorsAttn	52.0043534018416	28.580870852574716	52.0043534018416
P047	54	F	DorsAttn	44.221341618768875	19.33294530621171	44.221341618768875
P049	82	M	DorsAttn	46.30644758461416	24.47058849882335	46.30644758461416
P050	57	F	DorsAttn	51.96966327276455	26.636259094594042	51.96966327276455
P057	64	F	DorsAttn	47.2453651508689	22.86611787855624	47.2453651508689
P089	71	F	DorsAttn	46.87910635719448	19.790874735768874	46.87910635719448
P094	73	F	DorsAttn	49.95404363166542	24.470976731561144	49.95404363166542
P096	71	M	DorsAttn	50.19764368940888	24.027459100894614	50.19764368940888
P098	70	M	DorsAttn	44.979549510955806	24.408764959000052	44.979549510955806
P099	39	F	DorsAttn	57.85443577981741	29.710274772614255	57.85443577981741
P100	63	F	DorsAttn	46.82615731710199	23.2055100349337	46.82615731710199
P104	75	F	DorsAttn	39.067019990302626	19.71591001416743	39.067019990302626
P105	62	F	DorsAttn	51.449776938349004	27.356255160912866	51.449776938349004
P106	68	M	DorsAttn	64.76258890352771	35.94923564610818	64.76258890352771
P108	55	F	DorsAttn	49.13954551502317	22.417984545193608	49.13954551502317
P109	56	M	DorsAttn	51.644255462735885	28.88832186494768	51.644255462735885
A001	58	F	SalVentAttn	45.35685531568528	16.665427647113802	45.35685531568528
A003	66	F	SalVentAttn	44.52981213866174	16.128964896231892	44.52981213866174
A004	62	F	SalVentAttn	44.151219991892575	15.002380574412639	44.151219991892575
A005	59	M	SalVentAttn	44.82063176348803	17.986066861435773	44.82063176348803
A006	31	F	SalVentAttn	49.86716903866827	19.278721785470836	49.86716903866827
A007	24	M	SalVentAttn	57.42037292208522	15.594588425055143	57.42037292208522
A008	29	M	SalVentAttn	60.13354161970316	18.59959236897528	60.13354161970316
A009	25	F	SalVentAttn	47.88576901689917	16.72309823082388	47.88576901689917
A010	73	M	SalVentAttn	47.70096908099951	16.339560991384083	47.70096908099951
A011	45	F	SalVentAttn	47.57510236144067	19.377600210011018	47.57510236144067
A012	77	M	SalVentAttn	42.43969062568248	15.922690399974583	42.43969062568248
A013	45	F	SalVentAttn	38.01258859852702	13.334568799979987	38.01258859852702
A015	79	M	SalVentAttn	44.172816084504134	14.143533515423536	44.172816084504134
A016	57	F	SalVentAttn	40.71483173914254	15.562004094287762	40.71483173914254
A017	81	M	SalVentAttn	44.03461607072503	16.347357052758344	44.03461607072503
A019	69	M	SalVentAttn	48.1322867594212	20.04566690794378	48.1322867594212
A020	46	F	SalVentAttn	45.52136510507764	17.794843348436057	45.52136510507764
A021	47	M	SalVentAttn	44.65348830063232	17.51762829212993	44.65348830063232
A023	36	M	SalVentAttn	46.698435688279574	16.31751783887298	46.698435688279574
A024	31	M	SalVentAttn	51.89814158522338	19.007561003148556	51.89814158522338
A025	36	M	SalVentAttn	55.42151024815441	18.09809041070194	55.42151024815441
A026	40	M	SalVentAttn	49.42804747914523	16.482910000324257	49.42804747914523
A027	27	F	SalVentAttn	49.37234160953763	18.815113935865465	49.37234160953763
A028	22	F	SalVentAttn	52.93800043001028	17.581490405485038	52.93800043001028
A029	40	M	SalVentAttn	57.97696122659743	22.051619839914157	57.97696122659743
A030	32	M	SalVentAttn	54.299314127355814	21.053925723552716	54.299314127355814
A032	23	F	SalVentAttn	52.93551178532818	17.184318368908343	52.93551178532818
A033	23	F	SalVentAttn	55.460867064006635	16.681392350435257	55.460867064006635
A034	25	F	SalVentAttn	55.89438077531009	16.129776668027038	55.89438077531009
A035	49	F	SalVentAttn	47.7452827586308	20.311961002759624	47.7452827586308
A036	37	M	SalVentAttn	52.01291802068801	17.139062944084404	52.01291802068801
A037	39	F	SalVentAttn	49.21861214423924	17.36554137162864	49.21861214423924
A038	31	F	SalVentAttn	46.30960822203011	16.53198842220754	46.30960822203011
A039	40	M	SalVentAttn	52.07326715659351	21.695110032618054	52.07326715659351
A043	37	M	SalVentAttn	57.23033379754424	19.897447289899	57.23033379754424
A044	32	M	SalVentAttn	49.167980824001106	21.2039296488762	49.167980824001106
A045	43	F	SalVentAttn	53.11235334036499	16.631760980725293	53.11235334036499
A046	23	M	SalVentAttn	56.57094553539158	19.401835516244173	56.57094553539158
A047	53	F	SalVentAttn	45.06761605083941	17.541349210523073	45.06761605083941
A048	28	M	SalVentAttn	58.45794945868849	18.477733553528775	58.45794945868849
A049	46	F	SalVentAttn	44.53384353610874	16.68791392389685	44.53384353610874
A050	34	M	SalVentAttn	50.80518867848068	16.808133545868095	50.80518867848068
A051	31	F	SalVentAttn	50.33786315394938	16.577482549846174	50.33786315394938
A052	39	F	SalVentAttn	56.70548281280697	21.931827688388516	56.70548281280697
A054	45	M	SalVentAttn	46.15617292565108	17.366262941062455	46.15617292565108
A056	46	M	SalVentAttn	47.07737689723075	17.819125705771146	47.07737689723075
A058	52	M	SalVentAttn	40.726498409986476	15.740247240647673	40.726498409986476
P028	54	M	SalVentAttn	43.20293090969338	17.03120061638897	43.20293090969338
P030	38	F	SalVentAttn	48.25308788686526	17.90539281611141	48.25308788686526
P031	68	F	SalVentAttn	47.962232991150564	19.276455605090888	47.962232991150564
P033	62	F	SalVentAttn	43.1304995511871	19.526890908792804	43.1304995511871
P043	66	F	SalVentAttn	52.7602474601343	17.7932943249233	52.7602474601343
P047	54	F	SalVentAttn	39.81578468306361	12.024117803841829	39.81578468306361
P049	82	M	SalVentAttn	41.23753768147526	14.862384500607849	41.23753768147526
P050	57	F	SalVentAttn	48.01221612695605	18.304357068475333	48.01221612695605
P057	64	F	SalVentAttn	44.56683958216012	14.670439388155938	44.56683958216012
P089	71	F	SalVentAttn	40.61539253655074	12.161247222073378	40.61539253655074
P094	73	F	SalVentAttn	46.495427857019	16.884066872842613	46.495427857019
P096	71	M	SalVentAttn	44.67783178590239	13.474486456952985	44.67783178590239
P098	70	M	SalVentAttn	40.71400039781631	14.052592336073515	40.71400039781631
P099	39	F	SalVentAttn	56.37985924470425	21.181725711867205	56.37985924470425
P100	63	F	SalVentAttn	44.66060823268442	16.24833352361806	44.66060823268442
P104	75	F	SalVentAttn	38.302600338205664	12.271729576073586	38.302600338205664
P105	62	F	SalVentAttn	47.42707883498072	18.055306094549596	47.42707883498072
P106	68	M	SalVentAttn	64.1922162341848	22.448090464249248	64.1922162341848
P108	55	F	SalVentAttn	45.53204739673434	15.124357041791084	45.53204739673434
P109	56	M	SalVentAttn	50.24495341265202	18.56547473763069	50.24495341265202
A001	58	F	Limbic	37.10623947499692	13.98516485354305	37.10623947499692
A003	66	F	Limbic	38.757459091909226	13.460498188272128	38.757459091909226
A004	62	F	Limbic	37.06169044306131	10.482600131943817	37.06169044306131
A005	59	M	Limbic	39.51315323454888	14.576078594818696	39.51315323454888
A006	31	F	Limbic	38.99889046176524	12.884870744794613	38.99889046176524
A007	24	M	Limbic	43.62829829921574	12.473007992334649	43.62829829921574
A008	29	M	Limbic	47.89874541292338	14.7464864495322	47.89874541292338
A009	25	F	Limbic	39.20714535843579	13.116862899035212	39.20714535843579
A010	73	M	Limbic	41.3325728572309	12.23208643146604	41.3325728572309
A011	45	F	Limbic	39.27725909989325	15.70760016492009	39.27725909989325
A012	77	M	Limbic	37.41271011819691	13.791474683150657	37.41271011819691
A013	45	F	Limbic	30.529815916858606	10.189384438358251	30.529815916858606
A015	79	M	Limbic	40.90925517418978	11.180498184055098	40.90925517418978
A016	57	F	Limbic	36.08775711335243	12.796415826946506	36.08775711335243
A017	81	M	Limbic	37.85816104159505	12.863988384611906	37.85816104159505
A019	69	M	Limbic	39.33889443682135	16.483564887691276	39.33889443682135
A020	46	F	Limbic	39.32356104764345	14.148066827781513	39.32356104764345
A021	47	M	Limbic	38.71821342328551	13.33582416781298	38.71821342328551
A023	36	M	Limbic	38.20870221339912	12.382270730078226	38.20870221339912
A024	31	M	Limbic	41.84747869116813	13.39982759898156	41.84747869116813
A025	36	M	Limbic	47.24013362104445	14.833262911930694	47.24013362104445
A026	40	M	Limbic	40.99322771015019	11.832039360525089	40.99322771015019
A027	27	F	Limbic	43.23773364684731	15.37501587016881	43.23773364684731
A028	22	F	Limbic	41.48481204449014	13.079529565922918	41.48481204449014
A029	40	M	Limbic	45.79630619540812	15.767721734866488	45.79630619540812
A030	32	M	Limbic	42.48212575025112	14.278670746058234	42.48212575025112
A032	23	F	Limbic	37.43823274752704	12.152745605792536	37.43823274752704
A033	23	F	Limbic	46.25329830487073	13.499588395610449	46.25329830487073
A034	25	F	Limbic	41.8535453355834	12.53844328415394	41.8535453355834
A035	49	F	Limbic	39.00785517260806	14.677615847390143	39.00785517260806
A036	37	M	Limbic	42.36020811542123	13.335455064564945	42.36020811542123
A037	39	F	Limbic	35.69932182151078	12.49683935514838	35.69932182151078
A038	31	F	Limbic	39.36884730996938	12.544345244355489	39.36884730996938
A039	40	M	Limbic	46.10257287921756	17.342078612081718	46.10257287921756
A043	37	M	Limbic	46.024812089808286	16.433902147218596	46.024812089808286
A044	32	M	Limbic	39.63317675436288	14.28319624505193	39.63317675436288
A045	43	F	Limbic	41.3425139830932	13.193533481962978	41.3425139830932
A046	23	M	Limbic	45.49096500683577	14.557380566447963	45.49096500683577
A047	53	F	Limbic	33.89403161154687	12.326462877608837	33.89403161154687
A048	28	M	Limbic	47.96627872040867	14.410529581118363	47.96627872040867
A049	46	F	Limbic	37.80862773005665	12.69413740039618	37.80862773005665
A050	34	M	Limbic	38.97728263004124	12.8372197614275	38.97728263004124
A051	31	F	Limbic	37.84118455906213	11.957823669202625	37.84118455906213
A052	39	F	Limbic	42.56557285700738	16.926808025289333	42.56557285700738
A054	45	M	Limbic	37.66841591623426	12.260106016658247	37.66841591623426
A056	46	M	Limbic	38.58488262221218	13.340443293370319	38.58488262221218
A058	52	M	Limbic	35.55593356812	11.955262879051268	35.55593356812
P028	54	M	Limbic	38.628436555233094	14.762494647740013	38.628436555233094
P030	38	F	Limbic	37.417809060444874	13.941824040435437	37.417809060444874
P031	68	F	Limbic	39.89240521804236	15.3898005552897	39.89240521804236
P033	62	F	Limbic	37.0739737814426	14.98987113415567	37.0739737814426
P043	66	F	Limbic	40.86938065700233	13.91025898827613	40.86938065700233
P047	54	F	Limbic	34.2259649497047	9.93233737858384	34.2259649497047
P049	82	M	Limbic	38.48156110876798	12.444984476476904	38.48156110876798
P050	57	F	Limbic	40.3329846060127	14.546588395457725	40.3329846060127
P057	64	F	Limbic	37.36693749634176	12.163184447430082	37.36693749634176
P089	71	F	Limbic	35.345329682201154	10.664392290480432	35.345329682201154
P094	73	F	Limbic	37.74291396221146	10.926721701987095	37.74291396221146
P096	71	M	Limbic	37.13412970136107	12.214494277212767	37.13412970136107
P098	70	M	Limbic	38.15417283973098	11.853804075045511	38.15417283973098
P099	39	F	Limbic	41.54402772347629	14.113517796084293	41.54402772347629
P100	63	F	Limbic	35.81646299780907	11.632682488948097	35.81646299780907
P104	75	F	Limbic	32.09665513440965	9.775788363866518	32.09665513440965
P105	62	F	Limbic	40.41092183825374	14.157172707587483	40.41092183825374
P106	68	M	Limbic	53.09287094958874	16.80041196651199	53.09287094958874
P108	55	F	Limbic	37.75754530782252	10.263066796153787	37.75754530782252
P109	56	M	Limbic	44.20784737192096	13.840772719562054	44.20784737192096
A001	58	F	Cont	62.45549469999225	28.593251279115684	62.45549469999225
A003	66	F	Cont	62.20977313455935	29.18387089040875	62.20977313455935
A004	62	F	Cont	57.61125152139364	22.827164969883874	57.61125152139364
A005	59	M	Cont	57.223843703605226	30.19928264229744	57.223843703605226
A006	31	F	Cont	67.39547121105343	30.730714052777742	67.39547121105343
A007	24	M	Cont	73.04902019035072	27.380317940540625	73.04902019035072
A008	29	M	Cont	73.35995357073844	32.26149050462991	73.35995357073844
A009	25	F	Cont	62.54719273681195	26.888608122520154	62.54719273681195
A010	73	M	Cont	61.53137320604177	28.310455225029976	61.53137320604177
A011	45	F	Cont	63.41022802149505	31.0201532454863	63.41022802149505
A012	77	M	Cont	55.239110394805685	25.785227749694133	55.239110394805685
A013	45	F	Cont	47.52474557277561	20.682690438363696	47.52474557277561
A015	79	M	Cont	55.97605152649431	22.44863163540512	55.97605152649431
A016	57	F	Cont	56.19758484143018	26.0090120316744	56.19758484143018
A017	81	M	Cont	58.472577032364924	27.997819907398906	58.472577032364924
A019	69	M	Cont	63.394675185330215	32.97477291975915	63.394675185330215
A020	46	F	Cont	55.61312602744252	26.98586694857478	55.61312602744252
A021	47	M	Cont	59.298414495518365	27.29660130080524	59.298414495518365
A023	36	M	Cont	59.686718220695845	26.87760813027248	59.686718220695845
A024	31	M	Cont	71.10645944742859	32.41692973572016	71.10645944742859
A025	36	M	Cont	68.24474965078385	28.157576772496096	68.24474965078385
A026	40	M	Cont	61.49200843619556	27.29228656376154	61.49200843619556
A027	27	F	Cont	63.770875149510786	32.1678238481432	63.770875149510786
A028	22	F	Cont	71.93112615757437	30.659949352704	71.93112615757437
A029	40	M	Cont	76.8672360082045	38.04335329612345	76.8672360082045
A030	32	M	Cont	71.4795457064435	32.8677689473331	71.4795457064435
A032	23	F	Cont	69.25269678190206	28.150867814289956	69.25269678190206
A033	23	F	Cont	71.07030647014825	28.862925795473156	71.07030647014825
A034	25	F	Cont	73.70208684622493	29.612557173810906	73.70208684622493
A035	49	F	Cont	66.12956138283013	33.90461209126564	66.12956138283013
A036	37	M	Cont	64.20049858681114	27.320070887081325	64.20049858681114
A037	39	F	Cont	62.70454957476258	28.8914434248656	62.70454957476258
A038	31	F	Cont	61.672047612719254	26.736396359965212	61.672047612719254
A039	40	M	Cont	68.71800070085378	34.959016024492705	68.71800070085378
A043	37	M	Cont	74.97000460165738	34.680192505545925	74.97000460165738
A044	32	M	Cont	62.95736925963311	33.593878781966886	62.95736925963311
A045	43	F	Cont	65.30579271718861	27.63557676234841	65.30579271718861
A046	23	M	Cont	71.20825942792744	30.89356109903005	71.20825942792744
A047	53	F	Cont	58.54384363871812	27.928486548066143	58.54384363871812
A048	28	M	Cont	72.65720457518103	29.3019218873605	72.65720457518103
A049	46	F	Cont	59.1528790059611	28.48158461733162	59.1528790059611
A050	34	M	Cont	65.23231828922034	27.78866307768224	65.23231828922034
A051	31	F	Cont	60.02551425731184	26.51466301539541	60.02551425731184
A052	39	F	Cont	74.34027912105618	36.6184905462712	74.34027912105618
A054	45	M	Cont	60.32422798913718	27.570878703318545	60.32422798913718
A056	46	M	Cont	63.1490162908137	27.88942775551602	63.1490162908137
A058	52	M	Cont	56.182369153469814	24.901415956929316	56.182369153469814
P028	54	M	Cont	56.32991964123855	28.767828454523386	56.32991964123855
P030	38	F	Cont	60.03720204099493	28.064750011755446	60.03720204099493
P031	68	F	Cont	63.03363747415462	32.33921291137497	63.03363747415462
P033	62	F	Cont	58.21340598257886	32.47035407845765	58.21340598257886
P043	66	F	Cont	67.55954565903171	28.61458462454473	67.55954565903171
P047	54	F	Cont	50.77691423318535	19.753804157666853	50.77691423318535
P049	82	M	Cont	57.647926114663484	27.406937560103827	57.647926114663484
P050	57	F	Cont	60.07670254985986	29.684612072013294	60.07670254985986
P057	64	F	Cont	61.46762407886983	26.34245125582813	61.46762407886983
P089	71	F	Cont	53.828200520485645	20.975670832604155	53.828200520485645
P094	73	F	Cont	58.80532209617832	25.96578459441847	58.80532209617832
P096	71	M	Cont	61.08160451363773	23.615870879609133	61.08160451363773
P098	70	M	Cont	53.47683194290848	22.80717674155533	53.47683194290848
P099	39	F	Cont	69.98057314713297	35.14219639524816	69.98057314713297
P100	63	F	Cont	57.04478092953191	26.524874782476576	57.04478092953191
P104	75	F	Cont	51.57978872356567	20.077329662844548	51.57978872356567
P105	62	F	Cont	60.13264368171992	28.668294406928133	60.13264368171992
P106	68	M	Cont	79.21925172219052	36.56780038164183	79.21925172219052
P108	55	F	Cont	62.59567892573773	23.846310072682808	62.59567892573773
P109	56	M	Cont	67.88653794895859	32.29176112945376	67.88653794895859
A001	58	F	Default	112.10684019568565	43.06591419556739	112.10684019568565
A003	66	F	Default	112.65537740550187	44.77657695563137	112.65537740550187
A004	62	F	Default	113.26962052038309	38.2197259417586	113.26962052038309
A005	59	M	Default	115.90465589731932	49.72677305575833	115.90465589731932
A006	31	F	Default	124.8145068899244	48.71539661991597	124.8145068899244
A007	24	M	Default	136.60398524107038	42.95824361699074	136.60398524107038
A008	29	M	Default	137.524801016517	51.07011032429339	137.524801016517
A009	25	F	Default	117.29167935276034	42.71953772855549	117.29167935276034
A010	73	M	Default	118.62507170202582	43.03689466674625	118.62507170202582
A011	45	F	Default	123.49071470527349	53.34768681235614	123.49071470527349
A012	77	M	Default	106.82364026479422	40.509286783725	106.82364026479422
A013	45	F	Default	94.09411848691852	33.00382786478102	94.09411848691852
A015	79	M	Default	106.20556559708717	36.92207103064656	106.20556559708717
A016	57	F	Default	102.08043617170304	41.78546318765731	102.08043617170304
A017	81	M	Default	113.5370519314557	43.474110299649176	113.5370519314557
A019	69	M	Default	120.80004036717862	53.485882959708604	120.80004036717862
A020	46	F	Default	109.21193426740913	45.33221226001904	109.21193426740913
A021	47	M	Default	111.71805599348403	44.660378601609985	111.71805599348403
A023	36	M	Default	112.95078524000196	42.4576514480412	112.95078524000196
A024	31	M	Default	132.62741276609154	48.651306401014345	132.62741276609154
A025	36	M	Default	134.37263245474546	49.79584368798134	134.37263245474546
A026	40	M	Default	125.40569122633337	45.335737772062416	125.40569122633337
A027	27	F	Default	123.51734614931792	51.64344368445876	123.51734614931792
A028	22	F	Default	133.09027163536103	46.57176132268087	133.09027163536103
A029	40	M	Default	139.94266775418816	56.227188796989644	139.94266775418816
A030	32	M	Default	135.43848727240413	52.5662868335396	135.43848727240413
A032	23	F	Default	129.6565029188657	43.45424886995111	129.6565029188657
A033	23	F	Default	140.6698676300235	45.25205934124811	140.6698676300235
A034	25	F	Default	141.99527935622635	42.84747501048445	141.99527935622635
A035	49	F	Default	125.04316176280378	49.982663270123304	125.04316176280378
A036	37	M	Default	126.52780488613247	45.14308679011463	126.52780488613247
A037	39	F	Default	120.46566367716343	45.56900048439951	120.46566367716343
A038	31	F	Default	116.16568325427178	42.025941634655005	116.16568325427178
A039	40	M	Default	133.74882473836095	60.73322411911188	133.74882473836095
A043	37	M	Default	141.18587952026726	52.20180840466916	141.18587952026726
A044	32	M	Default	121.97289126840982	51.71268685080112	121.97289126840982
A045	43	F	Default	127.91391075101869	43.86287892415374	127.91391075101869
A046	23	M	Default	137.17266375347222	49.36048681008074	137.17266375347222
A047	53	F	Default	109.06597339956465	43.19569848459215	109.06597339956465
A048	28	M	Default	139.27671477506308	47.9874711434841	139.27671477506308
A049	46	F	Default	112.47782055561245	44.26510245620461	112.47782055561245
A050	34	M	Default	120.29894609414785	44.436859347861265	120.29894609414785
A051	31	F	Default	116.179008748956	42.116223992645736	116.179008748956
A052	39	F	Default	139.7090246082172	58.138988795846686	139.7090246082172
A054	45	M	Default	116.89829500732569	43.871376923374825	116.89829500732569
A056	46	M	Default	119.1109343528859	46.94825541978329	119.1109343528859
A058	52	M	Default	103.31924793642014	42.19798084833474	103.31924793642014
P028	54	M	Default	108.8582547421931	46.76516244427289	108.8582547421931
P030	38	F	Default	118.92836863682243	44.40847612164554	118.92836863682243
P031	68	F	Default	116.09095293489406	49.86959003535952	116.09095293489406
P033	62	F	Default	113.84744312011166	51.5162175296098	113.84744312011166
P043	66	F	Default	118.98202443647386	47.327208339579855	118.98202443647386
P047	54	F	Default	100.61018125715852	33.55303177070617	100.61018125715852
P049	82	M	Default	109.06394620347022	41.81723974664509	109.06394620347022
P050	57	F	Default	120.47640495152027	48.458753458024944	120.47640495152027
P057	64	F	Default	108.19190671510248	38.97875336977002	108.19190671510248
P089	71	F	Default	103.19654601912197	34.25151414608211	103.19654601912197
P094	73	F	Default	111.99794210136679	42.54130245000683	111.99794210136679
P096	71	M	Default	114.26637751521916	37.77252600611001	114.26637751521916
P098	70	M	Default	106.1279970930777	39.37152206597288	106.1279970930777
P099	39	F	Default	138.24312648646537	56.693157411530635	138.24312648646537
P100	63	F	Default	105.12337344690413	39.710329851694404	105.12337344690413
P104	75	F	Default	96.97810668345545	33.46647100559621	96.97810668345545
P105	62	F	Default	115.61362447256967	45.923180882737036	115.61362447256967
P106	68	M	Default	154.49500127397476	59.95444772301242	154.49500127397476
P108	55	F	Default	112.59364000801746	37.57772984479368	112.59364000801746
P109	56	M	Default	126.76397760447489	49.85334958994389	126.76397760447489
A001	58	F	Subcortical	21.86143938009441	9.311635445602235	21.86143938009441
A003	66	F	Subcortical	25.896764834269888	6.144145200101662	25.896764834269888
A004	62	F	Subcortical	23.626102089025064	6.283400104120371	23.626102089025064
A005	59	M	Subcortical	25.53961976562441	8.009639346234502	25.53961976562441
A006	31	F	Subcortical	23.002835454054175	9.29120408059284	23.002835454054175
A007	24	M	Subcortical	28.15887859323621	8.315984456298875	28.15887859323621
A008	29	M	Subcortical	30.404325672566845	9.12722369162179	30.404325672566845
A009	25	F	Subcortical	26.70898838279396	7.224278555149218	26.70898838279396
A010	73	M	Subcortical	24.265584472350774	7.603615816185248	24.265584472350774
A011	45	F	Subcortical	24.390321720160543	10.119015823030841	24.390321720160543
A012	77	M	Subcortical	24.86449819548428	6.967098169723526	24.86449819548428
A013	45	F	Subcortical	22.249784471109518	7.468439350740979	22.249784471109518
A015	79	M	Subcortical	28.213451117381453	6.136090303713467	28.213451117381453
A016	57	F	Subcortical	25.16367856866121	6.1414510902054555	25.16367856866121
A017	81	M	Subcortical	20.436333494931453	8.145898174084722	20.436333494931453
A019	69	M	Subcortical	28.536917808227248	7.669760914940386	28.536917808227248
A020	46	F	Subcortical	25.555164855964474	7.146055034399035	25.555164855964474
A021	47	M	Subcortical	23.106765711747627	7.994969071137302	23.106765711747627
A023	36	M	Subcortical	25.396686436837538	7.937133479126272	25.396686436837538
A024	31	M	Subcortical	27.324015849888315	8.42098054100201	27.324015849888315
A025	36	M	Subcortical	26.21332172983139	8.35854131750575	26.21332172983139
A026	40	M	Subcortical	24.80832564196736	7.210698169315243	24.80832564196736
A027	27	F	Subcortical	27.20255309757777	8.86787465429492	27.20255309757777
A028	22	F	Subcortical	28.147380547136073	7.620380520464846	28.147380547136073
A029	40	M	Subcortical	30.1875648992136	9.84637273140812	30.1875648992136
A030	32	M	Subcortical	26.835133499540387	8.923215846322469	26.835133499540387
A032	23	F	Subcortical	28.162777489750724	8.340004320738316	28.162777489750724
A033	23	F	Subcortical	30.68747857923061	7.525294248027733	30.68747857923061
A034	25	F	Subcortical	26.62041189525275	6.475839334983376	26.62041189525275
A035	49	F	Subcortical	23.028753096200525	8.50167465348355	23.028753096200525
A036	37	M	Subcortical	25.722960937067864	8.685019751347607	25.722960937067864
A037	39	F	Subcortical	25.95881976506859	8.66622367461957	25.95881976506859
A038	31	F	Subcortical	24.65763544223458	7.960992292411617	24.65763544223458
A039	40	M	Subcortical	27.672227652862663	10.75334136563912	27.672227652862663
A043	37	M	Subcortical	30.049427643984558	9.77733742748015	30.049427643984558
A044	32	M	Subcortical	25.90784330068529	8.78759622871504	25.90784330068529
A045	43	F	Subcortical	24.151960924014453	7.60753737921268	24.151960924014453
A046	23	M	Subcortical	29.428290366053588	8.83212172116339	29.428290366053588
A047	53	F	Subcortical	25.240360927850006	7.673262876260563	25.240360927850006
A048	28	M	Subcortical	28.42462370870262	8.91267466922849	28.42462370870262
A049	46	F	Subcortical	25.970486410997808	7.43874129550904	25.970486410997808
A050	34	M	Subcortical	18.993941325612376	8.66360797629179	18.993941325612376
A051	31	F	Subcortical	27.995753101721405	8.47867857579887	27.995753101721405
A052	39	F	Subcortical	28.211533501498394	9.99460015628859	28.211533501498394
A054	45	M	Subcortical	25.753384458243843	8.110204048901801	25.753384458243843
A056	46	M	Subcortical	24.78122369037569	7.753925627847203	24.78122369037569
A058	52	M	Subcortical	24.927164856806403	6.9108550238059765	24.927164856806403
P028	54	M	Subcortical	24.420494921343344	9.306906289154771	24.420494921343344
P030	38	F	Subcortical	26.4046792582527	8.005051324107937	26.4046792582527
P031	68	F	Subcortical	24.587153711615514	6.862459124028109	24.587153711615514
P033	62	F	Subcortical	22.460212504599106	9.75092196972195	22.460212504599106
P043	66	F	Subcortical	26.0711060144566	6.204953050442042	26.0711060144566
P047	54	F	Subcortical	20.350855027325448	5.578917754337192	20.350855027325448
P049	82	M	Subcortical	24.13031387972086	7.290494240053013	24.13031387972086
P050	57	F	Subcortical	26.546400141701113	7.051572661768649	26.546400141701113
P057	64	F	Subcortical	24.2548628733456	6.340400106769055	24.2548628733456
P089	71	F	Subcortical	25.79046285603941	4.702705965571106	25.79046285603941
P094	73	F	Subcortical	24.036149153880764	6.3133765799552215	24.036149153880764
P096	71	M	Subcortical	27.229796214804068	5.53550598780066	27.229796214804068
P098	70	M	Subcortical	23.115039382882408	7.61821190325544	23.115039382882408
P099	39	F	Subcortical	27.130231540858748	9.50087466324028	27.130231540858748
P100	63	F	Subcortical	24.451011898338795	6.393937370341272	24.451011898338795
P104	75	F	Subcortical	22.504309915639464	5.032768721111123	22.504309915639464
P105	62	F	Subcortical	25.99988250038028	7.517584442267188	25.99988250038028
P106	68	M	Subcortical	29.6918943002075	8.72218054264784	29.6918943002075
P108	55	F	Subcortical	26.168623646669097	5.4920589264519535	26.168623646669097
P109	56	M	Subcortical	27.88365509587527	9.10465898052791	27.88365509587527
A001	58	F	Cerebellum	85.08158089121805	20.084298364108434	85.08158089121805
A003	66	F	Cerebellum	88.78310248203948	20.11798857438563	88.78310248203948
A004	62	F	Cerebellum	81.99004362620035	17.37147873682155	81.99004362620035
A005	59	M	Cerebellum	98.0053925763927	16.96066693452	98.0053925763927
A006	31	F	Cerebellum	74.63114955807106	23.41309451773345	74.63114955807106
A007	24	M	Cerebellum	92.12818878228973	23.414921965299172	92.12818878228973
A008	29	M	Cerebellum	89.37816137772424	25.235251394705845	89.37816137772424
A009	25	F	Cerebellum	77.63811810906232	18.78943168451544	77.63811810906232
A010	73	M	Cerebellum	77.49437708731135	20.62691803591373	77.49437708731135
A011	45	F	Cerebellum	90.98268673397607	22.30706306043453	90.98268673397607
A012	77	M	Cerebellum	77.94285951476544	26.828929905702836	77.94285951476544
A013	45	F	Cerebellum	69.68709856165387	21.866647432078143	69.68709856165387
A015	79	M	Cerebellum	83.45828675755952	18.33649834216387	83.45828675755952
A016	57	F	Cerebellum	90.54500047768653	17.552604217147444	90.54500047768653
A017	81	M	Cerebellum	77.53457318554818	27.272769082874067	77.53457318554818
A019	69	M	Cerebellum	86.53835351902713	23.01511409743501	86.53835351902713
A020	46	F	Cerebellum	70.15005152396111	20.411157205174682	70.15005152396111
A021	47	M	Cerebellum	72.63612472032196	22.090663918057146	72.63612472032196
A023	36	M	Cerebellum	89.50548291493206	23.02693765613995	89.50548291493206
A024	31	M	Cerebellum	95.82466719094667	21.9894552681488	95.82466719094667
A025	36	M	Cerebellum	91.77160062311586	26.48597299616318	91.77160062311586
A026	40	M	Cerebellum	87.72664381624385	29.632369111808956	87.72664381624385
A027	27	F	Cerebellum	91.27116920663417	24.170765116411275	91.27116920663417
A028	22	F	Cerebellum	96.70322797148307	22.51370232536178	96.70322797148307
A029	40	M	Cerebellum	101.88483202621337	30.435400473207242	101.88483202621337
A030	32	M	Cerebellum	96.03900843109561	24.616561201523986	96.03900843109561
A032	23	F	Cerebellum	82.00630883387683	20.27821271948001	82.00630883387683
A033	23	F	Cerebellum	100.34904757397817	23.41198861650981	100.34904757397817
A034	25	F	Cerebellum	86.80677308283373	20.55555329611338	86.80677308283373
A035	49	F	Cerebellum	88.53166721640713	23.007110171703612	88.53166721640713
A036	37	M	Cerebellum	86.74898485526994	24.207733718168004	86.74898485526994
A037	39	F	Cerebellum	77.0421220445819	20.42971796738915	77.0421220445819
A038	31	F	Cerebellum	79.13938095887005	24.368827849118045	79.13938095887005
A039	40	M	Cerebellum	100.40156528690457	24.416290584319277	100.40156528690457
A043	37	M	Cerebellum	82.65806735078804	29.610843598060768	82.65806735078804
A044	32	M	Cerebellum	82.00281236148534	22.843800393490575	82.00281236148534
A045	43	F	Cerebellum	86.05457307901973	21.092827799929307	86.05457307901973
A046	23	M	Cerebellum	95.17136133406319	20.3587650785139	95.17136133406319
A047	53	F	Cerebellum	90.96637694532052	20.64387485183776	90.96637694532052
A048	28	M	Cerebellum	93.00849093712858	33.64601230655846	93.00849093712858
A049	46	F	Cerebellum	81.44309076668692	22.024223897025006	81.44309076668692
A050	34	M	Cerebellum	73.23927901998161	24.26909060796909	73.23927901998161
A051	31	F	Cerebellum	84.1426280817464	26.517192591526094	84.1426280817464
A052	39	F	Cerebellum	92.57146325572208	22.5321768300794	92.57146325572208
A054	45	M	Cerebellum	84.3168711046577	22.255757217374164	84.3168711046577
A056	46	M	Cerebellum	82.474981034372	25.084718066593155	82.474981034372
A058	52	M	Cerebellum	75.84636129748449	18.80069053273091	75.84636129748449
P028	54	M	Cerebellum	98.72966582391321	22.82195391156819	98.72966582391321
P030	38	F	Cerebellum	92.12626166718012	21.53449893513101	92.12626166718012
P031	68	F	Cerebellum	77.17325348431838	21.35764403981751	77.17325348431838
P033	62	F	Cerebellum	83.79843404266555	24.05456177373598	83.79843404266555
P043	66	F	Cerebellum	84.94877695395424	19.75866307573021	84.94877695395424
P047	54	F	Cerebellum	74.90153392289581	22.340369021753773	74.90153392289581
P049	82	M	Cerebellum	86.51725561187978	24.407074962704446	86.51725561187978
P050	57	F	Cerebellum	88.64666720094577	19.948855241698215	88.64666720094577
P057	64	F	Cerebellum	78.77429065926371	16.212098333105438	78.77429065926371
P089	71	F	Cerebellum	81.33127504483983	17.336325801003717	81.33127504483983
P094	73	F	Cerebellum	91.38559652038846	17.433827739527437	91.38559652038846
P096	71	M	Cerebellum	79.16478886740282	22.442467068659155	79.16478886740282
P098	70	M	Cerebellum	72.5011535280943	22.697616092350348	72.5011535280943
P099	39	F	Cerebellum	97.46164365315529	22.97597683250859	97.46164365315529
P100	63	F	Cerebellum	79.44956916217505	22.142063120614733	79.44956916217505
P104	75	F	Cerebellum	68.812333760228	14.287345378203316	68.812333760228
P105	62	F	Cerebellum	89.61351808925347	19.257863063898853	89.61351808925347
P106	68	M	Cerebellum	94.74818903420308	34.01342800526041	94.74818903420308
P108	55	F	Cerebellum	89.22347102001119	16.74863949979842	89.22347102001119
P109	56	M	Cerebellum	90.04621636228264	27.534816123561928	90.04621636228264
A001	58	F	SpinalCord			17.273635562177283	MA	17.273635562177283
A003	66	F	SpinalCord			14.879396823372767	OA	14.879396823372767
A004	62	F	SpinalCord			16.252254101239856	OA	16.252254101239856
A005	59	M	SpinalCord			16.084323120197173	MA	16.084323120197173
A006	31	F	SpinalCord			15.868804649875353	YA	15.868804649875353
A007	24	M	SpinalCord			15.82853243469051	YA	15.82853243469051
A008	29	M	SpinalCord			14.574094182056179	YA	14.574094182056179
A009	25	F	SpinalCord			17.293089154474607	YA	17.293089154474607
A010	73	M	SpinalCord			13.064173412516551	OA	13.064173412516551
A011	45	F	SpinalCord			15.631703248083893	MA	15.631703248083893
A012	77	M	SpinalCord			12.810181286541253	OA	12.810181286541253
A013	45	F	SpinalCord			15.604535080391402	MA	15.604535080391402
A015	79	M	SpinalCord			14.422356787271054	OA	14.422356787271054
A016	57	F	SpinalCord			15.731388796530643	MA	15.731388796530643
A017	81	M	SpinalCord			14.114474647064219	OA	14.114474647064219
A019	69	M	SpinalCord			16.4471189291647	OA	16.4471189291647
A020	46	F	SpinalCord			14.111017310936312	MA	14.111017310936312
A021	47	M	SpinalCord			15.660463533211598	MA	15.660463533211598
A023	36	M	SpinalCord			16.159885192923852	YA	16.159885192923852
A024	31	M	SpinalCord			13.36439357302199	YA	13.36439357302199
A025	36	M	SpinalCord			14.990529114940275	YA	14.990529114940275
A026	40	M	SpinalCord			14.911490981033394	MA	14.911490981033394
A027	27	F	SpinalCord			15.091893057405061	YA	15.091893057405061
A028	22	F	SpinalCord			14.643899132227373	YA	14.643899132227373
A029	40	M	SpinalCord			17.056061951181658	MA	17.056061951181658
A030	32	M	SpinalCord			16.706821864451125	YA	16.706821864451125
A032	23	F	SpinalCord			16.490012893794464	YA	16.490012893794464
A033	23	F	SpinalCord			16.32689221785124	YA	16.32689221785124
A034	25	F	SpinalCord			15.161472312239257	YA	15.161472312239257
A035	49	F	SpinalCord			12.805277986592435	MA	12.805277986592435
A036	37	M	SpinalCord			15.731646012601765	YA	15.731646012601765
A037	39	F	SpinalCord			15.876287574332123	YA	15.876287574332123
A038	31	F	SpinalCord			16.008843603509302	YA	16.008843603509302
A039	40	M	SpinalCord			18.309726067560174	MA	18.309726067560174
A043	37	M	SpinalCord			14.690570696220325	YA	14.690570696220325
A044	32	M	SpinalCord			15.717731225175655	YA	15.717731225175655
A045	43	F	SpinalCord			15.51358707045847	MA	15.51358707045847
A046	23	M	SpinalCord			15.900331023895221	YA	15.900331023895221
A047	53	F	SpinalCord			17.325638928993488	MA	17.325638928993488
A048	28	M	SpinalCord			15.04844800660988	YA	15.04844800660988
A049	46	F	SpinalCord			15.793135937285292	MA	15.793135937285292
A050	34	M	SpinalCord			15.10426719701478	YA	15.10426719701478
A051	31	F	SpinalCord			16.642349670113575	YA	16.642349670113575
A052	39	F	SpinalCord			15.794927617771322	YA	15.794927617771322
A054	45	M	SpinalCord			15.117359266923735	MA	15.117359266923735
A056	46	M	SpinalCord			16.226506145523157	MA	16.226506145523157
A058	52	M	SpinalCord			14.739488307967171	MA	14.739488307967171
P028	54	M	SpinalCord			16.5178326654146	MA	16.5178326654146
P030	38	F	SpinalCord			16.57511355215792	YA	16.57511355215792
P031	68	F	SpinalCord			13.451024535746631	OA	13.451024535746631
P033	62	F	SpinalCord			15.424705635469167	OA	15.424705635469167
P043	66	F	SpinalCord			14.381551121203962	OA	14.381551121203962
P047	54	F	SpinalCord			12.991545558595071	MA	12.991545558595071
P049	82	M	SpinalCord			12.718129896059347	OA	12.718129896059347
P050	57	F	SpinalCord			15.475609957318335	MA	15.475609957318335
P057	64	F	SpinalCord			16.587997903544117	OA	16.587997903544117
P089	71	F	SpinalCord			15.471618961391783	OA	15.471618961391783
P094	73	F	SpinalCord			14.616558683701173	OA	14.616558683701173
P096	71	M	SpinalCord			12.730011253925065	OA	12.730011253925065
P098	70	M	SpinalCord			12.346960889716138	OA	12.346960889716138
P099	39	F	SpinalCord			14.877368711990044	YA	14.877368711990044
P100	63	F	SpinalCord			12.87651153136561	OA	12.87651153136561
P104	75	F	SpinalCord			15.4285074995474	OA	15.4285074995474
P105	62	F	SpinalCord			16.462467078188894	OA	16.462467078188894
P106	68	M	SpinalCord			14.939864972924864	OA	14.939864972924864
P108	55	F	SpinalCord			13.916257432800817	MA	13.916257432800817
P109	56	M	SpinalCord			16.22605755998215	MA	16.22605755998215
