# Supplementary material for: Spinal cord structural and functional architecture and its shared organization with the brain across the adult lifespan
Source: Nat Commun. 2026 Apr 16;17:5269. doi: 10.1038/s41467-026-71963-2 (PMC13265777; doi:10.1038/s41467-026-71963-2)
Supplement: Supplementary file 4 — Source Data [file 41467_2026_71963_MOESM4_ESM.zip › source_datafile/fig_4B_brsc_morpho_aging.csv]

Network	Predictor	β	95% Bootstrap CI	t-value	p-value	p-fdr
Vis	age	-0.2442368073218399	[-0.32447087 -0.1648468 ]	-4.732799216891219	1.2663700594540756e-05	2.110616765756793e-05
SomMot	age	-0.2305835776203203	[-0.28803282 -0.16945557]	-6.4959403720443225	1.4132714715685773e-08	1.4132714715685773e-07
DorsAttn	age	-0.196465513081611	[-0.25571197 -0.14121472]	-6.054800502479611	8.164050375446448e-08	2.041012593861612e-07
SalVentAttn	age	-0.1969263182875437	[-0.25122959 -0.1375155 ]	-6.112075397340383	6.510706119611422e-08	2.041012593861612e-07
Limbic	age	-0.0871409047961894	[-0.13085153 -0.03631235]	-3.662045462741851	0.0005090704457093	0.0007272434938704
Cont	age	-0.2200438879509635	[-0.27738902 -0.14786137]	-5.545680418616746	5.960377408178601e-07	1.19207548163572e-06
Default	age	-0.4378457980501721	[-0.56099139 -0.30545183]	-6.104274694542787	6.714678122904369e-08	2.041012593861612e-07
Subcortical	age	-0.0560371427440791	[-0.08604815 -0.02528035]	-3.4993575240266166	0.0008545217184937	0.0009494685761041
Cerebellum	age	-0.1468882414554591	[-0.2432777 -0.03457349]	-2.617962358519117	0.011028177727678	0.011028177727678
SpinalCord	age	-0.0304142621554442	[-0.04505771 -0.01468821]	-3.526638153177688	0.0007841494518735	0.0009494685761041
