# Supplementary material for: Spinal cord structural and functional architecture and its shared organization with the brain across the adult lifespan
Source: Nat Commun. 2026 Apr 16;17:5269. doi: 10.1038/s41467-026-71963-2 (PMC13265777; doi:10.1038/s41467-026-71963-2)
Supplement: Supplementary file 4 — Source Data [file 41467_2026_71963_MOESM4_ESM.zip › source_datafile/fig_S7_perm_results.csv]

Region	Measure	Value
dorsal	r2_obs	0.36029041078781254
dorsal	mae_obs	10.96404222546224
dorsal	p_perm_r2	0.000999000999000999
dorsal	p_perm_mae	0.000999000999000999
dorsal	r2_perm_1	-0.26798537152598323
dorsal	r2_perm_2	-0.21380308895336994
dorsal	r2_perm_3	-0.2502595657563716
dorsal	r2_perm_4	-0.30420330605674517
dorsal	r2_perm_5	-0.23762257216902596
dorsal	r2_perm_6	-0.15110879435153876
dorsal	r2_perm_7	-0.33152328145676413
dorsal	r2_perm_8	-0.3047513309836544
dorsal	r2_perm_9	-0.1925145300229115
dorsal	r2_perm_10	-0.19159923299187853
dorsal	r2_perm_11	-0.2500812764355783
dorsal	r2_perm_12	-0.23974547526796414
dorsal	r2_perm_13	-0.14557765924249252
dorsal	r2_perm_14	-0.10793279535885389
dorsal	r2_perm_15	-0.10878421839311286
dorsal	r2_perm_16	-0.26316528425376867
dorsal	r2_perm_17	-0.2157363042008383
dorsal	r2_perm_18	-0.23491162459146572
dorsal	r2_perm_19	-0.31288374273491426
dorsal	r2_perm_20	-0.1699894380194127
dorsal	r2_perm_21	-0.22090758207604216
dorsal	r2_perm_22	-0.1990415711338429
dorsal	r2_perm_23	-0.22056346990864611
dorsal	r2_perm_24	-0.1958473432787326
dorsal	r2_perm_25	-0.11239485644606934
dorsal	r2_perm_26	-0.2211826647399156
dorsal	r2_perm_27	-0.4382665286571232
dorsal	r2_perm_28	-0.4042484298259171
dorsal	r2_perm_29	-0.1596343439453805
dorsal	r2_perm_30	-0.47316144771381674
dorsal	r2_perm_31	-0.2652054207038749
dorsal	r2_perm_32	-0.24682682872220404
dorsal	r2_perm_33	-0.3654525271432857
dorsal	r2_perm_34	-0.2861331192770571
dorsal	r2_perm_35	-0.37894731010970395
dorsal	r2_perm_36	-0.2807872279995046
dorsal	r2_perm_37	-0.1868258626540176
dorsal	r2_perm_38	-0.19194893084254477
dorsal	r2_perm_39	-0.14221303373982724
dorsal	r2_perm_40	-0.2807984967051753
dorsal	r2_perm_41	-0.21946796362751364
dorsal	r2_perm_42	-0.2946281376199707
dorsal	r2_perm_43	-0.3793731372448291
dorsal	r2_perm_44	-0.27788116219513315
dorsal	r2_perm_45	-0.2577829733048424
dorsal	r2_perm_46	-0.29378670823688674
dorsal	r2_perm_47	-0.2567184512200059
dorsal	r2_perm_48	-0.13986673759208024
dorsal	r2_perm_49	-0.2223816018910472
dorsal	r2_perm_50	-0.12738375912444522
dorsal	r2_perm_51	-0.30456794329972636
dorsal	r2_perm_52	-0.11352914364800146
dorsal	r2_perm_53	-0.1123701714370714
dorsal	r2_perm_54	-0.22864775008700058
dorsal	r2_perm_55	-0.09626486297007476
dorsal	r2_perm_56	-0.21782057263997803
dorsal	r2_perm_57	-0.34107671819922564
dorsal	r2_perm_58	-0.11649746659365387
dorsal	r2_perm_59	-0.28160832722353574
dorsal	r2_perm_60	-0.08340672857865705
dorsal	r2_perm_61	-0.18064234850998986
dorsal	r2_perm_62	-0.37366723878787694
dorsal	r2_perm_63	-0.25655507112576026
dorsal	r2_perm_64	-0.3239690646917102
dorsal	r2_perm_65	-0.2335669771751148
dorsal	r2_perm_66	-0.25203456018105114
dorsal	r2_perm_67	-0.21765796454192857
dorsal	r2_perm_68	-0.19691424278550648
dorsal	r2_perm_69	-0.26260941608145955
dorsal	r2_perm_70	-0.11531555922030488
dorsal	r2_perm_71	-0.32303374460612816
dorsal	r2_perm_72	-0.23121801877142634
dorsal	r2_perm_73	-0.24112654519021792
dorsal	r2_perm_74	-0.28846411945449846
dorsal	r2_perm_75	-0.2925368370326635
dorsal	r2_perm_76	-0.2035092471340927
dorsal	r2_perm_77	-0.2772647869306777
dorsal	r2_perm_78	-0.23432208403199287
dorsal	r2_perm_79	-0.32224847490169606
dorsal	r2_perm_80	-0.13835591351296597
dorsal	r2_perm_81	-0.3385414533672644
dorsal	r2_perm_82	-0.25267911293485584
dorsal	r2_perm_83	-0.18066189122120163
dorsal	r2_perm_84	-0.23020947534382544
dorsal	r2_perm_85	-0.2834992243169053
dorsal	r2_perm_86	-0.23570699557089683
dorsal	r2_perm_87	-0.21350556586936237
dorsal	r2_perm_88	-0.22584051991114176
dorsal	r2_perm_89	-0.23312113291714695
dorsal	r2_perm_90	-0.2462025977245274
dorsal	r2_perm_91	-0.09415454111876322
dorsal	r2_perm_92	-0.05777955579955222
dorsal	r2_perm_93	-0.23342036684124173
dorsal	r2_perm_94	-0.24118365547222026
dorsal	r2_perm_95	-0.15632273256537854
dorsal	r2_perm_96	-0.019227380977604118
dorsal	r2_perm_97	-0.23282799550050418
dorsal	r2_perm_98	-0.2303662109079208
dorsal	r2_perm_99	-0.2189499077391207
dorsal	r2_perm_100	-0.1727587339887237
dorsal	r2_perm_101	-0.20545165465240786
dorsal	r2_perm_102	-0.2996569811041433
dorsal	r2_perm_103	-0.2442142998327769
dorsal	r2_perm_104	-0.30802731249173265
dorsal	r2_perm_105	-0.15623835317444473
dorsal	r2_perm_106	-0.3534656562339498
dorsal	r2_perm_107	-0.3054399667331506
dorsal	r2_perm_108	-0.30433178512141773
dorsal	r2_perm_109	-0.2796769651119042
dorsal	r2_perm_110	-0.13019170085600257
dorsal	r2_perm_111	-0.29827120381460337
dorsal	r2_perm_112	-0.259546402427927
dorsal	r2_perm_113	-0.2285288235905825
dorsal	r2_perm_114	-0.2583229910610343
dorsal	r2_perm_115	-0.2656687951188857
dorsal	r2_perm_116	-0.26776390863302135
dorsal	r2_perm_117	-0.252088151165611
dorsal	r2_perm_118	-0.23840614845148714
dorsal	r2_perm_119	-0.12623153550456506
dorsal	r2_perm_120	-0.21683584086256721
dorsal	r2_perm_121	-0.14765685118426047
dorsal	r2_perm_122	-0.24410003605671846
dorsal	r2_perm_123	-0.13669365742225334
dorsal	r2_perm_124	-0.12357106737020278
dorsal	r2_perm_125	-0.2368416394972236
dorsal	r2_perm_126	-0.10424702795579205
dorsal	r2_perm_127	-0.2462468309626367
dorsal	r2_perm_128	-0.16392635848711745
dorsal	r2_perm_129	-0.2645878038212418
dorsal	r2_perm_130	-0.25010301299725435
dorsal	r2_perm_131	-0.3194643188665718
dorsal	r2_perm_132	-0.1251131228444649
dorsal	r2_perm_133	-0.25241656926625444
dorsal	r2_perm_134	-0.15008691499252347
dorsal	r2_perm_135	-0.2644327916657769
dorsal	r2_perm_136	-0.20522132418109928
dorsal	r2_perm_137	-0.20859003490740163
dorsal	r2_perm_138	-0.29728387944243617
dorsal	r2_perm_139	-0.19913275971589328
dorsal	r2_perm_140	-0.21014811391415594
dorsal	r2_perm_141	-0.17295806780906922
dorsal	r2_perm_142	-0.21187883047584546
dorsal	r2_perm_143	-0.20880662823633048
dorsal	r2_perm_144	-0.2953327825381163
dorsal	r2_perm_145	-0.28864037517342944
dorsal	r2_perm_146	-0.22887123966990097
dorsal	r2_perm_147	-0.2517358287539353
dorsal	r2_perm_148	-0.30759893353997503
dorsal	r2_perm_149	-0.15399745962593397
dorsal	r2_perm_150	-0.12657510407587805
dorsal	r2_perm_151	-0.19294393352033723
dorsal	r2_perm_152	-0.24455786889823003
dorsal	r2_perm_153	-0.2724520469286139
dorsal	r2_perm_154	-0.20925105116357753
dorsal	r2_perm_155	-0.22169918309043152
dorsal	r2_perm_156	-0.2699025241448815
dorsal	r2_perm_157	-0.2394386132566524
dorsal	r2_perm_158	-0.2246437360553096
dorsal	r2_perm_159	-0.2470354124257215
dorsal	r2_perm_160	-0.32947282831947816
dorsal	r2_perm_161	-0.19477961967697527
dorsal	r2_perm_162	-0.0741752797744037
dorsal	r2_perm_163	-0.22892054610713244
dorsal	r2_perm_164	-0.20987425261982257
dorsal	r2_perm_165	-0.20900746276066737
dorsal	r2_perm_166	-0.20186404221527354
dorsal	r2_perm_167	-0.2857591824964965
dorsal	r2_perm_168	-0.34556393766893295
dorsal	r2_perm_169	-0.33737719466799815
dorsal	r2_perm_170	-0.14636182736610362
dorsal	r2_perm_171	-0.3676113215463602
dorsal	r2_perm_172	-0.24058599009725815
dorsal	r2_perm_173	-0.1551359400859269
dorsal	r2_perm_174	-0.20871396614337143
dorsal	r2_perm_175	-0.28686073852531924
dorsal	r2_perm_176	-0.2941977897857706
dorsal	r2_perm_177	-0.12810151188755275
dorsal	r2_perm_178	-0.342003006917498
dorsal	r2_perm_179	-0.24672901287456456
dorsal	r2_perm_180	-0.2612573597252241
dorsal	r2_perm_181	-0.17860251932633325
dorsal	r2_perm_182	-0.2154077902075436
dorsal	r2_perm_183	-0.3223313302070072
dorsal	r2_perm_184	-0.37217609122270906
dorsal	r2_perm_185	-0.16275310103380966
dorsal	r2_perm_186	-0.28549682395436643
dorsal	r2_perm_187	-0.339009048484404
dorsal	r2_perm_188	-0.22596521852026757
dorsal	r2_perm_189	-0.36129051727704214
dorsal	r2_perm_190	-0.3316149255040199
dorsal	r2_perm_191	-0.19273297581841511
dorsal	r2_perm_192	-0.24074433281996993
dorsal	r2_perm_193	-0.18121160392617028
dorsal	r2_perm_194	-0.2280550943695542
dorsal	r2_perm_195	-0.35810465328314156
dorsal	r2_perm_196	-0.22160419219023733
dorsal	r2_perm_197	-0.18962766017549296
dorsal	r2_perm_198	-0.172110566932309
dorsal	r2_perm_199	-0.2921426903614849
dorsal	r2_perm_200	-0.18335258265051718
dorsal	r2_perm_201	-0.2147526810436487
dorsal	r2_perm_202	-0.31961958312923305
dorsal	r2_perm_203	-0.19016649886746742
dorsal	r2_perm_204	-0.3179566407618319
dorsal	r2_perm_205	-0.1403065987643516
dorsal	r2_perm_206	-0.1725536362403017
dorsal	r2_perm_207	-0.29273462313182735
dorsal	r2_perm_208	-0.1971061976239745
dorsal	r2_perm_209	-0.21947706209741757
dorsal	r2_perm_210	-0.24819531950875323
dorsal	r2_perm_211	-0.1765143931474287
dorsal	r2_perm_212	-0.3136758285557154
dorsal	r2_perm_213	-0.15888019631824837
dorsal	r2_perm_214	-0.20182183002282814
dorsal	r2_perm_215	-0.23944439816562837
dorsal	r2_perm_216	-0.24707738203209012
dorsal	r2_perm_217	-0.16399521328654035
dorsal	r2_perm_218	-0.21828848117999558
dorsal	r2_perm_219	-0.6288089498899173
dorsal	r2_perm_220	-0.2864922322822955
dorsal	r2_perm_221	-0.21349141604093372
dorsal	r2_perm_222	-0.289843014719089
dorsal	r2_perm_223	-0.2525214550011858
dorsal	r2_perm_224	-0.2433535847982119
dorsal	r2_perm_225	-0.20423946318119207
dorsal	r2_perm_226	-0.21074734183170185
dorsal	r2_perm_227	-0.23527970521465977
dorsal	r2_perm_228	-0.02723194179936705
dorsal	r2_perm_229	-0.23114692909991785
dorsal	r2_perm_230	-0.0836722117816395
dorsal	r2_perm_231	-0.18537184334975151
dorsal	r2_perm_232	-0.2561233758361107
dorsal	r2_perm_233	-0.1718553087025684
dorsal	r2_perm_234	-0.03344371934152995
dorsal	r2_perm_235	-0.20131457445851342
dorsal	r2_perm_236	-0.3850026922764163
dorsal	r2_perm_237	-0.27851007525178845
dorsal	r2_perm_238	-0.2292053246458659
dorsal	r2_perm_239	-0.14958579196312471
dorsal	r2_perm_240	-0.13655362970898471
dorsal	r2_perm_241	-0.2153805647011958
dorsal	r2_perm_242	-0.19322109427803877
dorsal	r2_perm_243	-0.16922516823338846
dorsal	r2_perm_244	-0.1392209947167447
dorsal	r2_perm_245	-0.35765112280728134
dorsal	r2_perm_246	-0.23255558413783237
dorsal	r2_perm_247	-0.18675630043153377
dorsal	r2_perm_248	-0.35198440924364527
dorsal	r2_perm_249	-0.5166985307603352
dorsal	r2_perm_250	-0.3115412450825232
dorsal	r2_perm_251	-0.2586075422707433
dorsal	r2_perm_252	-0.12470772694778239
dorsal	r2_perm_253	-0.09264175628589964
dorsal	r2_perm_254	-0.277371118661628
dorsal	r2_perm_255	-0.21682761056458572
dorsal	r2_perm_256	-0.21125836380645022
dorsal	r2_perm_257	-0.28700537144212346
dorsal	r2_perm_258	-0.2444540958383688
dorsal	r2_perm_259	-0.19849262970414577
dorsal	r2_perm_260	-0.27895657838470994
dorsal	r2_perm_261	-0.27837232555906516
dorsal	r2_perm_262	-0.2693273395747176
dorsal	r2_perm_263	-0.3100176226048281
dorsal	r2_perm_264	-0.32579895925116875
dorsal	r2_perm_265	-0.19355367928775455
dorsal	r2_perm_266	-0.24314959855142834
dorsal	r2_perm_267	-0.2979709598486558
dorsal	r2_perm_268	-0.3463619526767113
dorsal	r2_perm_269	-0.13561431381076233
dorsal	r2_perm_270	-0.2137973060005821
dorsal	r2_perm_271	-0.3765888045558058
dorsal	r2_perm_272	-0.2167590279121384
dorsal	r2_perm_273	-0.22758245356818363
dorsal	r2_perm_274	-0.36663954315529657
dorsal	r2_perm_275	-0.3894088018238675
dorsal	r2_perm_276	-0.2045785308146109
dorsal	r2_perm_277	-0.3050624452579789
dorsal	r2_perm_278	-0.2468575389297846
dorsal	r2_perm_279	-0.1994676366067281
dorsal	r2_perm_280	-0.21441385462326654
dorsal	r2_perm_281	-0.28855607708385034
dorsal	r2_perm_282	-0.15312256675276129
dorsal	r2_perm_283	-0.2516847720285129
dorsal	r2_perm_284	-0.3883624181132093
dorsal	r2_perm_285	-0.28856821254497034
dorsal	r2_perm_286	-0.20640059981036188
dorsal	r2_perm_287	-0.22169324589194034
dorsal	r2_perm_288	-0.24353780148254855
dorsal	r2_perm_289	-0.13807712129496474
dorsal	r2_perm_290	-0.25981371149363286
dorsal	r2_perm_291	-0.37194172905855466
dorsal	r2_perm_292	-0.2107696828668301
dorsal	r2_perm_293	-0.2589647804163741
dorsal	r2_perm_294	-0.19440873748635137
dorsal	r2_perm_295	-0.2039064044694289
dorsal	r2_perm_296	-0.2825735988568021
dorsal	r2_perm_297	-0.2700835597349327
dorsal	r2_perm_298	-0.15427593733682696
dorsal	r2_perm_299	-0.25782388400862777
dorsal	r2_perm_300	-0.3081142814109929
dorsal	r2_perm_301	-0.35732980619076576
dorsal	r2_perm_302	-0.17010548614047574
dorsal	r2_perm_303	-0.2933525686047559
dorsal	r2_perm_304	-0.2182771672976032
dorsal	r2_perm_305	-0.2096592301295096
dorsal	r2_perm_306	-0.2830469894886516
dorsal	r2_perm_307	-0.2996553290999738
dorsal	r2_perm_308	-0.2028746071444238
dorsal	r2_perm_309	-0.26554468741067927
dorsal	r2_perm_310	-0.07987756509087561
dorsal	r2_perm_311	-0.29026467157956926
dorsal	r2_perm_312	-0.17725115711534797
dorsal	r2_perm_313	-0.2513195353811208
dorsal	r2_perm_314	-0.07857657393185556
dorsal	r2_perm_315	-0.1732778739623506
dorsal	r2_perm_316	-0.23215331653273197
dorsal	r2_perm_317	-0.30982766136055523
dorsal	r2_perm_318	-0.1269610912277372
dorsal	r2_perm_319	-0.11261928543065249
dorsal	r2_perm_320	-0.13066108328860196
dorsal	r2_perm_321	-0.2277413661904576
dorsal	r2_perm_322	-0.19776414800387088
dorsal	r2_perm_323	-0.2751585794334718
dorsal	r2_perm_324	-0.18534270856233612
dorsal	r2_perm_325	-0.21516706760014015
dorsal	r2_perm_326	-0.27903815025943557
dorsal	r2_perm_327	-0.28248656523756616
dorsal	r2_perm_328	-0.09297848063232843
dorsal	r2_perm_329	-0.44171959828035584
dorsal	r2_perm_330	-0.22689405402932245
dorsal	r2_perm_331	-0.28149286452312167
dorsal	r2_perm_332	-0.1543821985489383
dorsal	r2_perm_333	-0.2317637294541528
dorsal	r2_perm_334	-0.19553632235458426
dorsal	r2_perm_335	-0.3721582011131983
dorsal	r2_perm_336	-0.1161413784318752
dorsal	r2_perm_337	-0.15718606566036156
dorsal	r2_perm_338	-0.18703415916912347
dorsal	r2_perm_339	-0.3852813749979581
dorsal	r2_perm_340	-0.310583275618548
dorsal	r2_perm_341	-0.2623641985422538
dorsal	r2_perm_342	-0.38471972292295786
dorsal	r2_perm_343	-0.10333000420700943
dorsal	r2_perm_344	-0.24895077771040858
dorsal	r2_perm_345	-0.205092379113046
dorsal	r2_perm_346	-0.2369725725181543
dorsal	r2_perm_347	-0.20554233185787724
dorsal	r2_perm_348	-0.28104474216793734
dorsal	r2_perm_349	-0.17908187682213053
dorsal	r2_perm_350	-0.24101140012140662
dorsal	r2_perm_351	-0.23274859610827467
dorsal	r2_perm_352	-0.36763944711316987
dorsal	r2_perm_353	-0.25605850343767866
dorsal	r2_perm_354	-0.22897930850729106
dorsal	r2_perm_355	-0.2360047918478903
dorsal	r2_perm_356	-0.1708012438761233
dorsal	r2_perm_357	-0.28778875768159634
dorsal	r2_perm_358	-0.1708687550925575
dorsal	r2_perm_359	-0.2204433686654869
dorsal	r2_perm_360	-0.17911039824112404
dorsal	r2_perm_361	-0.16899878417282893
dorsal	r2_perm_362	-0.1792949535556039
dorsal	r2_perm_363	-0.16032867642864768
dorsal	r2_perm_364	-0.1378529908429939
dorsal	r2_perm_365	-0.29478551896689037
dorsal	r2_perm_366	-0.367440359210392
dorsal	r2_perm_367	-0.15300395600316508
dorsal	r2_perm_368	-0.2409181483174462
dorsal	r2_perm_369	-0.30942996484684865
dorsal	r2_perm_370	-0.2875331132887463
dorsal	r2_perm_371	-0.1828091069025592
dorsal	r2_perm_372	-0.3622201794343387
dorsal	r2_perm_373	-0.23566951840561326
dorsal	r2_perm_374	-0.4516312764042309
dorsal	r2_perm_375	-0.3156451919156373
dorsal	r2_perm_376	-0.2235488289105036
dorsal	r2_perm_377	-0.31451190010483354
dorsal	r2_perm_378	-0.13280980397307526
dorsal	r2_perm_379	-0.34915317027614984
dorsal	r2_perm_380	-0.3019740228790142
dorsal	r2_perm_381	-0.29933052523111336
dorsal	r2_perm_382	-0.2518094031172393
dorsal	r2_perm_383	-0.08969156495605604
dorsal	r2_perm_384	0.15728070219288504
dorsal	r2_perm_385	-0.22288111516422238
dorsal	r2_perm_386	-0.20773278994820185
dorsal	r2_perm_387	-0.3114588890060148
dorsal	r2_perm_388	-0.23545145770970544
dorsal	r2_perm_389	-0.23472573958306697
dorsal	r2_perm_390	-0.43660596796458945
dorsal	r2_perm_391	-0.17722790976471817
dorsal	r2_perm_392	-0.19883971843508078
dorsal	r2_perm_393	-0.13365281671486073
dorsal	r2_perm_394	-0.3030723883728154
dorsal	r2_perm_395	-0.20853510300020772
dorsal	r2_perm_396	-0.2230428800236247
dorsal	r2_perm_397	-0.1630900021248196
dorsal	r2_perm_398	-0.20078903303873571
dorsal	r2_perm_399	-0.2310638923236147
dorsal	r2_perm_400	-0.278473518935944
dorsal	r2_perm_401	-0.16575073824154768
dorsal	r2_perm_402	-0.10651470600127283
dorsal	r2_perm_403	-0.15391060214324234
dorsal	r2_perm_404	-0.2636790458037634
dorsal	r2_perm_405	-0.2815173514850141
dorsal	r2_perm_406	-0.22181998318718033
dorsal	r2_perm_407	-0.09618756744639023
dorsal	r2_perm_408	-0.21354047283752992
dorsal	r2_perm_409	-0.07830408940271572
dorsal	r2_perm_410	-0.21683675668402252
dorsal	r2_perm_411	-0.28273803180785034
dorsal	r2_perm_412	-0.12539167315611252
dorsal	r2_perm_413	-0.2582666702796681
dorsal	r2_perm_414	-0.21158521516056436
dorsal	r2_perm_415	-0.1913037745866686
dorsal	r2_perm_416	-0.1903882068569961
dorsal	r2_perm_417	-0.3274151212763536
dorsal	r2_perm_418	-0.29525365686773986
dorsal	r2_perm_419	-0.04915506142548783
dorsal	r2_perm_420	-0.47704040678786896
dorsal	r2_perm_421	-0.24235928208354982
dorsal	r2_perm_422	-0.08099487473322925
dorsal	r2_perm_423	-0.17386926987271795
dorsal	r2_perm_424	-0.3257487858183212
dorsal	r2_perm_425	-0.23602748754256617
dorsal	r2_perm_426	-0.16932060078686298
dorsal	r2_perm_427	-0.3512645373543149
dorsal	r2_perm_428	-0.1313479837940797
dorsal	r2_perm_429	-0.19787077116813337
dorsal	r2_perm_430	-0.23812489950646817
dorsal	r2_perm_431	-0.2280480727956064
dorsal	r2_perm_432	-0.541677340478832
dorsal	r2_perm_433	-0.1796064120688307
dorsal	r2_perm_434	-0.20351327104200456
dorsal	r2_perm_435	0.004181801634084321
dorsal	r2_perm_436	-0.330507323688901
dorsal	r2_perm_437	-0.29567599984252274
dorsal	r2_perm_438	-0.2559702871097832
dorsal	r2_perm_439	-0.2631242016453146
dorsal	r2_perm_440	-0.10832883395587728
dorsal	r2_perm_441	-0.1693403933432699
dorsal	r2_perm_442	-0.30874707539089136
dorsal	r2_perm_443	-0.36431739150137255
dorsal	r2_perm_444	-0.3581306986954923
dorsal	r2_perm_445	-0.28424022375238134
dorsal	r2_perm_446	-0.18756586201936332
dorsal	r2_perm_447	-0.26865968428615133
dorsal	r2_perm_448	0.006931912168935219
dorsal	r2_perm_449	-0.12693878168945458
dorsal	r2_perm_450	-0.14607680935856526
dorsal	r2_perm_451	-0.12878702893992475
dorsal	r2_perm_452	-0.33484569148678694
dorsal	r2_perm_453	-0.28851199612229983
dorsal	r2_perm_454	-0.19786487054687374
dorsal	r2_perm_455	-0.2743647613510952
dorsal	r2_perm_456	-0.20810739250340837
dorsal	r2_perm_457	-0.1466393307753459
dorsal	r2_perm_458	-0.26440008168672846
dorsal	r2_perm_459	-0.4335293757001195
dorsal	r2_perm_460	-0.1834697820774576
dorsal	r2_perm_461	-0.45272973067054617
dorsal	r2_perm_462	-0.1537345640482227
dorsal	r2_perm_463	-0.15279659242833074
dorsal	r2_perm_464	-0.35345616965904425
dorsal	r2_perm_465	-0.28186393641990215
dorsal	r2_perm_466	-0.20015637725037144
dorsal	r2_perm_467	-0.17214930252829025
dorsal	r2_perm_468	-0.20061893097980144
dorsal	r2_perm_469	-0.3021031284591786
dorsal	r2_perm_470	-0.2903337561873688
dorsal	r2_perm_471	-0.05852187972150705
dorsal	r2_perm_472	-0.36073812788686593
dorsal	r2_perm_473	-0.1863116471853167
dorsal	r2_perm_474	-0.20460518553980267
dorsal	r2_perm_475	-0.10951978191128724
dorsal	r2_perm_476	-0.27462714378955577
dorsal	r2_perm_477	-0.2581841950015693
dorsal	r2_perm_478	-0.16898070366018872
dorsal	r2_perm_479	-0.3119595636494081
dorsal	r2_perm_480	-0.08978453279503103
dorsal	r2_perm_481	-0.16345804971193076
dorsal	r2_perm_482	-0.2168890524287954
dorsal	r2_perm_483	-0.14845372960839953
dorsal	r2_perm_484	-0.24601026374657953
dorsal	r2_perm_485	-0.20795009028125613
dorsal	r2_perm_486	-0.14524240032842684
dorsal	r2_perm_487	-0.178981552896404
dorsal	r2_perm_488	-0.163215899620477
dorsal	r2_perm_489	-0.21923591747956006
dorsal	r2_perm_490	-0.20224707932928143
dorsal	r2_perm_491	-0.25187731674014896
dorsal	r2_perm_492	-0.1889797308714706
dorsal	r2_perm_493	-0.2722043588759342
dorsal	r2_perm_494	-0.2275647957231007
dorsal	r2_perm_495	-0.28752308088211925
dorsal	r2_perm_496	-0.22598209615253195
dorsal	r2_perm_497	-0.2888544060534279
dorsal	r2_perm_498	-0.3524059018318203
dorsal	r2_perm_499	-0.2022433030878831
dorsal	r2_perm_500	-0.3578331211700781
dorsal	r2_perm_501	-0.019068224847056423
dorsal	r2_perm_502	-0.2346529411412404
dorsal	r2_perm_503	-0.3110574310644518
dorsal	r2_perm_504	-0.25322193019010497
dorsal	r2_perm_505	-0.3500612036620154
dorsal	r2_perm_506	-0.2145530559560537
dorsal	r2_perm_507	-0.20597166816532325
dorsal	r2_perm_508	-0.23773791918561543
dorsal	r2_perm_509	-0.35442058767814033
dorsal	r2_perm_510	-0.13906841956394522
dorsal	r2_perm_511	-0.18782937966189026
dorsal	r2_perm_512	-0.17994487038345944
dorsal	r2_perm_513	-0.04840217200214676
dorsal	r2_perm_514	-0.25654709657470465
dorsal	r2_perm_515	-0.25003222427126504
dorsal	r2_perm_516	-0.011741890404934832
dorsal	r2_perm_517	0.011895148507457723
dorsal	r2_perm_518	-0.22097494522746305
dorsal	r2_perm_519	-0.16278989924964812
dorsal	r2_perm_520	-0.30507981966984216
dorsal	r2_perm_521	-0.2606903317306519
dorsal	r2_perm_522	-0.15378031964329547
dorsal	r2_perm_523	-0.22793340909775256
dorsal	r2_perm_524	-0.256194894337049
dorsal	r2_perm_525	-0.298530996085911
dorsal	r2_perm_526	-0.09075996795323764
dorsal	r2_perm_527	-0.20690970980502013
dorsal	r2_perm_528	-0.30984969989782435
dorsal	r2_perm_529	-0.26551141096453057
dorsal	r2_perm_530	-0.2511034339029455
dorsal	r2_perm_531	-0.3160114779570344
dorsal	r2_perm_532	-0.19818358484984702
dorsal	r2_perm_533	-0.35176018521564845
dorsal	r2_perm_534	-0.06723890764618895
dorsal	r2_perm_535	-0.24507542247487085
dorsal	r2_perm_536	-0.49784765493703154
dorsal	r2_perm_537	-0.24800376052447518
dorsal	r2_perm_538	-0.2617607000954842
dorsal	r2_perm_539	-0.13345739210820476
dorsal	r2_perm_540	-0.21280932837767189
dorsal	r2_perm_541	-0.22394744013921192
dorsal	r2_perm_542	-0.25113632636871375
dorsal	r2_perm_543	-0.1684232900641414
dorsal	r2_perm_544	-0.26004375870185376
dorsal	r2_perm_545	-0.29432986093320446
dorsal	r2_perm_546	-0.2931244930796471
dorsal	r2_perm_547	-0.07232106883663676
dorsal	r2_perm_548	-0.19841531625161513
dorsal	r2_perm_549	-0.18610328052180303
dorsal	r2_perm_550	-0.3085205423653677
dorsal	r2_perm_551	-0.505040083984071
dorsal	r2_perm_552	-0.27468469557706243
dorsal	r2_perm_553	-0.19820835019507985
dorsal	r2_perm_554	-0.22826491312565622
dorsal	r2_perm_555	-0.27270465285719936
dorsal	r2_perm_556	-0.3374704036282229
dorsal	r2_perm_557	-0.2635669679763997
dorsal	r2_perm_558	-0.3313865972899837
dorsal	r2_perm_559	-0.27303434938799936
dorsal	r2_perm_560	-0.18379943774308174
dorsal	r2_perm_561	-0.19585265120938866
dorsal	r2_perm_562	-0.19916901554753388
dorsal	r2_perm_563	-0.2525738263855821
dorsal	r2_perm_564	-0.19537014848894985
dorsal	r2_perm_565	-0.23574819369847932
dorsal	r2_perm_566	-0.1749347187380305
dorsal	r2_perm_567	-0.1060631625116743
dorsal	r2_perm_568	-0.21149805103997837
dorsal	r2_perm_569	-0.21935010747881445
dorsal	r2_perm_570	-0.18622827316821206
dorsal	r2_perm_571	-0.2232770851939687
dorsal	r2_perm_572	-0.14092287460848252
dorsal	r2_perm_573	-0.05473517096856036
dorsal	r2_perm_574	-0.19523400177096076
dorsal	r2_perm_575	-0.09898604365141138
dorsal	r2_perm_576	-0.2806459546057853
dorsal	r2_perm_577	-0.32756235018165264
dorsal	r2_perm_578	-0.3102099390049514
dorsal	r2_perm_579	-0.2976233028417865
dorsal	r2_perm_580	-0.25701093804474406
dorsal	r2_perm_581	-0.227862938705612
dorsal	r2_perm_582	-0.3116225687607867
dorsal	r2_perm_583	-0.2188354164408971
dorsal	r2_perm_584	-0.32345995577497527
dorsal	r2_perm_585	-0.2919283406131364
dorsal	r2_perm_586	-0.213262341712695
dorsal	r2_perm_587	-0.12161811910330794
dorsal	r2_perm_588	-0.14750221553862494
dorsal	r2_perm_589	-0.010792920389182139
dorsal	r2_perm_590	-0.25293789112872395
dorsal	r2_perm_591	-0.232089087896661
dorsal	r2_perm_592	-0.23751982691640902
dorsal	r2_perm_593	-0.30333429770714604
dorsal	r2_perm_594	-0.32967368119545104
dorsal	r2_perm_595	-0.3111503121322409
dorsal	r2_perm_596	-0.17306478089672436
dorsal	r2_perm_597	-0.23814417594077955
dorsal	r2_perm_598	-0.16155253713674894
dorsal	r2_perm_599	-0.1296025886134507
dorsal	r2_perm_600	0.00048140371520178027
dorsal	r2_perm_601	-0.20204432075445303
dorsal	r2_perm_602	-0.1390145306852655
dorsal	r2_perm_603	-0.36068299716561464
dorsal	r2_perm_604	-0.24464742697441091
dorsal	r2_perm_605	-0.19461991280585875
dorsal	r2_perm_606	-0.3258060597555294
dorsal	r2_perm_607	-0.20096215218387237
dorsal	r2_perm_608	-0.2001189605177457
dorsal	r2_perm_609	-0.18935012294311723
dorsal	r2_perm_610	-0.2599600587304625
dorsal	r2_perm_611	-0.15943671427452588
dorsal	r2_perm_612	-0.24411204327882458
dorsal	r2_perm_613	-0.34472498030541127
dorsal	r2_perm_614	-0.3246884795353099
dorsal	r2_perm_615	-0.31938761073169775
dorsal	r2_perm_616	-0.0966158268004698
dorsal	r2_perm_617	-0.17080441917272907
dorsal	r2_perm_618	-0.014090938368959565
dorsal	r2_perm_619	-0.36777538096984386
dorsal	r2_perm_620	-0.23672229596133346
dorsal	r2_perm_621	-0.16189480739329273
dorsal	r2_perm_622	-0.13756496593522483
dorsal	r2_perm_623	-0.17672123015173427
dorsal	r2_perm_624	-0.27067497740794666
dorsal	r2_perm_625	-0.19822644545792337
dorsal	r2_perm_626	-0.3278730736357068
dorsal	r2_perm_627	-0.22331682155528995
dorsal	r2_perm_628	0.0021730177285637
dorsal	r2_perm_629	-0.1903406500306847
dorsal	r2_perm_630	-0.16064086390064225
dorsal	r2_perm_631	-0.22651436399224553
dorsal	r2_perm_632	-0.35322722106092413
dorsal	r2_perm_633	-0.18744064512876174
dorsal	r2_perm_634	-0.22496052559682247
dorsal	r2_perm_635	-0.22880151437738663
dorsal	r2_perm_636	-0.26061557436902677
dorsal	r2_perm_637	-0.2076006909274399
dorsal	r2_perm_638	-0.21962668474321512
dorsal	r2_perm_639	-0.14466146405067376
dorsal	r2_perm_640	-0.2742132357994491
dorsal	r2_perm_641	-0.04271345289017191
dorsal	r2_perm_642	-0.2622133286104481
dorsal	r2_perm_643	-0.2694331301292933
dorsal	r2_perm_644	-0.2350573249411841
dorsal	r2_perm_645	-0.17739709031026452
dorsal	r2_perm_646	-0.2398771525817027
dorsal	r2_perm_647	-0.1758021722953109
dorsal	r2_perm_648	-0.18013835087316962
dorsal	r2_perm_649	-0.1435778034927223
dorsal	r2_perm_650	-0.3043895331679721
dorsal	r2_perm_651	-0.25534366393547675
dorsal	r2_perm_652	-0.3048001919532822
dorsal	r2_perm_653	-0.02799145584162983
dorsal	r2_perm_654	-0.2952226990682331
dorsal	r2_perm_655	-0.2462383567507191
dorsal	r2_perm_656	-0.2153162905282786
dorsal	r2_perm_657	-0.21785790588642587
dorsal	r2_perm_658	-0.16358158633672268
dorsal	r2_perm_659	-0.47480078551859933
dorsal	r2_perm_660	-0.3652639262189636
dorsal	r2_perm_661	-0.2666775205830388
dorsal	r2_perm_662	-0.32794445870609823
dorsal	r2_perm_663	-0.2774112478666415
dorsal	r2_perm_664	-0.12445748368846327
dorsal	r2_perm_665	-0.24059901755542884
dorsal	r2_perm_666	-0.28067598670364513
dorsal	r2_perm_667	-0.2098000931676523
dorsal	r2_perm_668	-0.2906548288705354
dorsal	r2_perm_669	-0.20489680463845297
dorsal	r2_perm_670	-0.2308383003360842
dorsal	r2_perm_671	-0.2393910442144029
dorsal	r2_perm_672	-0.21686121420970117
dorsal	r2_perm_673	-0.3680434748904814
dorsal	r2_perm_674	-0.09901583961772223
dorsal	r2_perm_675	-0.08897825664711717
dorsal	r2_perm_676	-0.1062921787374486
dorsal	r2_perm_677	-0.11934005517653214
dorsal	r2_perm_678	-0.16755775406370652
dorsal	r2_perm_679	-0.33577342078117434
dorsal	r2_perm_680	-0.17061732293075313
dorsal	r2_perm_681	-0.1475058095770825
dorsal	r2_perm_682	-0.28719229709242594
dorsal	r2_perm_683	-0.12952444361995863
dorsal	r2_perm_684	0.046841772681796574
dorsal	r2_perm_685	-0.2594946827048119
dorsal	r2_perm_686	-0.23154489066928863
dorsal	r2_perm_687	-0.19622767975848196
dorsal	r2_perm_688	-0.16018651742190024
dorsal	r2_perm_689	-0.25513040512004215
dorsal	r2_perm_690	-0.18629769976396165
dorsal	r2_perm_691	-0.18188278216281742
dorsal	r2_perm_692	-0.1639188213770651
dorsal	r2_perm_693	-0.29788985264361884
dorsal	r2_perm_694	-0.21033127634704724
dorsal	r2_perm_695	-0.28259713081000565
dorsal	r2_perm_696	-0.16706263171468233
dorsal	r2_perm_697	-0.20371823223640578
dorsal	r2_perm_698	-0.2607790400813767
dorsal	r2_perm_699	-0.2905482719502479
dorsal	r2_perm_700	-0.2738341175152718
dorsal	r2_perm_701	-0.28238222061484636
dorsal	r2_perm_702	-0.0853897909860323
dorsal	r2_perm_703	-0.21245785960387942
dorsal	r2_perm_704	-0.3165075214835204
dorsal	r2_perm_705	-0.23432449573235242
dorsal	r2_perm_706	-0.21819429862266837
dorsal	r2_perm_707	-0.20109935952780475
dorsal	r2_perm_708	-0.2176408363226465
dorsal	r2_perm_709	-0.222645846864727
dorsal	r2_perm_710	-0.3712516726166147
dorsal	r2_perm_711	-0.20420965248391226
dorsal	r2_perm_712	-0.198391965989202
dorsal	r2_perm_713	-0.05845758375726174
dorsal	r2_perm_714	-0.1774837204134989
dorsal	r2_perm_715	-0.43686874209315474
dorsal	r2_perm_716	-0.22143463524650517
dorsal	r2_perm_717	-0.2489844884450564
dorsal	r2_perm_718	-0.2778698079284274
dorsal	r2_perm_719	-0.36013184537970744
dorsal	r2_perm_720	-0.17370080863721327
dorsal	r2_perm_721	-0.21284932028862202
dorsal	r2_perm_722	-0.16141812975360653
dorsal	r2_perm_723	-0.22480375123096522
dorsal	r2_perm_724	-0.1308843112739347
dorsal	r2_perm_725	-0.37340005662979175
dorsal	r2_perm_726	-0.33778283856973756
dorsal	r2_perm_727	-0.2872580449258363
dorsal	r2_perm_728	-0.3117828014144554
dorsal	r2_perm_729	-0.21095632540400416
dorsal	r2_perm_730	-0.2812626232800605
dorsal	r2_perm_731	-0.19508080817596404
dorsal	r2_perm_732	-0.3311808326831906
dorsal	r2_perm_733	-0.25136242857938496
dorsal	r2_perm_734	-0.10590894140475259
dorsal	r2_perm_735	-0.23951921573557222
dorsal	r2_perm_736	-0.24429730040342387
dorsal	r2_perm_737	-0.28465658399855764
dorsal	r2_perm_738	-0.19496240606788284
dorsal	r2_perm_739	-0.17309343041919223
dorsal	r2_perm_740	-0.11953023277715506
dorsal	r2_perm_741	-0.16932387606218438
dorsal	r2_perm_742	-0.17929123748609688
dorsal	r2_perm_743	-0.2844237539771987
dorsal	r2_perm_744	-0.24571209418671683
dorsal	r2_perm_745	-0.3385526426125542
dorsal	r2_perm_746	-0.16856914921747912
dorsal	r2_perm_747	-0.2094975731642398
dorsal	r2_perm_748	-0.31735372564357806
dorsal	r2_perm_749	-0.28352429445136174
dorsal	r2_perm_750	-0.30943592453262986
dorsal	r2_perm_751	-0.3467587227216625
dorsal	r2_perm_752	-0.21048436889437297
dorsal	r2_perm_753	-0.2517305336438282
dorsal	r2_perm_754	-0.3435375297823196
dorsal	r2_perm_755	-0.1540268641686365
dorsal	r2_perm_756	-0.16530277585708533
dorsal	r2_perm_757	-0.18258037319934892
dorsal	r2_perm_758	-0.26589437181954645
dorsal	r2_perm_759	-0.20827838516633687
dorsal	r2_perm_760	-0.11333196722782046
dorsal	r2_perm_761	-0.15607258636429613
dorsal	r2_perm_762	-0.27431270492268833
dorsal	r2_perm_763	-0.22934625243060006
dorsal	r2_perm_764	-0.15265103836589825
dorsal	r2_perm_765	-0.3850274606593427
dorsal	r2_perm_766	-0.3331767069606088
dorsal	r2_perm_767	-0.22069914244246575
dorsal	r2_perm_768	-0.22054751374998838
dorsal	r2_perm_769	-0.25339201966109237
dorsal	r2_perm_770	-0.37730195380722015
dorsal	r2_perm_771	-0.33140934686282775
dorsal	r2_perm_772	-0.29369959534904877
dorsal	r2_perm_773	-0.3460407072143576
dorsal	r2_perm_774	-0.1270705023962066
dorsal	r2_perm_775	-0.2665907091057642
dorsal	r2_perm_776	-0.2747376064026841
dorsal	r2_perm_777	-0.170145831416162
dorsal	r2_perm_778	-0.15966766682421063
dorsal	r2_perm_779	-0.16468779797958397
dorsal	r2_perm_780	-0.19952862315134304
dorsal	r2_perm_781	-0.15642587758748694
dorsal	r2_perm_782	-0.2343664852116289
dorsal	r2_perm_783	-0.169795095904986
dorsal	r2_perm_784	-0.12451631688174893
dorsal	r2_perm_785	-0.20320200532966193
dorsal	r2_perm_786	-0.2562489958678602
dorsal	r2_perm_787	-0.3456178219042341
dorsal	r2_perm_788	-0.0988131035120913
dorsal	r2_perm_789	-0.29480128674070577
dorsal	r2_perm_790	-0.22803877186915314
dorsal	r2_perm_791	-0.29631142054303566
dorsal	r2_perm_792	-0.33592016069343417
dorsal	r2_perm_793	-0.2557897926257612
dorsal	r2_perm_794	-0.35022274050705376
dorsal	r2_perm_795	-0.2268641374484562
dorsal	r2_perm_796	-0.2409681228440406
dorsal	r2_perm_797	-0.23480379010240016
dorsal	r2_perm_798	-0.2559527268284205
dorsal	r2_perm_799	-0.15927948499596278
dorsal	r2_perm_800	-0.3043186210773952
dorsal	r2_perm_801	-0.15165624011480233
dorsal	r2_perm_802	-0.21270219447457195
dorsal	r2_perm_803	-0.22906224986541637
dorsal	r2_perm_804	-0.27022400415818415
dorsal	r2_perm_805	-0.2368451978220346
dorsal	r2_perm_806	-0.20812189908279613
dorsal	r2_perm_807	-0.2465892342589945
dorsal	r2_perm_808	-0.2504804903268075
dorsal	r2_perm_809	-0.292251643860952
dorsal	r2_perm_810	-0.15267741102715238
dorsal	r2_perm_811	-0.28949408660660436
dorsal	r2_perm_812	-0.20051159880546507
dorsal	r2_perm_813	-0.19881889475384223
dorsal	r2_perm_814	-0.1643033369739454
dorsal	r2_perm_815	-0.16345216298012166
dorsal	r2_perm_816	-0.23708422331968093
dorsal	r2_perm_817	-0.22533544759600052
dorsal	r2_perm_818	-0.31411035924229863
dorsal	r2_perm_819	-0.1564884330458669
dorsal	r2_perm_820	-0.24883480317074208
dorsal	r2_perm_821	-0.34737987809782334
dorsal	r2_perm_822	-0.4627670861162697
dorsal	r2_perm_823	-0.16199267301792156
dorsal	r2_perm_824	-0.14913802169068766
dorsal	r2_perm_825	-0.19681229015150045
dorsal	r2_perm_826	-0.2455653609233566
dorsal	r2_perm_827	-0.18861329180875905
dorsal	r2_perm_828	-0.34417075816667514
dorsal	r2_perm_829	-0.2535415252325708
dorsal	r2_perm_830	-0.2652496435872928
dorsal	r2_perm_831	-0.20903449102965369
dorsal	r2_perm_832	-0.1494755440493324
dorsal	r2_perm_833	-0.1997636060839824
dorsal	r2_perm_834	-0.2594537726751772
dorsal	r2_perm_835	-0.1597193168074624
dorsal	r2_perm_836	-0.22605328125765436
dorsal	r2_perm_837	-0.19340366197583944
dorsal	r2_perm_838	-0.18314165557995857
dorsal	r2_perm_839	-0.23582062808054605
dorsal	r2_perm_840	-0.4404729963271232
dorsal	r2_perm_841	-0.34707618086169956
dorsal	r2_perm_842	-0.21435534010282162
dorsal	r2_perm_843	-0.3194984534294226
dorsal	r2_perm_844	-0.22370526410892755
dorsal	r2_perm_845	-0.33219491965651055
dorsal	r2_perm_846	-0.1779453741954979
dorsal	r2_perm_847	-0.18085580890076872
dorsal	r2_perm_848	-0.24309631266788642
dorsal	r2_perm_849	-0.3489292308030456
dorsal	r2_perm_850	-0.10969672937354541
dorsal	r2_perm_851	-0.0751759475906496
dorsal	r2_perm_852	-0.21618462245896697
dorsal	r2_perm_853	-0.18437121466940812
dorsal	r2_perm_854	-0.16830411982471
dorsal	r2_perm_855	-0.2527980621740418
dorsal	r2_perm_856	-0.2535282759392934
dorsal	r2_perm_857	-0.15277146768397692
dorsal	r2_perm_858	-0.33835746770699826
dorsal	r2_perm_859	-0.22442214934991042
dorsal	r2_perm_860	-0.20199103683772704
dorsal	r2_perm_861	-0.16642974137904296
dorsal	r2_perm_862	-0.3707464855968627
dorsal	r2_perm_863	-0.2312397104202673
dorsal	r2_perm_864	-0.27276196393906615
dorsal	r2_perm_865	-0.26639948858638685
dorsal	r2_perm_866	-0.18210306670332904
dorsal	r2_perm_867	-0.2066869893431548
dorsal	r2_perm_868	-0.18407744114787256
dorsal	r2_perm_869	-0.2510511943896845
dorsal	r2_perm_870	-0.14686387630763276
dorsal	r2_perm_871	-0.23319074084620137
dorsal	r2_perm_872	-0.19116359410996261
dorsal	r2_perm_873	-0.2605348089277292
dorsal	r2_perm_874	-0.2103369761266487
dorsal	r2_perm_875	-0.339645163347138
dorsal	r2_perm_876	-0.2671435241280699
dorsal	r2_perm_877	-0.20348196295619966
dorsal	r2_perm_878	-0.07799272233599493
dorsal	r2_perm_879	-0.2612796382812552
dorsal	r2_perm_880	-0.1773364255307618
dorsal	r2_perm_881	-0.25807104208484793
dorsal	r2_perm_882	-0.4124424491216687
dorsal	r2_perm_883	-0.2965419927631983
dorsal	r2_perm_884	-0.17599297608084566
dorsal	r2_perm_885	-0.27716353591033654
dorsal	r2_perm_886	-0.20345240802379574
dorsal	r2_perm_887	-0.24528139547491043
dorsal	r2_perm_888	-0.21692025331481712
dorsal	r2_perm_889	-0.13923380703381022
dorsal	r2_perm_890	-0.16843530646898583
dorsal	r2_perm_891	-0.3265105435884213
dorsal	r2_perm_892	-0.20296700827187064
dorsal	r2_perm_893	-0.24099114777624664
dorsal	r2_perm_894	-0.3580309182217163
dorsal	r2_perm_895	-0.27563874036573566
dorsal	r2_perm_896	-0.3342370434499356
dorsal	r2_perm_897	-0.2124699263984171
dorsal	r2_perm_898	-0.19174829143140504
dorsal	r2_perm_899	-0.4970784879558753
dorsal	r2_perm_900	-0.2491149513069904
dorsal	r2_perm_901	-0.21866606700677427
dorsal	r2_perm_902	-0.15154614191243873
dorsal	r2_perm_903	-0.33358246628602756
dorsal	r2_perm_904	-0.2556239879137038
dorsal	r2_perm_905	0.012119933253877613
dorsal	r2_perm_906	-0.3319523312038582
dorsal	r2_perm_907	0.036576212980012325
dorsal	r2_perm_908	-0.15772729281545167
dorsal	r2_perm_909	-0.23040932475434173
dorsal	r2_perm_910	-0.15480422584005044
dorsal	r2_perm_911	-0.16847938426471462
dorsal	r2_perm_912	-0.19165463762889223
dorsal	r2_perm_913	-0.20332115206864138
dorsal	r2_perm_914	-0.2853275256813207
dorsal	r2_perm_915	-0.21497867870056994
dorsal	r2_perm_916	-0.19672951646536396
dorsal	r2_perm_917	-0.2857008705986685
dorsal	r2_perm_918	-0.17907034923975643
dorsal	r2_perm_919	-0.29987089656954935
dorsal	r2_perm_920	-0.25273402710345716
dorsal	r2_perm_921	-0.10029416939242808
dorsal	r2_perm_922	-0.2074578779049026
dorsal	r2_perm_923	-0.1484107842272961
dorsal	r2_perm_924	-0.292982831013646
dorsal	r2_perm_925	-0.32501714872235477
dorsal	r2_perm_926	-0.15831023796377086
dorsal	r2_perm_927	-0.22768766469057009
dorsal	r2_perm_928	-0.26343532759821264
dorsal	r2_perm_929	-0.2683887084544035
dorsal	r2_perm_930	-0.2635056934711652
dorsal	r2_perm_931	-0.1487523515877428
dorsal	r2_perm_932	-0.26578279794124016
dorsal	r2_perm_933	-0.4883227410087845
dorsal	r2_perm_934	-0.185081811382541
dorsal	r2_perm_935	-0.27917998421275186
dorsal	r2_perm_936	-0.36997972491830183
dorsal	r2_perm_937	-0.30253271588363156
dorsal	r2_perm_938	-0.06445667381242501
dorsal	r2_perm_939	-0.27714807370550015
dorsal	r2_perm_940	-0.31446987483616917
dorsal	r2_perm_941	-0.4213970468822019
dorsal	r2_perm_942	-0.11249862297138113
dorsal	r2_perm_943	-0.3484187021492762
dorsal	r2_perm_944	-0.3687468300176422
dorsal	r2_perm_945	-0.17385267861867715
dorsal	r2_perm_946	-0.13147986438553677
dorsal	r2_perm_947	-0.3253759446733479
dorsal	r2_perm_948	-0.33626307151620266
dorsal	r2_perm_949	-0.2045651771014322
dorsal	r2_perm_950	-0.29188051942826676
dorsal	r2_perm_951	-0.23527251347111133
dorsal	r2_perm_952	-0.29527221874553305
dorsal	r2_perm_953	-0.5139554354869058
dorsal	r2_perm_954	-0.21624983423666244
dorsal	r2_perm_955	-0.28460426030760444
dorsal	r2_perm_956	-0.29759972693021114
dorsal	r2_perm_957	-0.10752061375620042
dorsal	r2_perm_958	-0.2724736448562972
dorsal	r2_perm_959	-0.2020527028773695
dorsal	r2_perm_960	-0.26787522557608506
dorsal	r2_perm_961	-0.24034479202396608
dorsal	r2_perm_962	-0.14802715759714383
dorsal	r2_perm_963	-0.23675833642115293
dorsal	r2_perm_964	-0.21014066249587654
dorsal	r2_perm_965	-0.3102282169342012
dorsal	r2_perm_966	-0.3025246014085714
dorsal	r2_perm_967	-0.2849453267389899
dorsal	r2_perm_968	-0.34051394144916125
dorsal	r2_perm_969	-0.1499366691333518
dorsal	r2_perm_970	-0.14766974727244933
dorsal	r2_perm_971	-0.17037302700204854
dorsal	r2_perm_972	-0.24649845954551602
dorsal	r2_perm_973	-0.28594388404419596
dorsal	r2_perm_974	-0.3169068540270331
dorsal	r2_perm_975	-0.2254265558613002
dorsal	r2_perm_976	-0.09425960789207986
dorsal	r2_perm_977	-0.2829717008359715
dorsal	r2_perm_978	-0.21586983650211852
dorsal	r2_perm_979	-0.2966384361997029
dorsal	r2_perm_980	-0.14259742933707747
dorsal	r2_perm_981	-0.2466616442044382
dorsal	r2_perm_982	-0.17497579674116917
dorsal	r2_perm_983	-0.1480347696930468
dorsal	r2_perm_984	-0.2436938746299985
dorsal	r2_perm_985	-0.1818950563229682
dorsal	r2_perm_986	-0.10067410398976623
dorsal	r2_perm_987	-0.13579191395545145
dorsal	r2_perm_988	-0.09317108499911221
dorsal	r2_perm_989	-0.19950528953763413
dorsal	r2_perm_990	-0.18407237288207604
dorsal	r2_perm_991	-0.34561060945501837
dorsal	r2_perm_992	-0.182425603319095
dorsal	r2_perm_993	-0.17325088052170973
dorsal	r2_perm_994	-0.09508747621717767
dorsal	r2_perm_995	-0.35431503858934243
dorsal	r2_perm_996	-0.1516871851924892
dorsal	r2_perm_997	-0.3117952440147882
dorsal	r2_perm_998	-0.15547935103726415
dorsal	r2_perm_999	-0.1697195538444488
dorsal	r2_perm_1000	-0.2431124853738157
dorsal	mae_perm_1	16.50110421781395
dorsal	mae_perm_2	15.758957987013526
dorsal	mae_perm_3	16.562286975266527
dorsal	mae_perm_4	16.62969303054379
dorsal	mae_perm_5	16.18708128416556
dorsal	mae_perm_6	15.205174435459092
dorsal	mae_perm_7	16.48337206863221
dorsal	mae_perm_8	15.915029752403928
dorsal	mae_perm_9	16.44086325223239
dorsal	mae_perm_10	16.192150007821862
dorsal	mae_perm_11	16.598647895504584
dorsal	mae_perm_12	15.959667696787497
dorsal	mae_perm_13	15.372591728612283
dorsal	mae_perm_14	14.840449398469094
dorsal	mae_perm_15	15.387858040861756
dorsal	mae_perm_16	15.527011001719034
dorsal	mae_perm_17	16.14565004978983
dorsal	mae_perm_18	16.179146146545268
dorsal	mae_perm_19	16.668342020200523
dorsal	mae_perm_20	15.000324709863925
dorsal	mae_perm_21	15.710418562820614
dorsal	mae_perm_22	16.513804583648575
dorsal	mae_perm_23	15.816789650716567
dorsal	mae_perm_24	16.423042047105486
dorsal	mae_perm_25	15.679289830764437
dorsal	mae_perm_26	15.659162863580404
dorsal	mae_perm_27	16.681946957663104
dorsal	mae_perm_28	16.72844106949256
dorsal	mae_perm_29	15.24282652318557
dorsal	mae_perm_30	16.503795479616212
dorsal	mae_perm_31	16.277276233663393
dorsal	mae_perm_32	16.640704453154843
dorsal	mae_perm_33	16.592331579741
dorsal	mae_perm_34	15.872020131441083
dorsal	mae_perm_35	16.200813775424358
dorsal	mae_perm_36	16.574184154097313
dorsal	mae_perm_37	15.741101777512656
dorsal	mae_perm_38	16.46124165853813
dorsal	mae_perm_39	15.102561581602815
dorsal	mae_perm_40	16.4988436311081
dorsal	mae_perm_41	16.074465555100304
dorsal	mae_perm_42	16.499913106461392
dorsal	mae_perm_43	15.948430685221338
dorsal	mae_perm_44	16.575552668635517
dorsal	mae_perm_45	16.47525897773009
dorsal	mae_perm_46	16.66785167398642
dorsal	mae_perm_47	16.65465715451256
dorsal	mae_perm_48	15.503680992418394
dorsal	mae_perm_49	15.932762730130067
dorsal	mae_perm_50	15.232094353756677
dorsal	mae_perm_51	16.49965851436375
dorsal	mae_perm_52	15.707206885342
dorsal	mae_perm_53	15.269039616652206
dorsal	mae_perm_54	16.245115296768862
dorsal	mae_perm_55	14.626786050882846
dorsal	mae_perm_56	16.447087652989634
dorsal	mae_perm_57	16.92920855546401
dorsal	mae_perm_58	15.14511614866595
dorsal	mae_perm_59	16.160022278676806
dorsal	mae_perm_60	14.414974088324463
dorsal	mae_perm_61	15.693200245794792
dorsal	mae_perm_62	16.820043241735167
dorsal	mae_perm_63	16.49429532388171
dorsal	mae_perm_64	16.656147684969127
dorsal	mae_perm_65	15.729530282997166
dorsal	mae_perm_66	15.867178667741761
dorsal	mae_perm_67	16.202174596003832
dorsal	mae_perm_68	15.58979160596667
dorsal	mae_perm_69	16.666607646066687
dorsal	mae_perm_70	15.568416813472268
dorsal	mae_perm_71	16.67431865738036
dorsal	mae_perm_72	16.373106360884538
dorsal	mae_perm_73	16.553716274607456
dorsal	mae_perm_74	16.494610035369504
dorsal	mae_perm_75	16.587627167736365
dorsal	mae_perm_76	15.757841409219958
dorsal	mae_perm_77	16.51516634806806
dorsal	mae_perm_78	15.940149383952662
dorsal	mae_perm_79	17.019200825877093
dorsal	mae_perm_80	15.854386846883513
dorsal	mae_perm_81	16.409922180582885
dorsal	mae_perm_82	15.637997920528381
dorsal	mae_perm_83	15.664336402638337
dorsal	mae_perm_84	16.13021855835634
dorsal	mae_perm_85	16.185700208183185
dorsal	mae_perm_86	16.4960573959847
dorsal	mae_perm_87	16.289579737472355
dorsal	mae_perm_88	15.922616182385216
dorsal	mae_perm_89	15.518338723355498
dorsal	mae_perm_90	16.468427176037622
dorsal	mae_perm_91	15.526128875095765
dorsal	mae_perm_92	15.339791770813441
dorsal	mae_perm_93	16.43219176273377
dorsal	mae_perm_94	16.616462388250213
dorsal	mae_perm_95	16.03936458270506
dorsal	mae_perm_96	14.739158661193827
dorsal	mae_perm_97	16.29867128429313
dorsal	mae_perm_98	16.487704488048536
dorsal	mae_perm_99	16.371483865283846
dorsal	mae_perm_100	15.628052789142627
dorsal	mae_perm_101	15.576857114396788
dorsal	mae_perm_102	16.64057364471329
dorsal	mae_perm_103	16.55825234230424
dorsal	mae_perm_104	16.522581272072845
dorsal	mae_perm_105	15.569824925093087
dorsal	mae_perm_106	16.246183380711006
dorsal	mae_perm_107	16.511186020561137
dorsal	mae_perm_108	16.316023663901266
dorsal	mae_perm_109	16.116712695708017
dorsal	mae_perm_110	15.672600589615563
dorsal	mae_perm_111	16.203847692829566
dorsal	mae_perm_112	16.15097089834554
dorsal	mae_perm_113	16.09297591239531
dorsal	mae_perm_114	16.05878220047309
dorsal	mae_perm_115	16.77997425207051
dorsal	mae_perm_116	16.57216312312088
dorsal	mae_perm_117	16.394153959600306
dorsal	mae_perm_118	16.594850945547222
dorsal	mae_perm_119	15.540464544254224
dorsal	mae_perm_120	16.754244896537365
dorsal	mae_perm_121	16.20140374243914
dorsal	mae_perm_122	16.272988461391286
dorsal	mae_perm_123	15.045226575905417
dorsal	mae_perm_124	15.445293228295373
dorsal	mae_perm_125	15.46219163837822
dorsal	mae_perm_126	14.958930656195095
dorsal	mae_perm_127	16.384967577780177
dorsal	mae_perm_128	15.800498997034419
dorsal	mae_perm_129	16.875213335293218
dorsal	mae_perm_130	16.079872197972545
dorsal	mae_perm_131	16.13779016566183
dorsal	mae_perm_132	15.39834809807596
dorsal	mae_perm_133	16.559625756819447
dorsal	mae_perm_134	15.549584814615699
dorsal	mae_perm_135	16.20484386719375
dorsal	mae_perm_136	16.343011234185898
dorsal	mae_perm_137	16.08840181957374
dorsal	mae_perm_138	16.56242124120995
dorsal	mae_perm_139	16.38148925466975
dorsal	mae_perm_140	16.216552783753162
dorsal	mae_perm_141	14.732443581150536
dorsal	mae_perm_142	16.002320436538
dorsal	mae_perm_143	15.327615117655075
dorsal	mae_perm_144	16.557798301335687
dorsal	mae_perm_145	16.27621065002165
dorsal	mae_perm_146	16.094616872500765
dorsal	mae_perm_147	16.379723152950486
dorsal	mae_perm_148	16.760364939180267
dorsal	mae_perm_149	15.741407463816245
dorsal	mae_perm_150	15.75015261008799
dorsal	mae_perm_151	16.206569601307482
dorsal	mae_perm_152	15.653722528922273
dorsal	mae_perm_153	16.230785594449152
dorsal	mae_perm_154	16.49656042794679
dorsal	mae_perm_155	15.460245274323801
dorsal	mae_perm_156	16.52345756520171
dorsal	mae_perm_157	16.693535033680295
dorsal	mae_perm_158	16.401174599668032
dorsal	mae_perm_159	16.49336026365916
dorsal	mae_perm_160	16.824473272905536
dorsal	mae_perm_161	15.605523625299174
dorsal	mae_perm_162	15.246388847538443
dorsal	mae_perm_163	16.36246104534981
dorsal	mae_perm_164	15.666925184883244
dorsal	mae_perm_165	15.500682646469425
dorsal	mae_perm_166	16.056053144898982
dorsal	mae_perm_167	16.379024932443674
dorsal	mae_perm_168	16.831847064257328
dorsal	mae_perm_169	16.700363275866287
dorsal	mae_perm_170	15.667191719029463
dorsal	mae_perm_171	16.301594227923392
dorsal	mae_perm_172	16.353114434698675
dorsal	mae_perm_173	15.826559540561739
dorsal	mae_perm_174	15.082499869954567
dorsal	mae_perm_175	16.63479324904435
dorsal	mae_perm_176	16.62645188049681
dorsal	mae_perm_177	15.789978503857565
dorsal	mae_perm_178	16.60067362687108
dorsal	mae_perm_179	16.56563993456315
dorsal	mae_perm_180	16.847440999744517
dorsal	mae_perm_181	15.270266604047405
dorsal	mae_perm_182	16.108045349409466
dorsal	mae_perm_183	16.554411867192403
dorsal	mae_perm_184	16.801440220615643
dorsal	mae_perm_185	16.006290668008816
dorsal	mae_perm_186	16.53484576023227
dorsal	mae_perm_187	16.14390236152306
dorsal	mae_perm_188	15.726789173219249
dorsal	mae_perm_189	16.718116437713807
dorsal	mae_perm_190	15.687978011393543
dorsal	mae_perm_191	15.482915504318829
dorsal	mae_perm_192	16.294041033988186
dorsal	mae_perm_193	16.057004253362777
dorsal	mae_perm_194	16.443833492694807
dorsal	mae_perm_195	16.605948242112813
dorsal	mae_perm_196	16.36890326457654
dorsal	mae_perm_197	16.21426296996723
dorsal	mae_perm_198	16.155602812566084
dorsal	mae_perm_199	15.785278147236355
dorsal	mae_perm_200	15.694043890040199
dorsal	mae_perm_201	16.160728482331198
dorsal	mae_perm_202	16.475518511926865
dorsal	mae_perm_203	15.808235463137288
dorsal	mae_perm_204	16.86722090130097
dorsal	mae_perm_205	15.780637012493711
dorsal	mae_perm_206	15.861831254604672
dorsal	mae_perm_207	16.610869670958223
dorsal	mae_perm_208	15.510438922199697
dorsal	mae_perm_209	16.26551165459906
dorsal	mae_perm_210	16.37248249285211
dorsal	mae_perm_211	15.497270325017682
dorsal	mae_perm_212	16.17708468468202
dorsal	mae_perm_213	15.468271818803178
dorsal	mae_perm_214	15.717918083236743
dorsal	mae_perm_215	16.58309840386294
dorsal	mae_perm_216	16.42369795627438
dorsal	mae_perm_217	15.718002610244396
dorsal	mae_perm_218	16.090507236487397
dorsal	mae_perm_219	17.121186025751477
dorsal	mae_perm_220	16.510219984339518
dorsal	mae_perm_221	16.08443976072761
dorsal	mae_perm_222	16.48036804800932
dorsal	mae_perm_223	15.929514767974693
dorsal	mae_perm_224	15.632460719520799
dorsal	mae_perm_225	15.831433424572982
dorsal	mae_perm_226	16.108274081868462
dorsal	mae_perm_227	16.125109840083372
dorsal	mae_perm_228	14.114659367113767
dorsal	mae_perm_229	16.464438509422372
dorsal	mae_perm_230	14.909362248941491
dorsal	mae_perm_231	15.47074021118171
dorsal	mae_perm_232	16.243549928613316
dorsal	mae_perm_233	15.748043829423363
dorsal	mae_perm_234	14.979081378083661
dorsal	mae_perm_235	16.175367923045744
dorsal	mae_perm_236	16.200573672747986
dorsal	mae_perm_237	16.490927274048524
dorsal	mae_perm_238	15.512687331442425
dorsal	mae_perm_239	15.384001524437286
dorsal	mae_perm_240	15.427621768657167
dorsal	mae_perm_241	16.349378407812416
dorsal	mae_perm_242	15.734015921117882
dorsal	mae_perm_243	16.070242639623224
dorsal	mae_perm_244	15.677257335118613
dorsal	mae_perm_245	16.62332092678448
dorsal	mae_perm_246	16.06922472790821
dorsal	mae_perm_247	16.345293123173988
dorsal	mae_perm_248	17.0724493853978
dorsal	mae_perm_249	16.47649256552199
dorsal	mae_perm_250	16.79929122870501
dorsal	mae_perm_251	16.291256721321414
dorsal	mae_perm_252	15.684816585062507
dorsal	mae_perm_253	15.514402123999876
dorsal	mae_perm_254	16.355714295537727
dorsal	mae_perm_255	15.302935673441253
dorsal	mae_perm_256	15.76057846662537
dorsal	mae_perm_257	16.345757446861672
dorsal	mae_perm_258	16.348126044002743
dorsal	mae_perm_259	15.939554377564882
dorsal	mae_perm_260	15.869322222769615
dorsal	mae_perm_261	16.6924288495671
dorsal	mae_perm_262	16.09698738738263
dorsal	mae_perm_263	16.26336327497996
dorsal	mae_perm_264	16.61470136895785
dorsal	mae_perm_265	16.146575641554286
dorsal	mae_perm_266	15.178743314449104
dorsal	mae_perm_267	16.552136818998832
dorsal	mae_perm_268	16.57298366391951
dorsal	mae_perm_269	15.162587565989206
dorsal	mae_perm_270	16.707091322279766
dorsal	mae_perm_271	16.539800658139328
dorsal	mae_perm_272	16.235892188980596
dorsal	mae_perm_273	15.921980818031242
dorsal	mae_perm_274	16.814888351318135
dorsal	mae_perm_275	16.67824827429071
dorsal	mae_perm_276	16.595638520262902
dorsal	mae_perm_277	16.733805355607398
dorsal	mae_perm_278	16.48218102441692
dorsal	mae_perm_279	16.02214068408491
dorsal	mae_perm_280	16.23562745022124
dorsal	mae_perm_281	16.263079190787447
dorsal	mae_perm_282	15.981676618883832
dorsal	mae_perm_283	15.859843417573943
dorsal	mae_perm_284	16.568256521771143
dorsal	mae_perm_285	16.16940610925764
dorsal	mae_perm_286	15.855417345062099
dorsal	mae_perm_287	16.06787290895798
dorsal	mae_perm_288	16.833571307072944
dorsal	mae_perm_289	15.168314125335401
dorsal	mae_perm_290	16.746656842867086
dorsal	mae_perm_291	16.52250806255101
dorsal	mae_perm_292	16.33236682124954
dorsal	mae_perm_293	16.58320932090849
dorsal	mae_perm_294	14.953044583928413
dorsal	mae_perm_295	16.255211286629713
dorsal	mae_perm_296	16.564826171150777
dorsal	mae_perm_297	16.683941841691222
dorsal	mae_perm_298	15.88453112338968
dorsal	mae_perm_299	16.60400833695659
dorsal	mae_perm_300	16.667478886985997
dorsal	mae_perm_301	16.949770369063828
dorsal	mae_perm_302	15.594080367785601
dorsal	mae_perm_303	16.807703021281807
dorsal	mae_perm_304	16.349040080011445
dorsal	mae_perm_305	15.46963330899902
dorsal	mae_perm_306	16.54469398905959
dorsal	mae_perm_307	16.253796307095957
dorsal	mae_perm_308	16.57061313516219
dorsal	mae_perm_309	16.23793846666315
dorsal	mae_perm_310	14.857407673812338
dorsal	mae_perm_311	16.390047596323683
dorsal	mae_perm_312	15.7313716944957
dorsal	mae_perm_313	16.386575514802125
dorsal	mae_perm_314	15.308864868865198
dorsal	mae_perm_315	16.11484673346267
dorsal	mae_perm_316	16.264958543760844
dorsal	mae_perm_317	16.914478775168163
dorsal	mae_perm_318	15.924030899834625
dorsal	mae_perm_319	15.300284085811713
dorsal	mae_perm_320	15.40637756853474
dorsal	mae_perm_321	16.34942001467394
dorsal	mae_perm_322	16.01506661449342
dorsal	mae_perm_323	16.535473810755295
dorsal	mae_perm_324	15.945448894815732
dorsal	mae_perm_325	16.365531444940082
dorsal	mae_perm_326	16.66744167751956
dorsal	mae_perm_327	16.49680814120436
dorsal	mae_perm_328	14.813604954461518
dorsal	mae_perm_329	16.831953623323493
dorsal	mae_perm_330	16.53618273372635
dorsal	mae_perm_331	16.38979085190571
dorsal	mae_perm_332	15.670421145845296
dorsal	mae_perm_333	16.57386687660366
dorsal	mae_perm_334	15.853363665592953
dorsal	mae_perm_335	16.689800624804764
dorsal	mae_perm_336	14.96607640091571
dorsal	mae_perm_337	15.814078347671222
dorsal	mae_perm_338	15.629818896240979
dorsal	mae_perm_339	16.932815707743632
dorsal	mae_perm_340	16.245340417634562
dorsal	mae_perm_341	16.51328536393438
dorsal	mae_perm_342	16.729887777732767
dorsal	mae_perm_343	15.148362551731232
dorsal	mae_perm_344	16.45894863887999
dorsal	mae_perm_345	15.130864313138163
dorsal	mae_perm_346	16.475648785849298
dorsal	mae_perm_347	16.019472575220206
dorsal	mae_perm_348	16.112788078543254
dorsal	mae_perm_349	15.978272215047166
dorsal	mae_perm_350	16.184725259528115
dorsal	mae_perm_351	15.29850840074717
dorsal	mae_perm_352	16.51461601066345
dorsal	mae_perm_353	16.403169538993826
dorsal	mae_perm_354	16.570791051523255
dorsal	mae_perm_355	16.556069586693855
dorsal	mae_perm_356	15.313767727579595
dorsal	mae_perm_357	16.225812178619115
dorsal	mae_perm_358	15.900629840935851
dorsal	mae_perm_359	15.693409150715231
dorsal	mae_perm_360	15.379650295901195
dorsal	mae_perm_361	15.24027199520947
dorsal	mae_perm_362	15.97604942156199
dorsal	mae_perm_363	15.762688671425162
dorsal	mae_perm_364	15.802822615409466
dorsal	mae_perm_365	16.717775697703292
dorsal	mae_perm_366	17.269764243321845
dorsal	mae_perm_367	15.397075428648055
dorsal	mae_perm_368	16.540495146861897
dorsal	mae_perm_369	16.98147196791638
dorsal	mae_perm_370	16.6893620183901
dorsal	mae_perm_371	14.596334099018712
dorsal	mae_perm_372	16.601979005063036
dorsal	mae_perm_373	16.481272946789847
dorsal	mae_perm_374	16.884256737356885
dorsal	mae_perm_375	16.572477505995842
dorsal	mae_perm_376	16.512949240418855
dorsal	mae_perm_377	16.699272469037922
dorsal	mae_perm_378	15.733729870148208
dorsal	mae_perm_379	16.473907251272006
dorsal	mae_perm_380	16.72276496245924
dorsal	mae_perm_381	16.5810642768066
dorsal	mae_perm_382	16.499221713479248
dorsal	mae_perm_383	15.350798450851643
dorsal	mae_perm_384	12.68040407447469
dorsal	mae_perm_385	16.410000702599167
dorsal	mae_perm_386	16.512177754795804
dorsal	mae_perm_387	16.722173264519718
dorsal	mae_perm_388	16.16638901961177
dorsal	mae_perm_389	16.047555460106388
dorsal	mae_perm_390	16.578933617899096
dorsal	mae_perm_391	15.938422470610316
dorsal	mae_perm_392	16.422596870412264
dorsal	mae_perm_393	16.155017912069468
dorsal	mae_perm_394	16.537548267335772
dorsal	mae_perm_395	16.4977587262137
dorsal	mae_perm_396	15.804617748481432
dorsal	mae_perm_397	16.109867433325572
dorsal	mae_perm_398	15.592321994381248
dorsal	mae_perm_399	16.192777442780155
dorsal	mae_perm_400	15.88859848072093
dorsal	mae_perm_401	16.30412784966698
dorsal	mae_perm_402	15.609619988195034
dorsal	mae_perm_403	15.707538498259204
dorsal	mae_perm_404	16.2333740368946
dorsal	mae_perm_405	16.47180542127461
dorsal	mae_perm_406	16.4040977086194
dorsal	mae_perm_407	15.267050839415104
dorsal	mae_perm_408	15.947319528891033
dorsal	mae_perm_409	15.183986924067163
dorsal	mae_perm_410	16.51616359107939
dorsal	mae_perm_411	16.956017671967587
dorsal	mae_perm_412	15.338335792789863
dorsal	mae_perm_413	16.82074115576373
dorsal	mae_perm_414	16.580035776029494
dorsal	mae_perm_415	16.213067580281432
dorsal	mae_perm_416	15.656006185850652
dorsal	mae_perm_417	16.296463299221607
dorsal	mae_perm_418	16.773718714688012
dorsal	mae_perm_419	14.29827658621942
dorsal	mae_perm_420	16.788095224770956
dorsal	mae_perm_421	15.888623124024962
dorsal	mae_perm_422	15.14471309429007
dorsal	mae_perm_423	15.003533129760802
dorsal	mae_perm_424	16.726644969684504
dorsal	mae_perm_425	16.331537406873398
dorsal	mae_perm_426	15.374426630706651
dorsal	mae_perm_427	16.6525110141621
dorsal	mae_perm_428	15.92539504977851
dorsal	mae_perm_429	16.28885982886301
dorsal	mae_perm_430	16.577232434914716
dorsal	mae_perm_431	16.03695766435459
dorsal	mae_perm_432	16.63859869121735
dorsal	mae_perm_433	15.98368355431848
dorsal	mae_perm_434	15.910331275967035
dorsal	mae_perm_435	13.964837716705942
dorsal	mae_perm_436	16.68709059177521
dorsal	mae_perm_437	15.773236790627337
dorsal	mae_perm_438	16.27343201346374
dorsal	mae_perm_439	16.110260223622078
dorsal	mae_perm_440	14.897204714237004
dorsal	mae_perm_441	15.19756629059917
dorsal	mae_perm_442	16.38112697079958
dorsal	mae_perm_443	16.61865446821735
dorsal	mae_perm_444	16.643195710649604
dorsal	mae_perm_445	16.376379809989494
dorsal	mae_perm_446	15.95083426954751
dorsal	mae_perm_447	16.414554972167092
dorsal	mae_perm_448	14.309887710947088
dorsal	mae_perm_449	15.599352883987235
dorsal	mae_perm_450	15.551926790736875
dorsal	mae_perm_451	15.64546811266502
dorsal	mae_perm_452	16.481927916613866
dorsal	mae_perm_453	16.53530107736734
dorsal	mae_perm_454	16.234038564973297
dorsal	mae_perm_455	16.115145042995362
dorsal	mae_perm_456	16.175350497515097
dorsal	mae_perm_457	15.414812390646096
dorsal	mae_perm_458	16.672260995453282
dorsal	mae_perm_459	16.59483603450694
dorsal	mae_perm_460	16.17079189152761
dorsal	mae_perm_461	16.630671566669122
dorsal	mae_perm_462	16.312973261992546
dorsal	mae_perm_463	15.565991343592984
dorsal	mae_perm_464	16.844004988532067
dorsal	mae_perm_465	16.455122305529773
dorsal	mae_perm_466	16.47996777404743
dorsal	mae_perm_467	15.712271395510186
dorsal	mae_perm_468	16.054952530061215
dorsal	mae_perm_469	16.898553793354928
dorsal	mae_perm_470	16.1680140139772
dorsal	mae_perm_471	14.918643696708687
dorsal	mae_perm_472	16.754603634155288
dorsal	mae_perm_473	16.365904484339566
dorsal	mae_perm_474	16.18023466329611
dorsal	mae_perm_475	14.8391815480689
dorsal	mae_perm_476	16.870570196876855
dorsal	mae_perm_477	16.696546538828105
dorsal	mae_perm_478	16.16029764728632
dorsal	mae_perm_479	16.70958072249224
dorsal	mae_perm_480	14.691696638974246
dorsal	mae_perm_481	15.401912885335456
dorsal	mae_perm_482	16.248016263975945
dorsal	mae_perm_483	15.469929771109289
dorsal	mae_perm_484	16.377705067624763
dorsal	mae_perm_485	16.35295828948246
dorsal	mae_perm_486	15.154022347661257
dorsal	mae_perm_487	15.36490839329055
dorsal	mae_perm_488	15.675927901803556
dorsal	mae_perm_489	16.59010134814318
dorsal	mae_perm_490	15.632678018001505
dorsal	mae_perm_491	16.255473344851836
dorsal	mae_perm_492	15.671541459975424
dorsal	mae_perm_493	16.602166402148246
dorsal	mae_perm_494	16.373458747223754
dorsal	mae_perm_495	16.518156149781873
dorsal	mae_perm_496	16.297189976305866
dorsal	mae_perm_497	16.40353322559888
dorsal	mae_perm_498	16.502191369252664
dorsal	mae_perm_499	15.345265276319699
dorsal	mae_perm_500	16.405813822314165
dorsal	mae_perm_501	14.485939794756334
dorsal	mae_perm_502	16.120567483426463
dorsal	mae_perm_503	16.31853183200248
dorsal	mae_perm_504	16.3990695495187
dorsal	mae_perm_505	16.554519415321753
dorsal	mae_perm_506	16.418315203601427
dorsal	mae_perm_507	16.427995758210844
dorsal	mae_perm_508	15.605521405551691
dorsal	mae_perm_509	16.372364216629407
dorsal	mae_perm_510	15.644336221782794
dorsal	mae_perm_511	16.385743759523105
dorsal	mae_perm_512	15.681586854760994
dorsal	mae_perm_513	14.865565889482323
dorsal	mae_perm_514	16.386427291950646
dorsal	mae_perm_515	15.766290925007134
dorsal	mae_perm_516	14.924717855628737
dorsal	mae_perm_517	14.746470484877001
dorsal	mae_perm_518	16.338512433644066
dorsal	mae_perm_519	16.30816478131421
dorsal	mae_perm_520	16.559744435911387
dorsal	mae_perm_521	16.078448827451716
dorsal	mae_perm_522	15.225204281339044
dorsal	mae_perm_523	15.638539769438275
dorsal	mae_perm_524	15.936666611391729
dorsal	mae_perm_525	16.461734660165362
dorsal	mae_perm_526	15.319807222972017
dorsal	mae_perm_527	16.003624270734054
dorsal	mae_perm_528	15.58739683872546
dorsal	mae_perm_529	16.176956927617777
dorsal	mae_perm_530	16.452085226605284
dorsal	mae_perm_531	16.603823003803228
dorsal	mae_perm_532	16.369613277338843
dorsal	mae_perm_533	16.069061376092094
dorsal	mae_perm_534	15.28086994853357
dorsal	mae_perm_535	16.463315010092817
dorsal	mae_perm_536	16.151993806530044
dorsal	mae_perm_537	15.680207979541072
dorsal	mae_perm_538	16.472377185982374
dorsal	mae_perm_539	15.484436092991917
dorsal	mae_perm_540	16.496039734904706
dorsal	mae_perm_541	16.301403995794313
dorsal	mae_perm_542	16.686078176661606
dorsal	mae_perm_543	15.462197997104623
dorsal	mae_perm_544	16.407395514152714
dorsal	mae_perm_545	16.447448004486386
dorsal	mae_perm_546	16.717614598054666
dorsal	mae_perm_547	15.232117739569137
dorsal	mae_perm_548	16.04896764844866
dorsal	mae_perm_549	16.18001609912463
dorsal	mae_perm_550	16.104229636915214
dorsal	mae_perm_551	16.38589296042186
dorsal	mae_perm_552	16.09476617640819
dorsal	mae_perm_553	15.30166008997728
dorsal	mae_perm_554	16.48009815666883
dorsal	mae_perm_555	16.971998764779812
dorsal	mae_perm_556	16.60688641903381
dorsal	mae_perm_557	16.613615367540596
dorsal	mae_perm_558	16.557080689499
dorsal	mae_perm_559	16.465585720898606
dorsal	mae_perm_560	15.909837753174788
dorsal	mae_perm_561	16.513976405613104
dorsal	mae_perm_562	16.599312416591626
dorsal	mae_perm_563	16.48827984522869
dorsal	mae_perm_564	15.725415871155722
dorsal	mae_perm_565	16.367198523815432
dorsal	mae_perm_566	15.90669688580407
dorsal	mae_perm_567	15.450634306472523
dorsal	mae_perm_568	16.36738882080394
dorsal	mae_perm_569	16.426609735556905
dorsal	mae_perm_570	16.173914890453823
dorsal	mae_perm_571	16.429888695084948
dorsal	mae_perm_572	15.797674939737208
dorsal	mae_perm_573	15.028283468530411
dorsal	mae_perm_574	15.897068132068794
dorsal	mae_perm_575	15.67415901636163
dorsal	mae_perm_576	15.774272711192024
dorsal	mae_perm_577	16.478050410180455
dorsal	mae_perm_578	16.614536301162175
dorsal	mae_perm_579	16.878227695181014
dorsal	mae_perm_580	16.27062290874708
dorsal	mae_perm_581	15.917604950583739
dorsal	mae_perm_582	16.876361774297653
dorsal	mae_perm_583	16.098833867614346
dorsal	mae_perm_584	16.30179639519169
dorsal	mae_perm_585	16.674483078127956
dorsal	mae_perm_586	15.87535638074322
dorsal	mae_perm_587	15.394631742835402
dorsal	mae_perm_588	15.68276222229009
dorsal	mae_perm_589	14.611288379486778
dorsal	mae_perm_590	16.52792272121659
dorsal	mae_perm_591	16.52570299144894
dorsal	mae_perm_592	16.472450095953022
dorsal	mae_perm_593	16.701226263575574
dorsal	mae_perm_594	16.697492176301992
dorsal	mae_perm_595	16.76943800166327
dorsal	mae_perm_596	15.696252924565293
dorsal	mae_perm_597	16.505459762491792
dorsal	mae_perm_598	16.266116033221223
dorsal	mae_perm_599	15.67735540135538
dorsal	mae_perm_600	14.067631208047283
dorsal	mae_perm_601	15.711868737639612
dorsal	mae_perm_602	15.766512516614343
dorsal	mae_perm_603	16.598256299629732
dorsal	mae_perm_604	16.365532317615845
dorsal	mae_perm_605	15.691920168240003
dorsal	mae_perm_606	16.28307263710833
dorsal	mae_perm_607	16.338941115608787
dorsal	mae_perm_608	16.0145047298358
dorsal	mae_perm_609	15.940194053780708
dorsal	mae_perm_610	15.991636139659077
dorsal	mae_perm_611	16.202360028301257
dorsal	mae_perm_612	16.43928048196033
dorsal	mae_perm_613	17.021456154758383
dorsal	mae_perm_614	16.505572757416203
dorsal	mae_perm_615	16.690976510098107
dorsal	mae_perm_616	15.490833442416868
dorsal	mae_perm_617	15.368096933835234
dorsal	mae_perm_618	14.6364968773153
dorsal	mae_perm_619	16.022083322719524
dorsal	mae_perm_620	15.98344532276905
dorsal	mae_perm_621	15.68381206463986
dorsal	mae_perm_622	15.462648109393271
dorsal	mae_perm_623	16.136642106075946
dorsal	mae_perm_624	16.229496478256348
dorsal	mae_perm_625	15.931483552596191
dorsal	mae_perm_626	16.148561923741134
dorsal	mae_perm_627	15.677572021349238
dorsal	mae_perm_628	14.332151271473023
dorsal	mae_perm_629	15.874491247329317
dorsal	mae_perm_630	15.45416234550354
dorsal	mae_perm_631	14.371241356799194
dorsal	mae_perm_632	16.237819382691573
dorsal	mae_perm_633	16.35179003271523
dorsal	mae_perm_634	16.418545678921944
dorsal	mae_perm_635	16.467680016665696
dorsal	mae_perm_636	16.412142316635368
dorsal	mae_perm_637	16.182545827517263
dorsal	mae_perm_638	16.068940153182663
dorsal	mae_perm_639	14.695209776350849
dorsal	mae_perm_640	16.30104253255037
dorsal	mae_perm_641	14.121998718469017
dorsal	mae_perm_642	16.123246559099105
dorsal	mae_perm_643	16.539711021952684
dorsal	mae_perm_644	16.513889782223117
dorsal	mae_perm_645	15.347485334822977
dorsal	mae_perm_646	16.347978279353743
dorsal	mae_perm_647	15.958149574222075
dorsal	mae_perm_648	15.87403757004895
dorsal	mae_perm_649	15.53147066100881
dorsal	mae_perm_650	16.607295684919112
dorsal	mae_perm_651	16.152931064362505
dorsal	mae_perm_652	15.899023217932534
dorsal	mae_perm_653	13.981007156149367
dorsal	mae_perm_654	16.254397165728996
dorsal	mae_perm_655	15.95944463177162
dorsal	mae_perm_656	15.75982419412025
dorsal	mae_perm_657	16.210941738247296
dorsal	mae_perm_658	16.464051667138353
dorsal	mae_perm_659	16.70900544562972
dorsal	mae_perm_660	16.62694649677833
dorsal	mae_perm_661	16.30051930329255
dorsal	mae_perm_662	16.579037262152134
dorsal	mae_perm_663	16.603998196475878
dorsal	mae_perm_664	15.54318297445113
dorsal	mae_perm_665	16.575917729641034
dorsal	mae_perm_666	16.439045418158056
dorsal	mae_perm_667	16.014039599548326
dorsal	mae_perm_668	16.38761477543305
dorsal	mae_perm_669	15.826652803950687
dorsal	mae_perm_670	16.70741205838275
dorsal	mae_perm_671	16.029492217238687
dorsal	mae_perm_672	16.109520482623434
dorsal	mae_perm_673	16.66887014679744
dorsal	mae_perm_674	14.730403844468619
dorsal	mae_perm_675	15.00489474310886
dorsal	mae_perm_676	15.37987847621104
dorsal	mae_perm_677	15.209398880399679
dorsal	mae_perm_678	15.772334315131983
dorsal	mae_perm_679	16.722569622969782
dorsal	mae_perm_680	15.76529408669112
dorsal	mae_perm_681	16.136190858211837
dorsal	mae_perm_682	16.195604398385946
dorsal	mae_perm_683	16.00240662408399
dorsal	mae_perm_684	13.916023090271462
dorsal	mae_perm_685	16.2126698700464
dorsal	mae_perm_686	15.448406896636087
dorsal	mae_perm_687	16.285486235776304
dorsal	mae_perm_688	15.088990173471439
dorsal	mae_perm_689	16.378990508247668
dorsal	mae_perm_690	15.694895100812284
dorsal	mae_perm_691	16.383627789184303
dorsal	mae_perm_692	15.79824969553983
dorsal	mae_perm_693	16.446643110905732
dorsal	mae_perm_694	15.79869264040067
dorsal	mae_perm_695	16.133285718523616
dorsal	mae_perm_696	16.169433025814875
dorsal	mae_perm_697	15.924861129270523
dorsal	mae_perm_698	16.471242704482798
dorsal	mae_perm_699	16.597315016796045
dorsal	mae_perm_700	16.485563959576528
dorsal	mae_perm_701	16.407199070322847
dorsal	mae_perm_702	15.447150969059557
dorsal	mae_perm_703	16.272773202547345
dorsal	mae_perm_704	16.714472935172545
dorsal	mae_perm_705	16.781485499202503
dorsal	mae_perm_706	16.3121235530895
dorsal	mae_perm_707	16.30774081785584
dorsal	mae_perm_708	16.507472328782086
dorsal	mae_perm_709	16.397070948153395
dorsal	mae_perm_710	16.680385963457756
dorsal	mae_perm_711	16.654869444474425
dorsal	mae_perm_712	16.256322466387218
dorsal	mae_perm_713	15.055873915422854
dorsal	mae_perm_714	15.71628399705726
dorsal	mae_perm_715	16.394256805868928
dorsal	mae_perm_716	16.763250673309543
dorsal	mae_perm_717	16.165742816938955
dorsal	mae_perm_718	16.57336408592986
dorsal	mae_perm_719	16.817140627094116
dorsal	mae_perm_720	15.661249432788287
dorsal	mae_perm_721	16.420455074854562
dorsal	mae_perm_722	15.752381374946124
dorsal	mae_perm_723	16.573543510637343
dorsal	mae_perm_724	15.015575328641134
dorsal	mae_perm_725	16.271026698213717
dorsal	mae_perm_726	16.75535893388531
dorsal	mae_perm_727	16.459798708548306
dorsal	mae_perm_728	16.864666624021794
dorsal	mae_perm_729	15.695574148085422
dorsal	mae_perm_730	16.43215868116139
dorsal	mae_perm_731	16.10007158148023
dorsal	mae_perm_732	16.468392560360673
dorsal	mae_perm_733	16.268724009655553
dorsal	mae_perm_734	15.674483282870932
dorsal	mae_perm_735	16.33836345762849
dorsal	mae_perm_736	16.337772351266025
dorsal	mae_perm_737	15.852668773333871
dorsal	mae_perm_738	16.294988335417887
dorsal	mae_perm_739	15.258814115717104
dorsal	mae_perm_740	15.303220518682194
dorsal	mae_perm_741	15.696331046579171
dorsal	mae_perm_742	16.098745779619843
dorsal	mae_perm_743	16.114018609901528
dorsal	mae_perm_744	16.338965381538642
dorsal	mae_perm_745	16.784920937434016
dorsal	mae_perm_746	15.653132562424098
dorsal	mae_perm_747	16.28622899804796
dorsal	mae_perm_748	16.658302259830695
dorsal	mae_perm_749	16.523755422697405
dorsal	mae_perm_750	16.5749146255894
dorsal	mae_perm_751	16.531840748190813
dorsal	mae_perm_752	16.564035877136597
dorsal	mae_perm_753	16.581702711393667
dorsal	mae_perm_754	16.72419701835805
dorsal	mae_perm_755	15.81379601005401
dorsal	mae_perm_756	15.243580044525002
dorsal	mae_perm_757	15.81439433280799
dorsal	mae_perm_758	16.378113139895163
dorsal	mae_perm_759	15.850854398136946
dorsal	mae_perm_760	15.363922942689182
dorsal	mae_perm_761	15.737300612751264
dorsal	mae_perm_762	16.41094873083819
dorsal	mae_perm_763	16.508691958885187
dorsal	mae_perm_764	15.32981132037798
dorsal	mae_perm_765	16.900906929677156
dorsal	mae_perm_766	16.662512601208153
dorsal	mae_perm_767	15.798500757760408
dorsal	mae_perm_768	16.213443540231356
dorsal	mae_perm_769	16.59575127266095
dorsal	mae_perm_770	16.70292948008703
dorsal	mae_perm_771	17.02597587364312
dorsal	mae_perm_772	16.614114789433177
dorsal	mae_perm_773	16.35601568619056
dorsal	mae_perm_774	15.787515018484875
dorsal	mae_perm_775	15.700689781770802
dorsal	mae_perm_776	16.126760959381315
dorsal	mae_perm_777	15.843089430336137
dorsal	mae_perm_778	15.893462899605113
dorsal	mae_perm_779	15.813653763234973
dorsal	mae_perm_780	15.398976546769545
dorsal	mae_perm_781	14.980626017835824
dorsal	mae_perm_782	16.041103769365886
dorsal	mae_perm_783	16.313034811653445
dorsal	mae_perm_784	14.415376363844773
dorsal	mae_perm_785	15.744118819280322
dorsal	mae_perm_786	16.445152435293977
dorsal	mae_perm_787	16.62995764493594
dorsal	mae_perm_788	15.822433739036512
dorsal	mae_perm_789	16.502096405851603
dorsal	mae_perm_790	16.390894105072576
dorsal	mae_perm_791	16.604081737597806
dorsal	mae_perm_792	16.76669331996547
dorsal	mae_perm_793	16.773623131906835
dorsal	mae_perm_794	16.92466585106182
dorsal	mae_perm_795	16.144508186608164
dorsal	mae_perm_796	15.707823370527374
dorsal	mae_perm_797	16.600524048609294
dorsal	mae_perm_798	16.432191653304812
dorsal	mae_perm_799	15.932224854218436
dorsal	mae_perm_800	17.06473637986504
dorsal	mae_perm_801	15.614988680921757
dorsal	mae_perm_802	16.00411343507078
dorsal	mae_perm_803	16.299831781092607
dorsal	mae_perm_804	15.909911625500115
dorsal	mae_perm_805	16.238456141743864
dorsal	mae_perm_806	16.30113800561763
dorsal	mae_perm_807	16.402562274558953
dorsal	mae_perm_808	16.46990909930119
dorsal	mae_perm_809	16.252366731880315
dorsal	mae_perm_810	15.928403393012225
dorsal	mae_perm_811	16.49347309248453
dorsal	mae_perm_812	16.19911284339688
dorsal	mae_perm_813	16.165744867241184
dorsal	mae_perm_814	15.928797273767175
dorsal	mae_perm_815	15.973661159236455
dorsal	mae_perm_816	16.28789578413663
dorsal	mae_perm_817	16.271674593569177
dorsal	mae_perm_818	16.72742555637801
dorsal	mae_perm_819	14.801672483946602
dorsal	mae_perm_820	16.048263963120664
dorsal	mae_perm_821	16.756984855206266
dorsal	mae_perm_822	15.989643300139365
dorsal	mae_perm_823	15.435084728543353
dorsal	mae_perm_824	15.458186877159246
dorsal	mae_perm_825	16.368600611575733
dorsal	mae_perm_826	16.532804486129766
dorsal	mae_perm_827	16.169511043808953
dorsal	mae_perm_828	16.581867086848515
dorsal	mae_perm_829	16.353957328460567
dorsal	mae_perm_830	16.329996730812603
dorsal	mae_perm_831	16.161984722857472
dorsal	mae_perm_832	15.307055605166362
dorsal	mae_perm_833	15.330051450206286
dorsal	mae_perm_834	16.585835170577496
dorsal	mae_perm_835	16.03312957456457
dorsal	mae_perm_836	16.04352591529845
dorsal	mae_perm_837	15.538312180408825
dorsal	mae_perm_838	15.268154943473952
dorsal	mae_perm_839	16.012268681584438
dorsal	mae_perm_840	16.895946858226754
dorsal	mae_perm_841	16.544266724830244
dorsal	mae_perm_842	16.17316421166566
dorsal	mae_perm_843	16.50084088110557
dorsal	mae_perm_844	16.400913498159298
dorsal	mae_perm_845	16.457282959953435
dorsal	mae_perm_846	16.131796185276166
dorsal	mae_perm_847	15.84864486473554
dorsal	mae_perm_848	16.763786830755826
dorsal	mae_perm_849	16.785920249511985
dorsal	mae_perm_850	15.263651386871107
dorsal	mae_perm_851	14.706755087075264
dorsal	mae_perm_852	16.434154938074688
dorsal	mae_perm_853	16.378913155118877
dorsal	mae_perm_854	15.754601523595129
dorsal	mae_perm_855	16.631551073300656
dorsal	mae_perm_856	16.445230680108935
dorsal	mae_perm_857	15.178675461766309
dorsal	mae_perm_858	16.448771888085183
dorsal	mae_perm_859	16.58040593093085
dorsal	mae_perm_860	15.79948838873259
dorsal	mae_perm_861	16.27624356756326
dorsal	mae_perm_862	16.444072617580325
dorsal	mae_perm_863	16.36478326105312
dorsal	mae_perm_864	16.7217647588619
dorsal	mae_perm_865	16.36868796613197
dorsal	mae_perm_866	15.53072623877977
dorsal	mae_perm_867	15.722309547238254
dorsal	mae_perm_868	15.885469432093782
dorsal	mae_perm_869	16.229245025194825
dorsal	mae_perm_870	15.614199369753186
dorsal	mae_perm_871	16.35120782047156
dorsal	mae_perm_872	16.33553615652188
dorsal	mae_perm_873	15.988786487537062
dorsal	mae_perm_874	16.349008361688533
dorsal	mae_perm_875	16.808753264511502
dorsal	mae_perm_876	16.28527955445609
dorsal	mae_perm_877	15.622808859672034
dorsal	mae_perm_878	15.011688856740307
dorsal	mae_perm_879	16.499313724087507
dorsal	mae_perm_880	15.929662314479112
dorsal	mae_perm_881	16.39385461423413
dorsal	mae_perm_882	16.798748461878358
dorsal	mae_perm_883	16.259601887370955
dorsal	mae_perm_884	15.880377309361847
dorsal	mae_perm_885	16.438270139439794
dorsal	mae_perm_886	16.103541658628625
dorsal	mae_perm_887	16.14250210591816
dorsal	mae_perm_888	16.35721721542183
dorsal	mae_perm_889	15.867114467418451
dorsal	mae_perm_890	15.936779328012424
dorsal	mae_perm_891	16.777616466762616
dorsal	mae_perm_892	16.068755204479665
dorsal	mae_perm_893	16.087573801606155
dorsal	mae_perm_894	15.878435724550181
dorsal	mae_perm_895	16.58822285136622
dorsal	mae_perm_896	16.58027093808286
dorsal	mae_perm_897	15.722520565069349
dorsal	mae_perm_898	16.441324289487596
dorsal	mae_perm_899	16.571051227984874
dorsal	mae_perm_900	16.186416662542033
dorsal	mae_perm_901	16.66255317374364
dorsal	mae_perm_902	15.330426888002183
dorsal	mae_perm_903	16.550367516463012
dorsal	mae_perm_904	15.88417035180536
dorsal	mae_perm_905	14.059847689616122
dorsal	mae_perm_906	15.664646787463937
dorsal	mae_perm_907	14.433570923996365
dorsal	mae_perm_908	15.225923118869428
dorsal	mae_perm_909	16.097848342775194
dorsal	mae_perm_910	15.810527978139298
dorsal	mae_perm_911	16.085750628566974
dorsal	mae_perm_912	16.145502619475398
dorsal	mae_perm_913	16.32204283030306
dorsal	mae_perm_914	16.434284279248704
dorsal	mae_perm_915	16.59733022285678
dorsal	mae_perm_916	16.383884235944528
dorsal	mae_perm_917	16.347367665684917
dorsal	mae_perm_918	16.1108391293583
dorsal	mae_perm_919	16.209658189771563
dorsal	mae_perm_920	16.46551893944076
dorsal	mae_perm_921	15.30408750036293
dorsal	mae_perm_922	16.454641734013872
dorsal	mae_perm_923	16.160974080310076
dorsal	mae_perm_924	16.72671157295214
dorsal	mae_perm_925	16.667693425158003
dorsal	mae_perm_926	15.887103298078857
dorsal	mae_perm_927	15.64016783536426
dorsal	mae_perm_928	16.148215112408888
dorsal	mae_perm_929	16.294362510688842
dorsal	mae_perm_930	16.403220227556858
dorsal	mae_perm_931	15.946548175844724
dorsal	mae_perm_932	16.762586791686964
dorsal	mae_perm_933	16.668971139914916
dorsal	mae_perm_934	15.697746297651024
dorsal	mae_perm_935	16.45476380214887
dorsal	mae_perm_936	16.64838011823828
dorsal	mae_perm_937	16.182756537085567
dorsal	mae_perm_938	14.436836525351117
dorsal	mae_perm_939	16.39665092918074
dorsal	mae_perm_940	16.545305131480717
dorsal	mae_perm_941	16.89503878727589
dorsal	mae_perm_942	15.418434926657001
dorsal	mae_perm_943	16.474213716076267
dorsal	mae_perm_944	16.662589693889984
dorsal	mae_perm_945	14.656556764645421
dorsal	mae_perm_946	15.158228892602748
dorsal	mae_perm_947	16.83054002909092
dorsal	mae_perm_948	16.621429096796756
dorsal	mae_perm_949	15.734892239593771
dorsal	mae_perm_950	16.7474902195045
dorsal	mae_perm_951	16.58902659375799
dorsal	mae_perm_952	16.683825948978203
dorsal	mae_perm_953	17.111510396129876
dorsal	mae_perm_954	16.249150452954932
dorsal	mae_perm_955	16.474354383915102
dorsal	mae_perm_956	16.680919179315396
dorsal	mae_perm_957	14.964027728685371
dorsal	mae_perm_958	16.61121846303013
dorsal	mae_perm_959	16.180505578108267
dorsal	mae_perm_960	16.494515825185413
dorsal	mae_perm_961	16.599878712058846
dorsal	mae_perm_962	15.196136504289091
dorsal	mae_perm_963	16.097121016215347
dorsal	mae_perm_964	16.115159175495688
dorsal	mae_perm_965	16.92793113188873
dorsal	mae_perm_966	16.69650049365379
dorsal	mae_perm_967	15.88519913755253
dorsal	mae_perm_968	16.763891071414083
dorsal	mae_perm_969	15.236723418476014
dorsal	mae_perm_970	15.840332354658786
dorsal	mae_perm_971	15.437397236441782
dorsal	mae_perm_972	16.170638710499908
dorsal	mae_perm_973	16.621436413526702
dorsal	mae_perm_974	16.421450326290174
dorsal	mae_perm_975	16.45870581969143
dorsal	mae_perm_976	15.471896487261828
dorsal	mae_perm_977	15.927949742258795
dorsal	mae_perm_978	16.47590312971928
dorsal	mae_perm_979	16.21113068510036
dorsal	mae_perm_980	15.793931896351936
dorsal	mae_perm_981	16.146788965419933
dorsal	mae_perm_982	15.959699142256529
dorsal	mae_perm_983	15.526378346176806
dorsal	mae_perm_984	16.438755164761908
dorsal	mae_perm_985	16.038187625672737
dorsal	mae_perm_986	14.495463290851726
dorsal	mae_perm_987	15.438801683069372
dorsal	mae_perm_988	15.068731310294012
dorsal	mae_perm_989	16.06040379097201
dorsal	mae_perm_990	15.678015044355181
dorsal	mae_perm_991	16.896595044730233
dorsal	mae_perm_992	15.410217856957017
dorsal	mae_perm_993	16.095356098090413
dorsal	mae_perm_994	15.094492577256496
dorsal	mae_perm_995	16.88658080493355
[truncated: 2,009 more rows]
