# Supplementary material for: Spinal cord structural and functional architecture and its shared organization with the brain across the adult lifespan
Source: Nat Commun. 2026 Apr 16;17:5269. doi: 10.1038/s41467-026-71963-2 (PMC13265777; doi:10.1038/s41467-026-71963-2)
Supplement: Supplementary file 4 — Source Data [file 41467_2026_71963_MOESM4_ESM.zip › source_datafile/fig_3C_SpiFC_Morpho_coupling_aging.csv]

rois	r2_SpiFC	r2_SpiMorpho
C2_RV_C2_LV	-2.1177519336147177	0.10806089957859097
C2_RV_C2_RD	1.1713110421985093	-0.31237097819443727
C2_RV_C2_LD	1.3867960652201288	0.14943555231114333
C2_RV_C3_RV	0.6785601762150638	-1.534679024696557
C2_RV_C3_LV	1.3350735141090264	-0.3117449334168763
C2_RV_C3_RD	0.9455654782223769	0.93976540634968
C2_RV_C3_LD	1.6384966733921682	1.0104116065769086
C2_RV_C4_RV	1.4461246426533363	-1.316588305714686
C2_RV_C4_LV	0.994734412477983	-0.5546486854880537
C2_RV_C4_RD	0.7940441813089446	0.6378622779433128
C2_RV_C4_LD	1.8940360818062578	-0.034579540448911227
C2_RV_C5_RV	0.22953883337901432	1.1027022465368084
C2_RV_C5_LV	-1.0965367182569605	1.6515731191093141
C2_RV_C5_RD	0.31219581958247394	3.65291119838738
C2_RV_C5_LD	1.8626829543516104	2.847575492203101
C2_RV_C6_RV	0.40054797143123516	-0.9284637071328175
C2_RV_C6_LV	-0.6270939529226465	-0.7773124690989012
C2_RV_C6_RD	-0.07913630675083957	0.5424811305481785
C2_RV_C6_LD	-0.632523949701108	0.38477030024054115
C2_RV_C7_RV	1.8230791049349169	-0.6539871494382544
C2_RV_C7_LV	0.939023938969267	-0.9469391753769857
C2_RV_C7_RD	-0.016211561330971222	-0.6516157191152349
C2_RV_C7_LD	0.6639424181817561	-0.08157786631010493
C2_LV_C2_RD	0.574927255742766	-0.228207321952859
C2_LV_C2_LD	0.9381830604981315	0.3335732647576578
C2_LV_C3_RV	0.9470395661753452	-1.6914683023785086
C2_LV_C3_LV	0.46507433951428223	-0.40576439648850277
C2_LV_C3_RD	-0.05357873733216381	0.9274120144912641
C2_LV_C3_LD	1.6760741834908557	0.517672775669009
C2_LV_C4_RV	0.942489487152607	-1.2671577054167773
C2_LV_C4_LV	1.6476317867228838	-0.4480492893246385
C2_LV_C4_RD	1.7371479808288293	1.3314811285890027
C2_LV_C4_LD	1.6074262346209676	0.08695057207363813
C2_LV_C5_RV	0.9699496947552352	0.26628553558216406
C2_LV_C5_LV	-0.034112977088312076	0.37075726801553677
C2_LV_C5_RD	1.6442429146216	3.033124040613234
C2_LV_C5_LD	1.8968221307217392	1.9970555614155456
C2_LV_C6_RV	-0.15957396617529426	-0.5361801379020709
C2_LV_C6_LV	1.5272418640650014	-0.061723063075225515
C2_LV_C6_RD	2.248862814887573	1.189496751572648
C2_LV_C6_LD	1.276804299958786	0.7648016325665071
C2_LV_C7_RV	0.45522727355964177	0.16706043054260009
C2_LV_C7_LV	-0.14301861245952976	-0.5993281219776049
C2_LV_C7_RD	-0.4111069790946047	-0.888908970678615
C2_LV_C7_LD	-1.3654098133606347	-0.2923077851449975
C2_RD_C2_LD	0.3718323004779348	-0.06608309227817513
C2_RD_C3_RV	2.8988197741992523	-0.3967231198995061
C2_RD_C3_LV	2.31815737219072	-0.016136705853360953
C2_RD_C3_RD	0.7416194439288385	1.3648815002455577
C2_RD_C3_LD	1.6644601200395086	0.8386147144252177
C2_RD_C4_RV	1.6978562516483613	-0.8446546379999192
C2_RD_C4_LV	1.5468267054044733	0.05360355960605403
C2_RD_C4_RD	2.034424763922658	1.5187139633509967
C2_RD_C4_LD	1.1774551273054095	0.9629785629869498
C2_RD_C5_RV	1.0550340157108105	-1.0537279126805903
C2_RD_C5_LV	0.7654436257890435	-0.4594996358988646
C2_RD_C5_RD	1.7304176027377283	1.666947749651452
C2_RD_C5_LD	0.34763234876216276	0.6761458670352126
C2_RD_C6_RV	0.1392655713489388	0.6071745663796602
C2_RD_C6_LV	2.466924478703908	0.8697738628776011
C2_RD_C6_RD	2.4879959533041043	0.1096152861771116
C2_RD_C6_LD	0.7769965844308581	0.2983338205924997
C2_RD_C7_RV	1.5646798294836763	-0.7360800065956724
C2_RD_C7_LV	0.7655003791739754	-0.6348150891933338
C2_RD_C7_RD	0.4244704435033825	-2.2497522845686824
C2_RD_C7_LD	-0.329255027350709	-0.4517753055639591
C2_LD_C3_RV	2.1466568747216512	0.5308281688873151
C2_LD_C3_LV	1.8212577626253947	1.0057342040353903
C2_LD_C3_RD	0.6512285545120448	0.9254857305997884
C2_LD_C3_LD	1.0739953253469403	1.1192989351634257
C2_LD_C4_RV	0.4937614956017072	-0.5738444320094975
C2_LD_C4_LV	-0.0679162489791778	0.20718591963547806
C2_LD_C4_RD	-0.6934153900192407	-0.6444023312134529
C2_LD_C4_LD	-0.11282796971979836	-0.16873379984801679
C2_LD_C5_RV	0.06857048046012566	-0.15912925348513485
C2_LD_C5_LV	1.2125256608971804	0.9037368699581738
C2_LD_C5_RD	0.3287338835163843	0.23094315209874172
C2_LD_C5_LD	0.4460451023201969	-0.10059194959781859
C2_LD_C6_RV	0.9763933570267713	0.6850712976401385
C2_LD_C6_LV	1.2621489091762084	1.969977132804923
C2_LD_C6_RD	1.6648018097552828	-0.16692177015716808
C2_LD_C6_LD	0.33901303010348816	0.04640266207525641
C2_LD_C7_RV	2.1436659200435635	-0.5700931640892117
C2_LD_C7_LV	0.7960590947468351	-1.2232505022944606
C2_LD_C7_RD	-0.41997891482477173	-2.881524729896347
C2_LD_C7_LD	-0.7864617883089305	-1.1541817166423642
C3_RV_C3_LV	0.4900116128989126	0.16033012029540603
C3_RV_C3_RD	1.2293563861738774	1.694911425581223
C3_RV_C3_LD	1.77109657996246	2.6225111221394357
C3_RV_C4_RV	1.0441437921737318	-1.7576819757822715
C3_RV_C4_LV	1.3753762341326274	-0.21199720929216134
C3_RV_C4_RD	0.5742671853686354	1.3254431567884
C3_RV_C4_LD	1.6558520686395517	0.10264716531127607
C3_RV_C5_RV	-0.027648376520596395	-1.070022473261992
C3_RV_C5_LV	-0.4682826524127141	-1.0930378929416693
C3_RV_C5_RD	2.100658472486101	1.7287688093234008
C3_RV_C5_LD	0.29735214289287953	2.3642412021292776
C3_RV_C6_RV	1.4808525569417985	-1.399949790964513
C3_RV_C6_LV	0.4155110804357642	-2.410485695205386
C3_RV_C6_RD	0.5025751292862517	0.7420637124546194
C3_RV_C6_LD	-0.4051686275007736	1.5467249413485262
C3_RV_C7_RV	1.7822569836065467	-2.527707973407822
C3_RV_C7_LV	-0.8365352533554721	-1.7059521227210888
C3_RV_C7_RD	-0.869755917886815	-1.0777827236105737
C3_RV_C7_LD	-1.0796070305890437	-0.2516741306447726
C3_LV_C3_RD	2.0435920650991872	0.08393427207270826
C3_LV_C3_LD	1.7499559201739348	-0.1466827169053168
C3_LV_C4_RV	0.8770401604062047	0.3794779395100944
C3_LV_C4_LV	0.06072380667404658	0.4969636719969577
C3_LV_C4_RD	0.7924087643087405	0.961334914861668
C3_LV_C4_LD	1.297662395028865	0.43685316421860343
C3_LV_C5_RV	1.1935215473289822	-1.422534361706235
C3_LV_C5_LV	0.05826641987472567	-1.776864989812929
C3_LV_C5_RD	2.7697002974362017	0.45228255493194286
C3_LV_C5_LD	1.2172939943458447	-0.19401561187763497
C3_LV_C6_RV	-0.6280642238955711	0.7868010589392562
C3_LV_C6_LV	1.320512608300603	-0.759998221536137
C3_LV_C6_RD	2.222601791128107	1.1638492981307718
C3_LV_C6_LD	-0.02029327273008102	0.803927613799642
C3_LV_C7_RV	0.23117052461780938	-0.7482734121437679
C3_LV_C7_LV	1.4820437281338255	-1.4651256861977762
C3_LV_C7_RD	0.505192846776253	-1.4275368816653888
C3_LV_C7_LD	-1.5947492524447362	0.3944930275133945
C3_RD_C3_LD	0.861912090043667	1.5100080833008729
C3_RD_C4_RV	0.6641391808332233	0.8002384975245982
C3_RD_C4_LV	1.8890572318089218	-0.7249637208191155
C3_RD_C4_RD	1.5647658198245007	-1.0816704100473056
C3_RD_C4_LD	1.126180783654599	-0.6852411894369672
C3_RD_C5_RV	-0.033253444350752566	-0.3220820513656236
C3_RD_C5_LV	0.9772795585589599	-0.08712653174811115
C3_RD_C5_RD	1.0618073253741012	-1.2578626055835957
C3_RD_C5_LD	1.5767853730816446	-1.1709418841840977
C3_RD_C6_RV	0.9681484391566327	-0.05939905293718824
C3_RD_C6_LV	0.23150975508946603	0.5951733612541494
C3_RD_C6_RD	1.7827708780901845	-0.33741718758644096
C3_RD_C6_LD	1.3605396919368895	0.43408560758810344
C3_RD_C7_RV	2.572770377630186	-1.8460041201272916
C3_RD_C7_LV	0.5422391871910744	-1.168038578499898
C3_RD_C7_RD	-1.2086276715686333	-0.14632497441368886
C3_RD_C7_LD	0.8762072235335817	-0.039679750975712684
C3_LD_C4_RV	3.0609725736184594	1.7805931918319526
C3_LD_C4_LV	2.295363986728148	-1.2917833594558643
C3_LD_C4_RD	0.4661194614328794	-1.1969152764854503
C3_LD_C4_LD	1.968679837126466	-1.7992201687943492
C3_LD_C5_RV	0.014388945690582137	-0.34042784555341715
C3_LD_C5_LV	1.7316133933549551	-0.19485478426182576
C3_LD_C5_RD	-0.14430453042874816	-1.454413401418344
C3_LD_C5_LD	0.0988103753556541	-2.1865269262765916
C3_LD_C6_RV	2.177875729506113	1.0648270033678202
C3_LD_C6_LV	1.6950842419551122	1.4641946174257414
C3_LD_C6_RD	0.29192515012437636	0.9117535862636658
C3_LD_C6_LD	1.2244707117991258	0.0547826179833471
C3_LD_C7_RV	4.020445714489043	-0.2579555286522611
C3_LD_C7_LV	2.661922758209619	-0.34813525214231716
C3_LD_C7_RD	0.9627360320621191	-0.6463739406751026
C3_LD_C7_LD	-0.16040900843509015	0.21895659158677885
C4_RV_C4_LV	-0.2969184550346251	0.3610693591097223
C4_RV_C4_RD	1.1197802599600568	1.1089260430069572
C4_RV_C4_LD	1.5194551401964596	-0.1731391900970389
C4_RV_C5_RV	1.8738359653457277	-0.033597829135638684
C4_RV_C5_LV	1.5801188796083427	-1.4444555300143196
C4_RV_C5_RD	1.6906771909443705	1.4597917243123917
C4_RV_C5_LD	0.29215308745746393	0.570629673320041
C4_RV_C6_RV	1.5558176452344292	-1.0396188472220467
C4_RV_C6_LV	0.7161124133927194	-1.3384002010450868
C4_RV_C6_RD	0.24611276959455164	0.5388361663258456
C4_RV_C6_LD	0.39145012825019276	1.8980714131520688
C4_RV_C7_RV	0.012799042952175536	-1.3343164090223625
C4_RV_C7_LV	0.8592175897646391	-1.2587053880781114
C4_RV_C7_RD	-0.06943871829848382	0.031775949111698586
C4_RV_C7_LD	0.10953105901443323	-0.883492211455991
C4_LV_C4_RD	0.28825427516590063	-0.3886559229061564
C4_LV_C4_LD	1.5204427179306905	-0.3783653811425111
C4_LV_C5_RV	1.6639334808786503	-0.67861846115112
C4_LV_C5_LV	-0.9292980268191325	-1.9843901877130548
C4_LV_C5_RD	2.619661685420444	0.6701018603262746
C4_LV_C5_LD	1.6846192634102317	0.19152392792358872
C4_LV_C6_RV	0.24035318541730852	-0.09599441523754944
C4_LV_C6_LV	1.264419423369107	-0.9145163978287948
C4_LV_C6_RD	0.8051352766783876	0.9463793998479094
C4_LV_C6_LD	-0.6248013704744318	1.120203503308926
C4_LV_C7_RV	0.6137338578359114	-0.5158018851768317
C4_LV_C7_LV	0.9259691880694065	-0.736517466135071
C4_LV_C7_RD	0.7873650724042937	0.5114115051152512
C4_LV_C7_LD	-0.24449314747949794	-0.1413199075118409
C4_RD_C4_LD	-0.907687579753087	-2.3853739187559015
C4_RD_C5_RV	1.9960972532823358	0.7097096469059381
C4_RD_C5_LV	2.4094554211144796	1.542062112646286
C4_RD_C5_RD	0.782219238755607	0.539104362388428
C4_RD_C5_LD	1.3147606794592261	-0.7547374709391012
C4_RD_C6_RV	1.7264622656643223	0.3685255737110044
C4_RD_C6_LV	1.444730578796606	0.04615439157865587
C4_RD_C6_RD	0.26721677683762657	-0.3836076001554255
C4_RD_C6_LD	0.8655790092809477	-1.6060645789806098
C4_RD_C7_RV	1.117062381768579	-0.11860401744174204
C4_RD_C7_LV	1.7478826581354785	0.13024832403239403
C4_RD_C7_RD	-0.34272909645203	0.1806238543613814
C4_RD_C7_LD	0.39031967465357575	-0.5396695974819258
C4_LD_C5_RV	0.8455391549198283	0.39956653472860926
C4_LD_C5_LV	0.513149502596841	1.2777280136560736
C4_LD_C5_RD	0.2351397174759847	0.25472500435759987
C4_LD_C5_LD	0.6333108168980683	-0.5792853680390172
C4_LD_C6_RV	2.243507289312528	1.52616607556877
C4_LD_C6_LV	3.0045711632971233	0.9874320906217702
C4_LD_C6_RD	-0.5942120377792734	-0.11694012455636672
C4_LD_C6_LD	-0.2980652308743985	-0.9741758509804301
C4_LD_C7_RV	1.2613062544809832	1.5036601185028369
C4_LD_C7_LV	2.192070097130963	1.218708164355574
C4_LD_C7_RD	-0.0654396033501805	1.0177651766174125
C4_LD_C7_LD	-1.381520201260118	0.1409183958066737
C5_RV_C5_LV	-1.662002452300132	-1.219739655329155
C5_RV_C5_RD	2.256554434552871	0.28753301216756255
C5_RV_C5_LD	1.3925368919555263	0.7562950219721595
C5_RV_C6_RV	0.6138111960027651	-0.47780580503074904
C5_RV_C6_LV	0.6202744616371257	-2.0369685084955154
C5_RV_C6_RD	0.7915615498675471	0.3625318143520698
C5_RV_C6_LD	0.8648655227733398	-0.2971538607923188
C5_RV_C7_RV	0.8160225239832086	-0.00936248025802878
C5_RV_C7_LV	1.0458669718996079	-0.15938191076744596
C5_RV_C7_RD	1.2636389379446935	2.012079264029334
C5_RV_C7_LD	-0.10728800366195593	1.1994809374465896
C5_LV_C5_RD	1.2093020491570297	1.225324140921897
C5_LV_C5_LD	1.444621527378091	2.9307526141846956
C5_LV_C6_RV	1.8538215581638553	0.16806257822158063
C5_LV_C6_LV	-0.23277277999721874	-1.167683891800326
C5_LV_C6_RD	1.8906446803719796	0.8786093250620504
C5_LV_C6_LD	0.453772762163515	0.199652181144951
C5_LV_C7_RV	0.5986768251212543	-0.3733720876868699
C5_LV_C7_LV	0.338003197957903	-0.7523835835327315
C5_LV_C7_RD	1.48680689915589	0.9533463742104346
C5_LV_C7_LD	-1.2632711639504748	1.1899719856998794
C5_RD_C5_LD	-0.355227373792045	-0.42282560951297543
C5_RD_C6_RV	-0.5585379847463395	-0.43576508898360816
C5_RD_C6_LV	0.27216241947376296	-1.7603472842461705
C5_RD_C6_RD	-0.2421107971335501	-2.5551331808524025
C5_RD_C6_LD	-0.9700191335938722	-2.6031083661294354
C5_RD_C7_RV	-0.10842018784347707	-0.701718026277239
C5_RD_C7_LV	0.04486142275734838	-0.675712847375504
C5_RD_C7_RD	0.024027244103537775	0.8970286580319516
C5_RD_C7_LD	-0.5880741644013022	-0.10071157128728278
C5_LD_C6_RV	-0.05971065751688403	1.4422055863654344
C5_LD_C6_LV	-0.7940557294533268	0.7238623231312753
C5_LD_C6_RD	0.9408122472786608	-1.5622505156409767
C5_LD_C6_LD	-1.6607109484647422	-2.598823523326344
C5_LD_C7_RV	-0.9401479435483379	0.9061484762939488
C5_LD_C7_LV	0.7482821708850436	1.0428016914797837
C5_LD_C7_RD	-0.0685296330374915	1.0630131387038642
C5_LD_C7_LD	0.06496241959301764	0.35136102782916584
C6_RV_C6_LV	-0.8883558281443124	-1.4114689886813607
C6_RV_C6_RD	0.5943797362848565	-0.15208351463342418
C6_RV_C6_LD	1.627343387772551	0.8589731418097618
C6_RV_C7_RV	2.121098576985411	-1.4633665007363148
C6_RV_C7_LV	1.6496945569412018	-1.6653335637030493
C6_RV_C7_RD	0.5958823735384907	-0.6420148144165329
C6_RV_C7_LD	1.0066820931705305	-0.6330343876471137
C6_LV_C6_RD	0.8959045274595879	1.8122672037013134
C6_LV_C6_LD	1.3981914315516437	2.517965918198484
C6_LV_C7_RV	0.7168390681321746	-0.3543372772360058
C6_LV_C7_LV	0.9827016931743788	-1.4604583791297068
C6_LV_C7_RD	0.6694902601977947	0.2277203946698558
C6_LV_C7_LD	-0.5887614779759459	-0.20223132433229615
C6_RD_C6_LD	-0.4164489975615233	-0.30897021992011736
C6_RD_C7_RV	0.8030431821258822	-0.4025314806415815
C6_RD_C7_LV	1.3402448819650832	0.3027437705160061
C6_RD_C7_RD	1.4522262647705912	-0.5904447178431248
C6_RD_C7_LD	1.7039740832212522	-1.5185026079887052
C6_LD_C7_RV	0.5350918044012123	-0.09209023718952518
C6_LD_C7_LV	-0.5074463634267726	0.4551655488187734
C6_LD_C7_RD	-0.9728380311998883	-0.5085606939685056
C6_LD_C7_LD	1.6172080851715869	-0.18612621473789281
C7_RV_C7_LV	-0.8425858078792572	0.5523271582771309
C7_RV_C7_RD	0.2589141037174425	1.8071578819555276
C7_RV_C7_LD	1.1159540701894115	1.1329309124425035
C7_LV_C7_RD	-0.43008405992702975	1.9927649166984802
C7_LV_C7_LD	1.496706941296263	0.9498532347293377
C7_RD_C7_LD	0.45946885594864684	0.702484000636328
