# Supplementary material for: Spinal cord structural and functional architecture and its shared organization with the brain across the adult lifespan
Source: Nat Commun. 2026 Apr 16;17:5269. doi: 10.1038/s41467-026-71963-2 (PMC13265777; doi:10.1038/s41467-026-71963-2)
Supplement: Supplementary file 4 — Source Data [file 41467_2026_71963_MOESM4_ESM.zip › source_datafile/fig_2D_SpiFC_aging.csv]

Region	ROI	Predictor	β	95% Bootstrap CI	t-value	p-value	p-fdr
intra	dorsal	age	-8.756526555040333e-05	[-0.00129429 0.00128891]	-0.0996066250819738	0.9206566339322116	0.9206566339322116
intra	ventral	age	-0.0014010400892026	[-0.00252275 -0.00022888]	-1.7994226297917637	0.0719518525492417	0.0719518525492417
intra	right	age	0.0008277684621315	[5.70116322e-05 1.69717877e-03]	1.5721034115402224	0.1159265704544048	0.1159265704544048
intra	left	age	0.0014707901789435	[0.00073005 0.00230964]	2.7192205346355074	0.0065435963996111	0.0065435963996111
intra	cross1	age	0.0007859832749691	[-6.88565257e-05 1.58186493e-03]	1.442404903686811	0.1491881813053143	0.1491881813053143
intra	cross2	age	0.0010870832559411	[0.00032445 0.00177921]	2.269958708591316	0.0232100884727869	0.0232100884727869
