# Supplementary material for: Spinal cord structural and functional architecture and its shared organization with the brain across the adult lifespan
Source: Nat Commun. 2026 Apr 16;17:5269. doi: 10.1038/s41467-026-71963-2 (PMC13265777; doi:10.1038/s41467-026-71963-2)
Supplement: Supplementary file 4 — Source Data [file 41467_2026_71963_MOESM4_ESM.zip › source_datafile/fig_4C_SpiFC_inter.csv]

IDs	age	sex	betwith_labels	fcorr	network
A001	58	F	inter	0.042613611172170815	Cerebellum
A003	66	F	inter	0.036598397634268344	Cerebellum
A004	62	F	inter	0.09055284722311999	Cerebellum
A005	59	M	inter	0.046641692138653226	Cerebellum
A006	31	F	inter	0.031457934741456604	Cerebellum
A007	24	M	inter	0.03190088570499719	Cerebellum
A008	29	M	inter	0.03669038696814443	Cerebellum
A009	25	F	inter	0.022147864069294615	Cerebellum
A010	73	M	inter	0.028772496543924813	Cerebellum
A011	45	F	inter	0.030995354988293915	Cerebellum
A012	77	M	inter	0.05123300804262925	Cerebellum
A013	45	F	inter	0.024572900676733997	Cerebellum
A015	79	M	inter	0.0812711506564708	Cerebellum
A016	57	F	inter	0.04026230301546837	Cerebellum
A017	81	M	inter	0.037109652375952686	Cerebellum
A019	69	M	inter	0.03561429825017563	Cerebellum
A020	46	F	inter	0.012752817798773455	Cerebellum
A021	47	M	inter	0.01506428874240368	Cerebellum
A023	36	M	inter	0.010157464020593318	Cerebellum
A024	31	M	inter	0.016695781419646945	Cerebellum
A025	36	M	inter	0.017784968523341563	Cerebellum
A026	40	M	inter	0.01091346249740843	Cerebellum
A027	27	F	inter	0.02228419232467543	Cerebellum
A028	22	F	inter	0.029263506151355406	Cerebellum
A029	40	M	inter	0.01900788000237866	Cerebellum
A030	32	M	inter	0.0317566307401065	Cerebellum
A032	23	F	inter	0.03465896994724668	Cerebellum
A033	23	F	inter	0.01509863857841612	Cerebellum
A034	25	F	inter	0.022754675299588977	Cerebellum
A035	49	F	inter	0.017336160093205995	Cerebellum
A036	37	M	inter	0.02116415560449467	Cerebellum
A037	39	F	inter	0.023384313894190163	Cerebellum
A038	31	F	inter	0.022000641351206985	Cerebellum
A039	40	M	inter	0.04957288732625282	Cerebellum
A043	37	M	inter	0.015801205642944165	Cerebellum
A044	32	M	inter	0.011546499621471475	Cerebellum
A045	43	F	inter	0.026811678294668077	Cerebellum
A046	23	M	inter	0.009115756424122849	Cerebellum
A047	53	F	inter	0.04035777959800694	Cerebellum
A048	28	M	inter	0.024985161691776843	Cerebellum
A049	46	F	inter	0.017958443723149115	Cerebellum
A050	34	M	inter	0.016448212615419913	Cerebellum
A051	31	F	inter	0.029048286706435663	Cerebellum
A052	39	F	inter	0.009590413851751472	Cerebellum
A054	45	M	inter	0.007215980316309121	Cerebellum
A056	46	M	inter	0.012786018325157434	Cerebellum
A058	52	M	inter	0.03630427366022345	Cerebellum
P028	54	M	inter	0.018667023035703695	Cerebellum
P030	38	F	inter	0.03362989858333205	Cerebellum
P031	68	F	inter	0.01879821620521688	Cerebellum
P033	62	F	inter	0.033809810617239956	Cerebellum
P043	66	F	inter	0.04299828384624032	Cerebellum
P047	54	F	inter	0.08855849755526607	Cerebellum
P049	82	M	inter	0.03873363000634405	Cerebellum
P050	57	F	inter	0.04280893322869978	Cerebellum
P057	64	F	inter	0.03624740890745667	Cerebellum
P089	71	F	inter	0.004832122015171773	Cerebellum
P094	73	F	inter	0.03838859394035996	Cerebellum
P096	71	M	inter	0.025411798802072498	Cerebellum
P098	70	M	inter	0.01704341705995315	Cerebellum
P099	39	F	inter	0.028416206864902697	Cerebellum
P100	63	F	inter	0.020862927569634385	Cerebellum
P104	75	F	inter	0.07608693819031846	Cerebellum
P105	62	F	inter	0.052007125633210596	Cerebellum
P106	68	M	inter	0.04206143035942554	Cerebellum
P108	55	F	inter	0.004603378879281238	Cerebellum
P109	56	M	inter	0.025209740502433187	Cerebellum
A001	58	F	inter	0.019090886991538856	Cont
A003	66	F	inter	0.04218269521541549	Cont
A004	62	F	inter	0.03784052201971112	Cont
A005	59	M	inter	0.02034992304022835	Cont
A006	31	F	inter	0.019504686516964964	Cont
A007	24	M	inter	0.02444745549627112	Cont
A008	29	M	inter	0.00931452551263185	Cont
A009	25	F	inter	0.022505793368047648	Cont
A010	73	M	inter	0.029843123515057784	Cont
A011	45	F	inter	0.006955941182746898	Cont
A012	77	M	inter	0.022185086995557404	Cont
A013	45	F	inter	0.0343686121911494	Cont
A015	79	M	inter	0.034091721505128625	Cont
A016	57	F	inter	0.013567643575983751	Cont
A017	81	M	inter	0.027307338829331024	Cont
A019	69	M	inter	0.044418949774678085	Cont
A020	46	F	inter	0.001673619106598165	Cont
A021	47	M	inter	0.007084778431516811	Cont
A023	36	M	inter	-0.01568769416547218	Cont
A024	31	M	inter	-0.005465073659594175	Cont
A025	36	M	inter	-0.006705475622252148	Cont
A026	40	M	inter	0.002912798750847011	Cont
A027	27	F	inter	0.01487613771934079	Cont
A028	22	F	inter	0.01748307478042531	Cont
A029	40	M	inter	0.011413000074996585	Cont
A030	32	M	inter	-0.0012981171242553184	Cont
A032	23	F	inter	-0.02874825320742928	Cont
A033	23	F	inter	0.0036724676674880826	Cont
A034	25	F	inter	0.0287638611589568	Cont
A035	49	F	inter	-0.004321036115856147	Cont
A036	37	M	inter	0.01034545092463103	Cont
A037	39	F	inter	0.013560993976627852	Cont
A038	31	F	inter	-0.007419283261843656	Cont
A039	40	M	inter	0.0072737124521061285	Cont
A043	37	M	inter	-0.013710371668299805	Cont
A044	32	M	inter	0.010217612393186965	Cont
A045	43	F	inter	0.01834769714309906	Cont
A046	23	M	inter	0.010613196622774946	Cont
A047	53	F	inter	0.01707556902640363	Cont
A048	28	M	inter	0.00986817300123746	Cont
A049	46	F	inter	0.01595731665082184	Cont
A050	34	M	inter	0.010001014564290416	Cont
A051	31	F	inter	0.007440209079231711	Cont
A052	39	F	inter	-0.002141634047466456	Cont
A054	45	M	inter	0.008630938277051562	Cont
A056	46	M	inter	0.01275470906530376	Cont
A058	52	M	inter	0.01565059419952961	Cont
P028	54	M	inter	0.016148478310262143	Cont
P030	38	F	inter	0.027887381586086713	Cont
P031	68	F	inter	0.04501136844539619	Cont
P033	62	F	inter	0.014791489151350989	Cont
P043	66	F	inter	0.033394935129507745	Cont
P047	54	F	inter	0.04511144199220918	Cont
P049	82	M	inter	-0.0041797191630407035	Cont
P050	57	F	inter	0.015335401402129668	Cont
P057	64	F	inter	0.010584084466992126	Cont
P089	71	F	inter	0.029149418472350006	Cont
P094	73	F	inter	0.011988830596430423	Cont
P096	71	M	inter	0.03708703803508881	Cont
P098	70	M	inter	0.0021832337234435843	Cont
P099	39	F	inter	0.014581336135886042	Cont
P100	63	F	inter	0.03910437270676653	Cont
P104	75	F	inter	0.0367541341276809	Cont
P105	62	F	inter	0.03708283733465789	Cont
P106	68	M	inter	0.024485583800198506	Cont
P108	55	F	inter	0.030185148784859814	Cont
P109	56	M	inter	0.016604639120730853	Cont
A001	58	F	inter	0.018491425636030092	Default
A003	66	F	inter	0.02952230438971807	Default
A004	62	F	inter	0.042704089149514374	Default
A005	59	M	inter	0.004656239269934418	Default
A006	31	F	inter	0.015296949448695868	Default
A007	24	M	inter	0.027708385811917424	Default
A008	29	M	inter	0.017955844385325926	Default
A009	25	F	inter	0.01907943506412384	Default
A010	73	M	inter	0.009959054673849905	Default
A011	45	F	inter	0.02730463004973999	Default
A012	77	M	inter	-0.008202771319715665	Default
A013	45	F	inter	0.007671075019431962	Default
A015	79	M	inter	0.04409118302840323	Default
A016	57	F	inter	0.019202795296895316	Default
A017	81	M	inter	0.019657449798908395	Default
A019	69	M	inter	0.02450461187847998	Default
A020	46	F	inter	-0.01651607957451561	Default
A021	47	M	inter	0.002569189292593508	Default
A023	36	M	inter	-0.00013188191729481195	Default
A024	31	M	inter	0.012274420030489574	Default
A025	36	M	inter	0.012342133458744936	Default
A026	40	M	inter	-0.021765576458839465	Default
A027	27	F	inter	0.016648583007800376	Default
A028	22	F	inter	0.02719316137038754	Default
A029	40	M	inter	-0.005309127495106121	Default
A030	32	M	inter	-0.0023855251254679723	Default
A032	23	F	inter	0.009691012007038586	Default
A033	23	F	inter	0.011727032742152057	Default
A034	25	F	inter	0.02303789899543823	Default
A035	49	F	inter	-0.00748106421629117	Default
A036	37	M	inter	0.008784267776413418	Default
A037	39	F	inter	0.00030285241940727393	Default
A038	31	F	inter	0.005176747319112733	Default
A039	40	M	inter	0.018231948207558153	Default
A043	37	M	inter	-0.018039211722663286	Default
A044	32	M	inter	-0.017485907332015337	Default
A045	43	F	inter	0.017909764289899703	Default
A046	23	M	inter	-0.003172113817522087	Default
A047	53	F	inter	0.022687520167965963	Default
A048	28	M	inter	0.016507093985258146	Default
A049	46	F	inter	-0.006074442220120427	Default
A050	34	M	inter	0.005115559534464606	Default
A051	31	F	inter	0.008865137684072691	Default
A052	39	F	inter	0.0029894092503159023	Default
A054	45	M	inter	0.0034880196729933986	Default
A056	46	M	inter	-0.018584467178594532	Default
A058	52	M	inter	0.006817751794618995	Default
P028	54	M	inter	0.027968188834593066	Default
P030	38	F	inter	0.02961194798205273	Default
P031	68	F	inter	0.030668087244792315	Default
P033	62	F	inter	0.011609961914234386	Default
P043	66	F	inter	0.027378772574458116	Default
P047	54	F	inter	0.04475383383296697	Default
P049	82	M	inter	0.003588963578513029	Default
P050	57	F	inter	0.019140241060867147	Default
P057	64	F	inter	0.0063189850035426515	Default
P089	71	F	inter	0.023507044058185426	Default
P094	73	F	inter	0.023973095719418528	Default
P096	71	M	inter	0.02560030307992175	Default
P098	70	M	inter	0.004864658164324013	Default
P099	39	F	inter	0.021548235741083277	Default
P100	63	F	inter	0.025618270626337137	Default
P104	75	F	inter	0.04167578242241732	Default
P105	62	F	inter	0.03929980875979605	Default
P106	68	M	inter	0.018489571187285544	Default
P108	55	F	inter	0.008382550239523081	Default
P109	56	M	inter	0.018375108021145312	Default
A001	58	F	inter	0.04986047769840158	DorsAttn
A003	66	F	inter	0.04435113678469806	DorsAttn
A004	62	F	inter	0.07235940709795041	DorsAttn
A005	59	M	inter	0.04005341095285143	DorsAttn
A006	31	F	inter	0.028259620265446594	DorsAttn
A007	24	M	inter	0.01979838907976607	DorsAttn
A008	29	M	inter	0.029066864732876	DorsAttn
A009	25	F	inter	0.01919646443964196	DorsAttn
A010	73	M	inter	0.03970102796604561	DorsAttn
A011	45	F	inter	0.035392315080834964	DorsAttn
A012	77	M	inter	0.01650922578005341	DorsAttn
A013	45	F	inter	0.009988136518486427	DorsAttn
A015	79	M	inter	0.03790549247451768	DorsAttn
A016	57	F	inter	0.03651581508937068	DorsAttn
A017	81	M	inter	-0.01192410861264501	DorsAttn
A019	69	M	inter	0.007082252660515571	DorsAttn
A020	46	F	inter	0.0072667798705461275	DorsAttn
A021	47	M	inter	0.007211776707190899	DorsAttn
A023	36	M	inter	-0.00381376156621828	DorsAttn
A024	31	M	inter	0.006424858647575632	DorsAttn
A025	36	M	inter	0.0040537626808124895	DorsAttn
A026	40	M	inter	0.0008239701935857348	DorsAttn
A027	27	F	inter	0.012058844374815102	DorsAttn
A028	22	F	inter	0.00877812997491974	DorsAttn
A029	40	M	inter	0.007749011183735407	DorsAttn
A030	32	M	inter	-0.002348421782911122	DorsAttn
A032	23	F	inter	0.021019204232712665	DorsAttn
A033	23	F	inter	-0.0019660379657216068	DorsAttn
A034	25	F	inter	0.03309365186214755	DorsAttn
A035	49	F	inter	0.0054701488142972305	DorsAttn
A036	37	M	inter	0.0134587532213545	DorsAttn
A037	39	F	inter	-0.010914085725516184	DorsAttn
A038	31	F	inter	0.007268387779072511	DorsAttn
A039	40	M	inter	0.035475461950983084	DorsAttn
A043	37	M	inter	0.010635481159805893	DorsAttn
A044	32	M	inter	0.005544318005480796	DorsAttn
A045	43	F	inter	0.018616840488417368	DorsAttn
A046	23	M	inter	0.020411427905529595	DorsAttn
A047	53	F	inter	0.03462548814604834	DorsAttn
A048	28	M	inter	0.010817414984154599	DorsAttn
A049	46	F	inter	0.00651010672428299	DorsAttn
A050	34	M	inter	0.007009201197681521	DorsAttn
A051	31	F	inter	-0.010958142058584825	DorsAttn
A052	39	F	inter	-0.005336889614073025	DorsAttn
A054	45	M	inter	-0.003305145543234937	DorsAttn
A056	46	M	inter	0.0037688212288508206	DorsAttn
A058	52	M	inter	0.030726977806444025	DorsAttn
P028	54	M	inter	0.024972954777271347	DorsAttn
P030	38	F	inter	0.02725140109315059	DorsAttn
P031	68	F	inter	0.029615799832132382	DorsAttn
P033	62	F	inter	0.03310005925309733	DorsAttn
P043	66	F	inter	0.036887008016767954	DorsAttn
P047	54	F	inter	0.05209636126775424	DorsAttn
P049	82	M	inter	0.015663222742989487	DorsAttn
P050	57	F	inter	0.026436962373330708	DorsAttn
P057	64	F	inter	0.019694506932864835	DorsAttn
P089	71	F	inter	0.037012636047825426	DorsAttn
P094	73	F	inter	0.02875425989766786	DorsAttn
P096	71	M	inter	0.03817318701435074	DorsAttn
P098	70	M	inter	-0.001088660310399951	DorsAttn
P099	39	F	inter	0.025096608625692823	DorsAttn
P100	63	F	inter	0.03236073572588479	DorsAttn
P104	75	F	inter	0.04233373015978806	DorsAttn
P105	62	F	inter	0.07977564648887897	DorsAttn
P106	68	M	inter	0.026918969110425676	DorsAttn
P108	55	F	inter	0.03301701732284367	DorsAttn
P109	56	M	inter	0.01299612163671943	DorsAttn
A001	58	F	inter	0.024874450660390877	Limbic
A003	66	F	inter	0.04261543886479073	Limbic
A004	62	F	inter	0.09683005410199791	Limbic
A005	59	M	inter	0.012119522828076825	Limbic
A006	31	F	inter	0.02287395612869946	Limbic
A007	24	M	inter	0.03401831593949675	Limbic
A008	29	M	inter	0.04488805282455971	Limbic
A009	25	F	inter	0.029482036419590168	Limbic
A010	73	M	inter	0.020806052743080856	Limbic
A011	45	F	inter	0.02940529542998006	Limbic
A012	77	M	inter	0.027084891146406043	Limbic
A013	45	F	inter	0.03545754662246186	Limbic
A015	79	M	inter	0.04942028362107296	Limbic
A016	57	F	inter	0.03466528729271298	Limbic
A017	81	M	inter	0.02441621550046498	Limbic
A019	69	M	inter	0.04532775480793266	Limbic
A020	46	F	inter	0.004777764565692037	Limbic
A021	47	M	inter	0.01176068766133329	Limbic
A023	36	M	inter	0.003367981219922104	Limbic
A024	31	M	inter	0.03144188680184535	Limbic
A025	36	M	inter	0.04102595444212567	Limbic
A026	40	M	inter	0.015518640461308951	Limbic
A027	27	F	inter	0.008463606690732565	Limbic
A028	22	F	inter	0.02460043404302199	Limbic
A029	40	M	inter	0.010174512941004162	Limbic
A030	32	M	inter	0.024419858616109968	Limbic
A032	23	F	inter	0.015401370187175165	Limbic
A033	23	F	inter	0.02964434179316722	Limbic
A034	25	F	inter	0.03238547853209798	Limbic
A035	49	F	inter	0.024725776949442915	Limbic
A036	37	M	inter	0.017056998549060867	Limbic
A037	39	F	inter	0.019043466697109143	Limbic
A038	31	F	inter	0.028959781216792067	Limbic
A039	40	M	inter	0.01802205035396613	Limbic
A043	37	M	inter	0.005351234969542814	Limbic
A044	32	M	inter	-0.00015014016581093312	Limbic
A045	43	F	inter	0.041732004165841795	Limbic
A046	23	M	inter	0.02505156086498872	Limbic
A047	53	F	inter	0.046401206534372755	Limbic
A048	28	M	inter	0.01287411943051022	Limbic
A049	46	F	inter	0.019644749726752175	Limbic
A050	34	M	inter	0.002175129291755766	Limbic
A051	31	F	inter	0.019144826917808114	Limbic
A052	39	F	inter	0.002743925026785484	Limbic
A054	45	M	inter	0.020353024210953908	Limbic
A056	46	M	inter	0.004057055697346957	Limbic
A058	52	M	inter	-0.005142964776167579	Limbic
P028	54	M	inter	0.023167295961281267	Limbic
P030	38	F	inter	0.03215534845978995	Limbic
P031	68	F	inter	0.01577009163630846	Limbic
P033	62	F	inter	0.020203593924480456	Limbic
P043	66	F	inter	0.025372212723910444	Limbic
P047	54	F	inter	0.049707388027862995	Limbic
P049	82	M	inter	0.020223893732801243	Limbic
P050	57	F	inter	0.017656982133716474	Limbic
P057	64	F	inter	0.023520851927554785	Limbic
P089	71	F	inter	0.03051502426395759	Limbic
P094	73	F	inter	0.03830898670260253	Limbic
P096	71	M	inter	0.01099824013569207	Limbic
P098	70	M	inter	0.01830803551063885	Limbic
P099	39	F	inter	0.020986052198834558	Limbic
P100	63	F	inter	0.005033852365091314	Limbic
P104	75	F	inter	0.047863267576383296	Limbic
P105	62	F	inter	0.06215564887833236	Limbic
P106	68	M	inter	0.03667526649899452	Limbic
P108	55	F	inter	0.009141353252515506	Limbic
P109	56	M	inter	0.0222450428363196	Limbic
A001	58	F	inter	0.030603102097637922	SalVentAttn
A003	66	F	inter	0.0688603901432214	SalVentAttn
A004	62	F	inter	0.05837184397270141	SalVentAttn
A005	59	M	inter	0.04077017691512898	SalVentAttn
A006	31	F	inter	0.035177498531176916	SalVentAttn
A007	24	M	inter	0.045731091742425435	SalVentAttn
A008	29	M	inter	0.03568843661783451	SalVentAttn
A009	25	F	inter	0.025171607223466088	SalVentAttn
A010	73	M	inter	0.030753026309645694	SalVentAttn
A011	45	F	inter	0.03481971129480231	SalVentAttn
A012	77	M	inter	0.039072168491688514	SalVentAttn
A013	45	F	inter	0.026804349831898968	SalVentAttn
A015	79	M	inter	0.041569517622364785	SalVentAttn
A016	57	F	inter	0.03194903648898085	SalVentAttn
A017	81	M	inter	0.01464688592004132	SalVentAttn
A019	69	M	inter	0.04511236609992541	SalVentAttn
A020	46	F	inter	0.005356285897373846	SalVentAttn
A021	47	M	inter	0.02256200393304839	SalVentAttn
A023	36	M	inter	0.019743126468800165	SalVentAttn
A024	31	M	inter	0.03523969955891307	SalVentAttn
A025	36	M	inter	0.001136451610095221	SalVentAttn
A026	40	M	inter	0.008237489965594183	SalVentAttn
A027	27	F	inter	0.015354911760338392	SalVentAttn
A028	22	F	inter	0.032350683546741185	SalVentAttn
A029	40	M	inter	0.015575469281487968	SalVentAttn
A030	32	M	inter	0.0322350837695487	SalVentAttn
A032	23	F	inter	0.025136685578323253	SalVentAttn
A033	23	F	inter	0.01877401707001914	SalVentAttn
A034	25	F	inter	0.04435580999935838	SalVentAttn
A035	49	F	inter	0.033106305672384595	SalVentAttn
A036	37	M	inter	0.016864330279084936	SalVentAttn
A037	39	F	inter	0.03684515490176661	SalVentAttn
A038	31	F	inter	0.01942903082085444	SalVentAttn
A039	40	M	inter	0.0276737114854837	SalVentAttn
A043	37	M	inter	0.026009718984252864	SalVentAttn
A044	32	M	inter	0.01066495537862094	SalVentAttn
A045	43	F	inter	0.05187264778416806	SalVentAttn
A046	23	M	inter	0.04275318762412297	SalVentAttn
A047	53	F	inter	0.04169953109884109	SalVentAttn
A048	28	M	inter	0.028683963585640092	SalVentAttn
A049	46	F	inter	0.015789158069776342	SalVentAttn
A050	34	M	inter	0.03135552571426045	SalVentAttn
A051	31	F	inter	0.021366396595909203	SalVentAttn
A052	39	F	inter	0.012190211967089784	SalVentAttn
A054	45	M	inter	0.011293907950463337	SalVentAttn
A056	46	M	inter	0.026350667489147796	SalVentAttn
A058	52	M	inter	0.028523990274636046	SalVentAttn
P028	54	M	inter	0.03298248609613863	SalVentAttn
P030	38	F	inter	0.027895637438422934	SalVentAttn
P031	68	F	inter	0.06127575445994387	SalVentAttn
P033	62	F	inter	0.03346747408846239	SalVentAttn
P043	66	F	inter	0.031528772491551595	SalVentAttn
P047	54	F	inter	0.062307273380696686	SalVentAttn
P049	82	M	inter	0.021021690347716906	SalVentAttn
P050	57	F	inter	0.04472527706896104	SalVentAttn
P057	64	F	inter	0.02635096850959073	SalVentAttn
P089	71	F	inter	0.05246326067512153	SalVentAttn
P094	73	F	inter	0.037854033585619166	SalVentAttn
P096	71	M	inter	0.03253191098059027	SalVentAttn
P098	70	M	inter	-0.0019744006377326036	SalVentAttn
P099	39	F	inter	0.009242577309421464	SalVentAttn
P100	63	F	inter	0.04439021656900139	SalVentAttn
P104	75	F	inter	0.048846946575113646	SalVentAttn
P105	62	F	inter	0.07509007666203227	SalVentAttn
P106	68	M	inter	0.029427801653507075	SalVentAttn
P108	55	F	inter	0.03282224737186442	SalVentAttn
P109	56	M	inter	0.025438394408834334	SalVentAttn
A001	58	F	inter	0.039155656010247064	SomMot
A003	66	F	inter	0.04375715356554426	SomMot
A004	62	F	inter	0.05373867925446372	SomMot
A005	59	M	inter	0.02843578947309468	SomMot
A006	31	F	inter	0.016619109185898116	SomMot
A007	24	M	inter	0.037897468412574915	SomMot
A008	29	M	inter	0.016998585356782673	SomMot
A009	25	F	inter	0.021870818858107138	SomMot
A010	73	M	inter	0.037199262091898146	SomMot
A011	45	F	inter	0.028275538186016122	SomMot
A012	77	M	inter	0.02489628624747608	SomMot
A013	45	F	inter	0.007642487664696104	SomMot
A015	79	M	inter	0.03510231612145189	SomMot
A016	57	F	inter	0.03251339171237117	SomMot
A017	81	M	inter	-0.0008591134997502437	SomMot
A019	69	M	inter	0.0004519594188108401	SomMot
A020	46	F	inter	0.0006998047323276775	SomMot
A021	47	M	inter	0.01591096820692248	SomMot
A023	36	M	inter	0.007074512103680449	SomMot
A024	31	M	inter	0.01988802863383279	SomMot
A025	36	M	inter	0.020849072358627884	SomMot
A026	40	M	inter	-0.019191644037347605	SomMot
A027	27	F	inter	0.02765127330628147	SomMot
A028	22	F	inter	0.009339544733830942	SomMot
A029	40	M	inter	0.002154602224012292	SomMot
A030	32	M	inter	0.03520450151003774	SomMot
A032	23	F	inter	0.01992387419956374	SomMot
A033	23	F	inter	0.01067468156701438	SomMot
A034	25	F	inter	0.0414941617971291	SomMot
A035	49	F	inter	0.009950916579478787	SomMot
A036	37	M	inter	0.024643110388567268	SomMot
A037	39	F	inter	-0.0010402423865186257	SomMot
A038	31	F	inter	0.019316580713603107	SomMot
A039	40	M	inter	0.03656544670770093	SomMot
A043	37	M	inter	0.009759529145213915	SomMot
A044	32	M	inter	0.0022391098938054138	SomMot
A045	43	F	inter	0.03417894166521558	SomMot
A046	23	M	inter	0.03035745178865846	SomMot
A047	53	F	inter	0.026082851199441714	SomMot
A048	28	M	inter	0.014068147059514124	SomMot
A049	46	F	inter	0.0016477054159604201	SomMot
A050	34	M	inter	0.014918674412455344	SomMot
A051	31	F	inter	0.008937423108981674	SomMot
A052	39	F	inter	0.00430446555175782	SomMot
A054	45	M	inter	0.007408789338022503	SomMot
A056	46	M	inter	0.00031919447274291157	SomMot
A058	52	M	inter	0.022351238633781866	SomMot
P028	54	M	inter	0.01774751314727925	SomMot
P030	38	F	inter	0.01085663039502597	SomMot
P031	68	F	inter	0.043546460484402305	SomMot
P033	62	F	inter	0.036178838132735223	SomMot
P043	66	F	inter	0.03370178745898953	SomMot
P047	54	F	inter	0.0526835699186642	SomMot
P049	82	M	inter	0.028032121780404595	SomMot
P050	57	F	inter	0.04166960790602352	SomMot
P057	64	F	inter	0.015533085805571252	SomMot
P089	71	F	inter	0.0384579031830675	SomMot
P094	73	F	inter	0.037110248410950605	SomMot
P096	71	M	inter	0.033511543490259844	SomMot
P098	70	M	inter	-0.014467408553587505	SomMot
P099	39	F	inter	0.006179431021998583	SomMot
P100	63	F	inter	0.03696174817778211	SomMot
P104	75	F	inter	0.03591977291600473	SomMot
P105	62	F	inter	0.0767790691271791	SomMot
P106	68	M	inter	0.016499812273129914	SomMot
P108	55	F	inter	0.017246424849452723	SomMot
P109	56	M	inter	0.02039144078896857	SomMot
A001	58	F	inter	0.04911950018663968	Subcortical
A003	66	F	inter	0.04489461752941669	Subcortical
A004	62	F	inter	0.037922976316059266	Subcortical
A005	59	M	inter	0.04431912422636375	Subcortical
A006	31	F	inter	0.026554036287498313	Subcortical
A007	24	M	inter	0.038467264067161513	Subcortical
A008	29	M	inter	0.015081744271196027	Subcortical
A009	25	F	inter	0.010473983090498712	Subcortical
A010	73	M	inter	0.017672818575295138	Subcortical
A011	45	F	inter	0.04874386010195358	Subcortical
A012	77	M	inter	0.02119123666550244	Subcortical
A013	45	F	inter	0.026229604157387714	Subcortical
A015	79	M	inter	0.06544846818659956	Subcortical
A016	57	F	inter	0.024451401081690406	Subcortical
A017	81	M	inter	0.019283491907974955	Subcortical
A019	69	M	inter	0.03555259383340624	Subcortical
A020	46	F	inter	0.010955601774676964	Subcortical
A021	47	M	inter	0.013226954819373013	Subcortical
A023	36	M	inter	0.026477200694226218	Subcortical
A024	31	M	inter	0.019283429554083478	Subcortical
A025	36	M	inter	-0.0023183327750305825	Subcortical
A026	40	M	inter	0.031241757402093645	Subcortical
A027	27	F	inter	0.018057215710328978	Subcortical
A028	22	F	inter	0.034313025564253585	Subcortical
A029	40	M	inter	0.017234653324269086	Subcortical
A030	32	M	inter	0.023106413119670623	Subcortical
A032	23	F	inter	0.041966511475173655	Subcortical
A033	23	F	inter	-0.0010287548018425418	Subcortical
A034	25	F	inter	0.02750149166074051	Subcortical
A035	49	F	inter	0.01515573609224304	Subcortical
A036	37	M	inter	0.03786559454179337	Subcortical
A037	39	F	inter	0.03703455057574249	Subcortical
A038	31	F	inter	0.03746144493754242	Subcortical
A039	40	M	inter	0.05424214634911384	Subcortical
A043	37	M	inter	0.012630825872532062	Subcortical
A044	32	M	inter	0.012686910770784696	Subcortical
A045	43	F	inter	0.0240728755326716	Subcortical
A046	23	M	inter	0.004910024201389166	Subcortical
A047	53	F	inter	0.02480576173068371	Subcortical
A048	28	M	inter	0.02061717114787516	Subcortical
A049	46	F	inter	0.002768197090428142	Subcortical
A050	34	M	inter	0.04193499091488232	Subcortical
A051	31	F	inter	0.026398015733284527	Subcortical
A052	39	F	inter	0.01025862514243848	Subcortical
A054	45	M	inter	0.008336227115507633	Subcortical
A056	46	M	inter	0.023039324033444893	Subcortical
A058	52	M	inter	0.02617842910781827	Subcortical
P028	54	M	inter	0.04246609366689317	Subcortical
P030	38	F	inter	0.050907431353305124	Subcortical
P031	68	F	inter	0.04113531719587714	Subcortical
P033	62	F	inter	0.011698307665130492	Subcortical
P043	66	F	inter	0.03957868754126104	Subcortical
P047	54	F	inter	0.0458355235515863	Subcortical
P049	82	M	inter	0.022784563449012595	Subcortical
P050	57	F	inter	0.06306193201819336	Subcortical
P057	64	F	inter	0.03132235198852319	Subcortical
P089	71	F	inter	0.04952343850258611	Subcortical
P094	73	F	inter	0.05592739556145773	Subcortical
P096	71	M	inter	0.026086200009013384	Subcortical
P098	70	M	inter	0.011440410120968159	Subcortical
P099	39	F	inter	0.019954397587867007	Subcortical
P100	63	F	inter	0.03205616298498593	Subcortical
P104	75	F	inter	0.04491492202337623	Subcortical
P105	62	F	inter	0.03434771003612202	Subcortical
P106	68	M	inter	0.03923641170828799	Subcortical
P108	55	F	inter	0.021357427048043283	Subcortical
P109	56	M	inter	0.04238590599782385	Subcortical
A001	58	F	inter	-0.001675255006083045	Vis
A003	66	F	inter	0.02373315578721661	Vis
A004	62	F	inter	0.054887536630890486	Vis
A005	59	M	inter	0.0010574375744659941	Vis
A006	31	F	inter	0.014207429213105112	Vis
A007	24	M	inter	0.010811870183839077	Vis
A008	29	M	inter	0.013464573188332647	Vis
A009	25	F	inter	0.003953674159970089	Vis
A010	73	M	inter	0.008006277985027378	Vis
A011	45	F	inter	0.01719231056769031	Vis
A012	77	M	inter	0.008054045525538319	Vis
A013	45	F	inter	-0.0001735986879777094	Vis
A015	79	M	inter	0.025589179087658717	Vis
A016	57	F	inter	0.025011335626067607	Vis
A017	81	M	inter	0.0036510362277962925	Vis
A019	69	M	inter	-0.005837767831244616	Vis
A020	46	F	inter	0.004546529387425826	Vis
A021	47	M	inter	0.006662812660179079	Vis
A023	36	M	inter	7.409895618726352e-05	Vis
A024	31	M	inter	0.004485010067845922	Vis
A025	36	M	inter	-0.0025494445788872763	Vis
A026	40	M	inter	-0.010532529312752125	Vis
A027	27	F	inter	-0.011986322709578195	Vis
A028	22	F	inter	-0.004673517356420645	Vis
A029	40	M	inter	0.003052541931807999	Vis
A030	32	M	inter	0.004690309904370849	Vis
A032	23	F	inter	0.017903664967657138	Vis
A033	23	F	inter	-0.00012441222862920098	Vis
A034	25	F	inter	0.02464511260265261	Vis
A035	49	F	inter	0.0071400265124082415	Vis
A036	37	M	inter	0.0006231820003346326	Vis
A037	39	F	inter	-0.005254155520850228	Vis
A038	31	F	inter	-0.007983719389531518	Vis
A039	40	M	inter	0.012697046390101384	Vis
A043	37	M	inter	-0.007964617361124601	Vis
A044	32	M	inter	-0.005568035244229183	Vis
A045	43	F	inter	-0.007609560570363665	Vis
A046	23	M	inter	-0.008379910848044559	Vis
A047	53	F	inter	0.011432182888622787	Vis
A048	28	M	inter	0.006379856842330706	Vis
A049	46	F	inter	-0.009890123699677365	Vis
A050	34	M	inter	0.007321884387058012	Vis
A051	31	F	inter	-0.007011242311785478	Vis
A052	39	F	inter	-0.001723699970162661	Vis
A054	45	M	inter	-0.013194855237600143	Vis
A056	46	M	inter	0.006082562732349594	Vis
A058	52	M	inter	0.008690289461964009	Vis
P028	54	M	inter	0.015127694799365078	Vis
P030	38	F	inter	0.022511827141809146	Vis
P031	68	F	inter	0.023920862233798166	Vis
P033	62	F	inter	0.02644645494002999	Vis
P043	66	F	inter	0.024273326056821098	Vis
P047	54	F	inter	0.043627603530482374	Vis
P049	82	M	inter	0.01835654942579017	Vis
P050	57	F	inter	0.022716321452278875	Vis
P057	64	F	inter	0.0172460277700079	Vis
P089	71	F	inter	0.00449296340242226	Vis
P094	73	F	inter	-0.006345690477126942	Vis
P096	71	M	inter	0.006436648261055636	Vis
P098	70	M	inter	-0.0013937333432920847	Vis
P099	39	F	inter	0.027525356537293655	Vis
P100	63	F	inter	0.019465069421875997	Vis
P104	75	F	inter	0.03930995775955914	Vis
P105	62	F	inter	0.04503455930951848	Vis
P106	68	M	inter	0.006675802913950727	Vis
P108	55	F	inter	0.006909339848614268	Vis
P109	56	M	inter	-0.008163896612843651	Vis
A001	58	F	inter	0.0276980723157428	SpinalCord
A003	66	F	inter	0.0406952892466458	SpinalCord
A004	62	F	inter	0.0579136981819969	SpinalCord
A005	59	M	inter	0.0306054416180161	SpinalCord
A006	31	F	inter	0.0413947748234476	SpinalCord
A007	24	M	inter	0.0009320021843988	SpinalCord
A008	29	M	inter	0.0173520264417487	SpinalCord
A009	25	F	inter	0.0362354099973691	SpinalCord
A010	73	M	inter	0.0433889368603709	SpinalCord
A011	45	F	inter	0.0332821326575678	SpinalCord
A012	77	M	inter	0.0361866506276991	SpinalCord
A013	45	F	inter	0.0073472073319355	SpinalCord
A015	79	M	inter	0.0670248885903108	SpinalCord
A016	57	F	inter	0.0120676169553578	SpinalCord
A017	81	M	inter	0.0165240834056959	SpinalCord
A019	69	M	inter	0.0145956246197881	SpinalCord
A020	46	F	inter	0.0321598030188798	SpinalCord
A021	47	M	inter	0.0123345055560296	SpinalCord
A023	36	M	inter	0.0184922991014917	SpinalCord
A024	31	M	inter	0.0979935793540224	SpinalCord
A025	36	M	inter	-0.0014645534145032	SpinalCord
A026	40	M	inter	0.0343568408401599	SpinalCord
A027	27	F	inter	0.0235929360280724	SpinalCord
A028	22	F	inter	0.0082292194974541	SpinalCord
A029	40	M	inter	0.0129287243902507	SpinalCord
A030	32	M	inter	0.0045475189823444	SpinalCord
A032	23	F	inter	0.03749964488645	SpinalCord
A033	23	F	inter	0.0315604624207794	SpinalCord
A034	25	F	inter	0.0087875086669049	SpinalCord
A035	49	F	inter	0.0312098290406568	SpinalCord
A036	37	M	inter	0.0066046819442029	SpinalCord
A037	39	F	inter	0.0174803135105059	SpinalCord
A038	31	F	inter	0.0363919869783281	SpinalCord
A039	40	M	inter	-0.0027029346476773	SpinalCord
A043	37	M	inter	0.0290869939764078	SpinalCord
A044	32	M	inter	0.0132682015173372	SpinalCord
A045	43	F	inter	0.0347747097922858	SpinalCord
A046	23	M	inter	0.0508203718088629	SpinalCord
A047	53	F	inter	0.0607349801160907	SpinalCord
A048	28	M	inter	0.0076647663064798	SpinalCord
A049	46	F	inter	0.0060618452286296	SpinalCord
A050	34	M	inter	0.0173742562403154	SpinalCord
A051	31	F	inter	0.0382838886099388	SpinalCord
A052	39	F	inter	0.0152134955258702	SpinalCord
A054	45	M	inter	0.0071850821687003	SpinalCord
A056	46	M	inter	0.0069827433725116	SpinalCord
A058	52	M	inter	0.0478862861506314	SpinalCord
P028	54	M	inter	0.0774520453888768	SpinalCord
P030	38	F	inter	0.0629736676952143	SpinalCord
P031	68	F	inter	0.0170887064154866	SpinalCord
P033	62	F	inter	0.0154395458381659	SpinalCord
P043	66	F	inter	0.0705563964654948	SpinalCord
P047	54	F	inter	0.0557229587968675	SpinalCord
P049	82	M	inter	0.0167287594000529	SpinalCord
P050	57	F	inter	0.0293641618255943	SpinalCord
P057	64	F	inter	0.0338273389161537	SpinalCord
P089	71	F	inter	0.0995835376406371	SpinalCord
P094	73	F	inter	0.0541266769317794	SpinalCord
P096	71	M	inter	0.035924698909331	SpinalCord
P098	70	M	inter	0.0651490838618735	SpinalCord
P099	39	F	inter	0.0535566475819255	SpinalCord
P100	63	F	inter	0.0865758989368634	SpinalCord
P104	75	F	inter	0.0538313590507426	SpinalCord
P105	62	F	inter	0.0667352740521339	SpinalCord
P106	68	M	inter	0.029500749810775	SpinalCord
P108	55	F	inter	0.0249952993090022	SpinalCord
P109	56	M	inter	0.053717487012529	SpinalCord
