# Supplementary material for: Spinal cord structural and functional architecture and its shared organization with the brain across the adult lifespan
Source: Nat Commun. 2026 Apr 16;17:5269. doi: 10.1038/s41467-026-71963-2 (PMC13265777; doi:10.1038/s41467-026-71963-2)
Supplement: Supplementary file 4 — Source Data [file 41467_2026_71963_MOESM4_ESM.zip › source_datafile/fig_2E_SpiDyn_aging.csv]

SD	acf_timescale	alff	ami2	centroid_freq	dfa	embedding_dist	entropy_pairs	forecast_error	high_fluctuation	low_freq_power	mean	mode_10	mode_5	outlier_timing_neg	outlier_timing_pos	rs_range	stretch_high	transition_matrix	trev
0.7991548373765434	1.603164265189104	0.5834702455202438	0.0068822064174548	1.573618398982408	0.1251232586895014	2.0156395166236862	-0.0766595511863212	-2.384225872723807	0.5815862689409593	-1.5832699907227756	-0.9613389421317222	0.7172918918022023	0.7056223261520146	1.6307453789554056	1.5116043679070708	0.7724035283494536	1.4386767279247117	0.203154029567973	1.0422038044715811
3.2055963217595878	1.7235667342909824	2.6936595753007877	-0.7855322706947923	1.0100587555189016	0.3912403631421358	1.378134468750155	-0.7542647879139153	-2.0662108863817767	-1.501664522974438	-1.6839009008569172	0.4757184021097326	0.4225579633234926	1.2801076477202935	0.1847521121508578	1.4064869567403335	0.6841174122148848	0.6597582249531517	-0.0801714684665824	-0.2550134773469609
3.712687721835528	3.117956470677898	2.900818462395201	-0.745632184118297	3.337348978622945	-0.9114643954391256	2.07120327258016	-2.2147200665313727	-3.0586778831281043	-0.0935120014351274	-2.9437756049294137	0.3590321621404649	-1.1268898919618555		-0.0710472174417413	-0.2159694791377152	-0.3476184104895434	0.3053531418102573	1.017818668351138	0.4979151561390165
2.1107983530535765	1.6508502986656808	1.0366576956715043	0.0788917719379313	1.4952927428566456	-1.1727851636393252	1.0724854958846932	-0.81705868005913	-1.7518296477631392	0.347839917776184	-1.282532773765926	-0.6130182133680252	0.2187977667497227	-0.2985975445440219	0.8055268235901787	0.6651039639911595	0.81414195693011	-0.5678712316958578	0.8796755063788017	0.7495596788797704
