# Supplementary material for: Spinal cord structural and functional architecture and its shared organization with the brain across the adult lifespan
Source: Nat Commun. 2026 Apr 16;17:5269. doi: 10.1038/s41467-026-71963-2 (PMC13265777; doi:10.1038/s41467-026-71963-2)
Supplement: Supplementary file 4 — Source Data [file 41467_2026_71963_MOESM4_ESM.zip › source_datafile/fig_3B_SpiDyn_Morpho_coupling.csv]

SpiDyn	SpiMorpho
0.253180227713655	1.6406510532367444
0.16846464643202438	0.9697706239875455
0.04404843047155477	0.7904986134010406
0.09588272531113622	0.5270369590482076
0.044939123941721254	0.4700736472947834
0.029327826524519485	-0.13514257217747852
-0.01596675941843018	-0.26104866602581894
-0.15944873788209732	-0.02797656359052593
-0.08668497993743525	-0.03702316299057806
-0.04062917890373373	-0.30716707991161357
-0.01613356046317051	-0.366598002990147
-0.13369061541862132	-0.37756291018518656
-0.10222781596265502	-0.3745611526328961
-0.14425633802804352	-0.6349908593638771
-0.14129937201377607	-0.6444089008688348
-0.026119393400264715	-0.27831493581912586
-0.028113986832418947	-0.3419680352580704
-0.020463952816867748	-0.4796303290857653
-0.08142697049937156	-0.509911249683507
-0.09704002548673826	-0.08999675499047474
-0.08434102355671795	-0.10656233198684216
-0.06877048057108799	0.018905757372232785
-0.06862311030893174	0.02150241720246699
0.14915953452417766	0.8898553405408912
0.09338197895802738	0.8608361404513376
0.100131832797306	0.3976492715289399
0.0763481557965467	0.5189241059954127
-0.04583333683612526	-0.24533701419063425
-0.03068009065096868	-0.20755763855545417
-0.10395067391863923	-0.05643298830161781
-0.13654292678470106	-0.009685169607024547
-0.032816383410521816	-0.3733708175604242
-0.08247515979153114	-0.3651981526074991
-0.07783476089610819	-0.3341153185480676
-0.15577590479684192	-0.2719270888122278
-0.12113426030227875	-0.6443601932328867
-0.06878142584087636	-0.6481268931999808
-0.0670425608382415	-0.23605803160738703
-0.07855881809214121	-0.2121763959935063
-0.059635835663042806	-0.4806839525668671
-0.10975910754088034	-0.4392058565911229
-0.08987721678585686	-0.1293294152498784
-0.03712523809708558	-0.09421830790538427
-0.15311139444625585	-0.06227371672997756
-0.07499367757779403	-0.046467494711177934
0.21969037244157083	1.4893166575250003
0.017487306415358353	0.32629779383939916
-0.0031622182318747187	0.3645577082160128
-0.03513438502807164	0.17483563173834538
-0.022293389518057812	0.0863098910968625
0.000733616796236529	-0.21113323278919147
-0.003690565564825764	-0.21563132744666186
-0.09638853570111647	-0.06979142069132672
-0.04193179799695737	-0.15537610554699588
-0.09834567852932746	-0.6464962966716234
-0.02594271033253035	-0.5480673491932372
-0.1903002581356006	-0.3511070663907275
-0.041750139567628554	-0.3719098506085988
-0.11425139233853367	-0.5158285448263856
-0.11291096027584728	-0.49223317793902815
-0.01050324783988218	-0.3120252899014783
-0.06495892735056404	-0.3455068056765171
-0.06505166300754836	-0.30653190868779623
-0.08966512998423104	-0.36922557332420686
0.011528740876164992	-0.021109338391344316
-0.012016731339805253	-0.014906916730889105
0.0037799192625832256	0.26109487375243057
0.021657780426568244	0.40784566861328875
0.02882089614214342	0.122375659696554
0.048534701967259515	0.17712466425663528
-0.06415439982846835	-0.14905138695307063
-0.03073327599059521	-0.1431354941702972
0.011687694191880541	-0.023636096854668383
-0.12243588208244313	-0.11599822352763602
-0.12165676903627544	-0.5983195913630264
-0.09186617742498075	-0.4692076878129547
-0.08266838766958813	-0.33713345397302663
-0.03572429514452176	-0.302253457052739
-0.08780712560983091	-0.4970315389828493
-0.1376684565879042	-0.42557299629143863
-0.08635293336440746	-0.2668628286759065
-0.01270217868745453	-0.25708122491633195
-0.14808131379491749	-0.3904785694820574
-0.12838713429607532	-0.3752592435182103
-0.06219577051895347	-0.13777289185099717
0.007483255799787392	-0.09808651737156053
0.1596638560260492	0.9187277410867201
-0.0465819863690863	0.20894824108683754
0.060492618090707814	0.1674880823838355
-0.005759190116636055	0.2667123842917921
-0.07955419196420287	0.055652636298875666
0.029222873836413397	-0.2178713958337602
-0.027284937865512133	-0.3432803663324093
-0.11150167250164279	-0.08069168810300573
-0.15544167002002407	-0.15726060256059227
-0.03731667626297598	-0.5194268621803944
-0.05234960990540901	-0.6168884524064955
-0.10221648916103757	-0.006142897835882367
-0.06908348640900298	-0.08406813734967454
-0.02978558061283918	-0.5207885127531606
-0.07132201693387194	-0.5389098770414054
-0.11287396206239471	-0.07703146844087838
-0.08154999013294827	-0.11117587448290492
-0.04757317215941854	-0.15101685951992477
-0.15426336614675032	-0.18314287162840692
0.06257466633656643	0.09516117479919073
0.14982758843275404	0.24219338127317322
0.021286610030237574	0.063804978364545
0.021364500256525823	0.2926650364113747
0.05575158442424772	-0.12386921371345669
0.030499980931817154	-0.1460366503680992
-0.06775730640308225	-0.2374927489817243
-0.12105228206342435	-0.1375864019803876
-0.08656973604134874	-0.46463844914031077
-0.027322947770762895	-0.48538494468802895
-0.12010652018286956	-0.15726090139561558
-0.05151649340082883	-0.15364931669554813
-0.15002667997464963	-0.40318800832002505
-0.06419689433606256	-0.40683962028906007
-0.1621155483671611	-0.2989327694413809
-0.09666556688095437	-0.30122912346717345
-0.23198188044214163	-0.21391367484113225
-0.09643217610729878	-0.23357571763034846
0.133766392127403	1.0971653402282115
0.017982736003250482	-0.15906735523585078
0.00043263237180627307	-0.28869356845477556
0.03793473883109338	0.4421225214077341
0.012003777368559546	0.2137728553395282
0.00917420001029087	-0.4032347525762764
0.026991718168830097	-0.33352462943640176
0.0163719939862281	0.23252832291590278
-0.14995838350705706	0.06430697636630221
0.014562732413391191	-0.23238768367253465
-0.14963223455755045	-0.4037736436160295
-0.09063151736565717	0.09720212329131085
0.05249897006441325	0.00977296104373027
-0.11596066576660799	-0.22476424486830968
-0.013067324896621203	-0.34650137463646447
-0.07473767962021609	-0.12083991742149756
-0.031585467740382546	-0.19971647772943904
0.05243279022145577	-0.2041504865304795
-0.023805096347732566	-0.18432328065642137
-0.02899465059100193	0.2738432163025586
0.03915767196415104	0.3945836712480659
-0.05058393490391797	-0.4197971643836414
0.0020800381715722904	-0.28259645267487826
-0.05382238729963867	0.061839234067733645
-0.12560525391633723	0.1388369565094303
-0.07688412373237453	-0.27852371684692007
-0.0202289462044729	-0.28482490759111584
-0.11835880949967693	0.08694815815190605
-0.04537727148842799	0.1712001624683601
-0.15332279703553423	-0.3667756917732382
-0.05175990188910963	-0.39248848775477313
-0.05865222556335689	-0.2180646869032144
-0.08648400456466672	-0.28691347362817077
0.1846851827123997	0.8140666340675841
-0.007657694141422892	0.19706944648439984
-0.011614326571654803	0.11953028793457213
0.046588859062702416	0.4027661658695392
-0.008998738431261808	0.22184386544095483
-0.015603456505568483	-0.2680173631560386
0.02820279464708995	-0.31647086036632976
-0.027539704034587612	0.22274121531722035
-0.0636520779714913	0.2305109454526144
-0.04066810651008885	-0.39596094337012233
0.037670768298033515	-0.3148640941966949
-0.038409978175083195	-0.02705371563596564
-0.07918110005349764	0.040615319180240445
-0.05422673694166665	-0.3862964960940526
-0.08876335783463457	-0.3897161293844203
-0.02041542149282947	0.029372537250648062
0.014672340237475701	0.21406054959874746
0.040778600071697035	0.27484930098007077
0.002399078391698359	0.35497952143120176
-0.09845829074971227	-0.30438880874103663
-0.05823621929745699	-0.1569811119411803
-0.02275815245240016	0.16082453616740924
-0.009498861543743069	0.23024008195937493
-0.0719734024188107	-0.3282593825622654
-0.03654986588364873	-0.24901315582048406
-0.0015174280234409383	-0.020019022142925422
-0.008962920442385974	0.0843354270910999
-0.04157823029685757	-0.358796344023948
-0.07319128755852208	-0.3606889682044148
0.12296867516899618	1.0112765707879434
-0.10312202917336044	-0.18018873882757994
-0.05452587580060106	-0.28047322373829464
0.06332212465675287	0.47288274006112685
0.0009910466761018073	0.3176945937858649
-0.05696795337623269	-0.343792422802638
-0.007707569037694374	-0.4660466415024111
-0.05080045383627863	0.22427257431826803
-0.07021763903939236	0.1000408084601089
-0.042849218593642775	-0.42332104286178546
-0.0016842620609816025	-0.41857667812796034
-0.14079036732165398	-0.07341670887552566
-0.1426747996643471	-0.13995576119247205
-0.06958315012626783	-0.17132694751380675
-0.009435620123295225	-0.18297481036827204
-0.023391914320435466	0.2957304813872539
0.01934004456460859	0.4266769765801775
-0.09823520509836076	-0.33306012589478684
-0.06431782598184431	-0.3618282244764771
-0.07200225072341454	0.16433051000927687
-0.07982532245318476	0.29396331386737506
0.0008289009546890407	-0.4147294594966463
-0.0593306718255012	-0.39590716427915357
-0.09629211812532758	-0.15186993678094365
-0.1410956709388658	-0.142678666645626
0.15396380028760018	1.3374909478956123
0.08843234643925328	0.20810241636526708
-0.005297858137235993	0.15639951870282987
0.09406833512264677	0.7266801089288347
0.009312249864015229	0.8105777452682305
-0.02444585925808305	-0.1224270008776303
0.09469156291225138	-0.04791848105950431
0.049656124629030296	0.44088676109664954
-0.033943153576502766	0.43954765858060796
0.03951024804139302	-0.19767331559759146
0.05325010499820905	-0.24105247781728248
0.00920510187903474	0.19544037336585096
0.0439169122490139	0.3355827177731114
-0.021355776675839506	0.6167159611310209
-0.040855755062351395	0.7983709514423
-0.06165211476147358	-0.1551322363306627
-0.006571671972049498	-0.0416357552281073
0.0955152204466178	0.2968942758951935
-0.07411166185680206	0.28877075238470123
0.10456864398081854	-0.25325210452380914
0.06087712140582586	-0.22086124594519047
0.04610558963705553	1.2534036504224655
-0.02709396226399907	-0.08593174123905764
0.007405336050129179	-0.16334035196218843
0.01661752531639112	0.6037594482899373
0.09181170772333165	0.4460409093728694
0.03444327639299653	-0.16796633328540797
0.020534182437527606	-0.2553202486643653
-0.05078849578392555	0.09961107097202236
-0.014614663499995262	0.053221630646360346
-0.10043005116596959	-0.10949456034407357
0.06424182729033595	-0.044040376635292616
0.03652376386037271	0.4619092560779027
0.023512089782146542	0.5757287783158686
0.023453576308935624	-0.18973343808178014
-0.03627138169467686	-0.2189533264697359
0.0084908693064259	0.020303308003304404
-0.00039147060085417066	0.01624818997075672
0.13492480058988512	1.0824092236710166
0.07255220334283316	0.1235521124201674
0.047096993453936156	0.042244743943241354
0.08257870388239982	0.5792177071762471
0.08757541997254457	0.434019452150014
0.018848849238323553	-0.16217530589261156
0.10243651912537903	-0.18753621472150855
0.04499522867455385	0.028383472421555835
0.10198366202025565	0.21856294488343786
0.12305823517758256	0.5069177500873006
0.11368268980876045	0.5868496953647055
-0.009543480511549005	-0.26321400596495925
0.023790210771754274	-0.1964347058526837
0.06863491119953594	1.0316208338460418
0.05748758629796949	-0.016630888472001244
0.06849319543940868	-0.16433254642234954
0.07392861094849915	0.3090986522704658
0.10073365876306994	0.22885889603353504
0.11232852796268482	-0.23902200070730129
0.019334404059634675	-0.241737794003675
0.04645919011055934	0.07532742551153714
0.05051282436323424	0.017496746529637775
0.169108595902038	1.3774018800405112
0.055712472680270436	0.3786586418202511
0.08692103215050873	0.3550911148991239
0.12820869698273968	0.244913989088096
0.07253708224399606	0.4447702201415668
0.22744368222380396	1.2012380961057776
